# Supplementary material for: Resolving human α versus β cell fate allocation for the generation of stem cell-derived islets
Source: Nat Commun. 2026 Jul 9;17:6050. doi: 10.1038/s41467-026-75255-7 (PMC13351057; doi:10.1038/s41467-026-75255-7)
Supplement: Supplementary file 4 — Source Data [file 41467_2026_75255_MOESM4_ESM.xlsx]

## Sheet: Figure 1E
Percentage of fluorophore+ cells/total cells (live)
S5d2	CFP+	mCherry+	CFP+/mCherry+
	3.69	12	10.4
	3.05	9.81	8.89
	0.66	4.23	2.73
	9.08	11.8	2.51
	8.32	8.72	2.67
	7.4	7.44	2.3
	8.62	9.11	2.12
	15.1	18.4	2.79
	12.4	19.3	2.94
	12.9	17.6	2.44
S5d4	CFP+	mCherry+	CFP+/mCherry+
	7.42	17.5	10.6
	6.38	13.7	9.5
	5.55	23.9	12.7
	5.01	12.7	10.2
	12.7	13.7	4.72
	13.8	11.8	5.08
	12.8	12.1	5.72
	14.5	11.6	4.75
S5d7	CFP+	mCherry+	CFP+/mCherry+
	4.23	27.8	9.99
	4.18	26.4	12.4
	4.65	40.8	12.9
	8.4	17.8	11.5
	12.2	21.1	4.15
	13.1	23.1	3.72
	10.9	21.2	5.49
S6d14	CFP+	mCherry+	CFP+/mCherry+
	17.8	0.7	0.5
	25.5	6.16	5.39
	28.6	7.94	7.36
	19.2	1.15	19.5

## Sheet: Figure 2A
Sample	Enrichment	Assay	Sequencer	Number of cell retrieved	genes detected RNA (CellRanger)	fragments per cell ATAC (Cell ranger)	Min. Mito. Fraction	Max. Mito. Fraction	Min. Counts (RNA)	Max. Counts (RNA)	Min. Genes (RNA)	Min. Counts (ATAC)	Max. Counts (ATAC)	Min. TSS Score (ATAC)	Max. TSS Score (ATAC)	Min. Nucleosome Signal (ATAC)	Max. Nucleosome Signal (ATAC)	Min. FRiP (ATAC)	Max. Blacklist Fraction (ATAC)	Max. Mito. Fraction (ATAC)	Cell number after QC filtering	Cell number after doublets exclusion
548_S5_ARX	CFP+	Chromium Single Cell Multiome ATAC + Gene Expression	Novaseq	7571	3450	12664	0.1	0.4	4000	40000	2000	4500	60000	4	6.5	0.43	0.9	0.6	0.0015	0.005	5565	4829
549_S5_ARX_PAX4	CFP+/mCherry+	Chromium Single Cell Multiome ATAC + Gene Expression	Novaseq	9035	2814	9474	0.1	0.45	4000	40000	2000	4500	60000	4	6.5	0.43	0.925	0.6	0.0015	0.005	6181	5211
550_S5_PAX4	mCherry+	Chromium Single Cell Multiome ATAC + Gene Expression	Novaseq	7564	2847	11656	0.1	0.4	3500	40000	2000	4500	60000	4	6.25	0.43	0.85	0.6	0.0015	0.005	5299	4483
551_S5_CTRL_All	None	Chromium Single Cell Multiome ATAC + Gene Expression	Novaseq	7233	3154	11639	0.05	0.3	3500	40000	2000	3500	60000	3.75	6.25	0.325	0.75	0.6	0.002	0.01	5059	4534
552_S5_Arthemeter	None	Chromium Single Cell Multiome ATAC + Gene Expression	Novaseq	6740	3320	14008	0.1	0.4	4000	40000	2000	4000	60000	4	6.5	0.375	0.725	0.6	0.0015	0.005	4952	4444

## Sheet: Figure 2B
	scMultiome S5 DEG Tables
	Alpha								Alpha Prog								Beta								Beta prog								Endocrine prog								pre endocrine								non-endocrine
	names	logfc	logexprs	pvals_adj	log_pvals_adj	logfc_limit	color		names	logfc	logexprs	pvals_adj	log_pvals_adj	logfc_limit	color		names	logfc	logexprs	pvals_adj	log_pvals_adj	logfc_limit	color		names	logfc	logexprs	pvals_adj	log_pvals_adj	logfc_limit	color		names	logfc	logexprs	pvals_adj	log_pvals_adj	logfc_limit	color		names	logfc	logexprs	pvals_adj	log_pvals_adj	logfc_limit	color		names
	PLD5	7.14369	5.76879	5.41923e-06	5.26606	7.14369	#377eb8		L1TD1	2.85691	5.4076	1.56833e-08	7.80456	2.85691	#377eb8		ENSG00000287144	5.96361	4.47655	3.1217e-05	4.50561	5.96361	#377eb8		UNC5C	3.99061	4.22593	1.5916e-07	6.79817	3.99061	#377eb8		LGALS4	4.49591	4.54644	4.77758e-11	10.3208	4.49591	#377eb8		C3	5.28732	3.60958	8.13172e-12	11.0898	5.28732	#377eb8		GRIA1
	HEG1	5.75177	4.71315	0.00691694	2.16009	5.75177	#377eb8		IL32	2.79114	3.24692	9.83342e-06	5.0073	2.79114	#377eb8		NTS	5.83402	6.3692	1.79272e-05	4.74649	5.83402	#377eb8		L1TD1	3.16962	4.49827	2.39176e-10	9.62128	3.16962	#377eb8		TFF1	3.87175	4.83578	6.36666e-10	9.19609	3.87175	#377eb8		ENSG00000083622	4.31886	2.73902	1.68975e-08	7.77218	4.31886	#377eb8		TXNIP
	VAT1L	5.70553	6.48538	1.89647e-08	7.72205	5.70553	#377eb8		TXNIP	2.7563	3.51267	1.96588e-06	5.70644	2.7563	#377eb8		GHR	5.65867	4.23736	1.23378e-05	4.90876	5.65867	#377eb8		UCN3	2.80122	3.66425	2.42855e-07	6.61465	2.80122	#377eb8		AGR2	3.53579	6.70769	2.48864e-13	12.604	3.53579	#377eb8		CFTR	4.01336	8.31398	8.19278e-24	23.0866	4.01336	#377eb8		PPP2R2B
	MRAS	5.64142	4.63857	0.00605334	2.218	5.64142	#377eb8		LINC03000	2.70886	5.74321	6.26858e-08	7.20283	2.70886	#377eb8		EYS	4.46016	5.26022	4.04758e-06	5.3928	4.46016	#377eb8		GRIK1	2.74705	4.605	2.15248e-09	8.66706	2.74705	#377eb8		TXNIP	3.45038	4.06798	1.0781e-11	10.9673	3.45038	#377eb8		MMP1	3.83803	5.53571	3.99951e-13	12.398	3.83803	#377eb8		RARRES2
	IL1RAPL1	5.53901	4.56647	0.0291485	1.53538	5.53901	#377eb8		RGS5-1	2.57096	4.69413	1.2103e-07	6.91711	2.57096	#377eb8		LINC02653	4.32286	4.49794	3.1217e-05	4.50561	4.32286	#377eb8		CLMP	2.74134	4.36543	4.71982e-09	8.32607	2.74134	#377eb8		CD9	3.37834	3.73259	4.95465e-10	9.30499	3.37834	#377eb8		TNNC1	3.74783	4.46279	2.21329e-14	13.655	3.74783	#377eb8		SOX2
	GALNT18	5.5338	4.56436	0.0140272	1.85303	5.5338	#377eb8		ADAMTS18	2.43577	3.9401	3.50583e-05	4.45521	2.43577	#377eb8		LYZ	4.27409	6.12724	2.27119e-08	7.64375	4.27409	#377eb8		SCT	2.54332	6.73635	3.23221e-14	13.4905	2.54332	#377eb8		GDA	3.29778	4.56602	4.12766e-11	10.3843	3.29778	#377eb8		LIPC	2.97261	2.78855	1.99652e-07	6.69973	2.97261	#377eb8		GCG
	GPM6B	5.52564	4.56108	0.00814466	2.08913	5.52564	#377eb8		PGA5	2.39876	4.03883	1.16862e-05	4.93233	2.39876	#377eb8		FREM1	4.25113	4.44246	0.000164974	3.78259	4.25113	#377eb8		KCTD16	2.5242	5.78339	2.25828e-12	11.6462	2.5242	#377eb8		CLDN18	3.18941	5.55855	9.65527e-11	10.0152	3.18941	#377eb8		FOLR1	2.82604	3.28852	6.96452e-08	7.15711	2.82604	#377eb8		STAR
	LINC02253	5.51783	4.55795	0.00994134	2.00256	5.51783	#377eb8		CDX2	2.37631	3.60778	5.92427e-05	4.22737	2.37631	#377eb8		PRDM6	3.89987	4.96011	2.33686e-05	4.63137	3.89987	#377eb8		HMGCS2	2.4914	3.55731	2.2981e-06	5.63863	2.4914	#377eb8		CDH17	3.18225	4.03048	7.1608e-11	10.145	3.18225	#377eb8		VTN	2.79525	6.25685	2.91408e-19	18.5355	2.79525	#377eb8		RIPPLY3
	GRM8	5.46059	6.27449	2.20642e-07	6.65631	5.46059	#377eb8		SCT	2.31904	5.05271	1.49495e-07	6.82537	2.31904	#377eb8		SEMA3A	3.84694	5.43906	1.50979e-07	6.82108	3.84694	#377eb8		AGR2	2.48123	4.99737	1.6767e-10	9.77554	2.48123	#377eb8		GALNT5	3.18069	3.85122	8.00495e-10	9.09664	3.18069	#377eb8		HOXB3	2.71447	3.09003	1.38112e-07	6.85977	2.71447	#377eb8		FSTL4
	ENSG00000259124	5.3914	4.47555	0.0190071	1.72108	5.3914	#377eb8		PRLR	2.27024	3.9245	2.18197e-05	4.66115	2.27024	#377eb8		CNTNAP3	3.80862	4.13193	0.000231506	3.63544	3.80862	#377eb8		ADGRG4	2.45411	5.29035	1.42052e-10	9.84755	2.45411	#377eb8		ENSG00000289084	3.05004	4.32282	3.06624e-09	8.51339	3.05004	#377eb8		CA4	2.70521	5.57239	9.10534e-17	16.0407	2.70521	#377eb8		MISP
	NPAS4	5.25521	4.38872	0.051285	1.29001	5.25521	#000000		PRSS1	2.19062	3.63191	0.00263723	2.57885	2.19062	#377eb8		SORBS1	3.765	3.51275	0.00599506	2.22221	3.765	#377eb8		H19	2.42057	5.13893	7.94787e-11	10.0997	2.42057	#377eb8		IGFBP6	3.01954	3.90581	1.27784e-09	8.89352	3.01954	#377eb8		VSIG1	2.6769	3.59183	3.80035e-09	8.42018	2.6769	#377eb8		DSCAML1
	LINC01435	5.24611	4.38542	0.0283755	1.54706	5.24611	#377eb8		H19	2.15942	4.76349	8.37733e-06	5.07689	2.15942	#377eb8		KCTD16	3.76307	6.65422	4.57874e-08	7.33925	3.76307	#377eb8		DGKB	2.3648	7.92092	2.73825e-11	10.5625	2.3648	#377eb8		RFLNA	2.95785	3.62026	9.83098e-10	9.0074	2.95785	#377eb8		SLC2A2	2.52548	2.70269	5.70788e-05	4.24353	2.52548	#377eb8		CRABP2
	DPYSL4	5.24481	4.38495	0.0293564	1.5323	5.24481	#377eb8		GABRG3	2.14667	4.32265	0.000101771	3.99238	2.14667	#377eb8		PCP4	3.75535	5.24913	1.32922e-06	5.8764	3.75535	#377eb8		TXNIP	2.31298	3.1999	2.80544e-05	4.552	2.31298	#377eb8		GCG	2.89314	5.2057	8.26197e-13	12.0829	2.89314	#377eb8		FABP1	2.52347	4.95904	1.42414e-12	11.8464	2.52347	#377eb8		SPTSSB
	FBLN7	5.24394	4.38463	0.0191944	1.71683	5.24394	#377eb8		SEMA3A	2.13604	7.37523	5.02493e-09	8.29887	2.13604	#377eb8		PITX1	3.60063	4.40847	0.000193703	3.71286	3.60063	#377eb8		FBN1	2.23554	4.62893	2.26859e-07	6.64424	2.23554	#377eb8		FABP1	2.85235	3.37341	3.93614e-08	7.40493	2.85235	#377eb8		LINC01695	2.51799	3.0309	3.87504e-07	6.41172	2.51799	#377eb8		H19
	GSTZ1	5.23643	4.3819	0.023791	1.62359	5.23643	#377eb8		IGF2-AS	2.10928	2.95925	0.00214688	2.66819	2.10928	#377eb8		TRPC4	3.57432	4.19789	0.00290763	2.53646	3.57432	#377eb8		OR51E1	2.2086	3.87163	1.93679e-06	5.71292	2.2086	#377eb8		FER1L6	2.82422	6.19432	8.55189e-10	9.06794	2.82422	#377eb8		SERPINA5	2.48613	4.57974	3.19248e-11	10.4959	2.48613	#377eb8		IGFBP5
	NR2F1-AS1	5.16661	4.33771	0.031281	1.50472	5.16661	#377eb8		IHH	2.09406	3.58689	5.92427e-05	4.22737	2.09406	#377eb8		ST3GAL1	3.57146	4.19701	0.000378795	3.4216	3.57146	#377eb8		GASK1B	2.12002	4.37188	4.79884e-07	6.31886	2.12002	#377eb8		H19	2.80028	7.00508	1.1662e-15	14.9332	2.80028	#377eb8		CD9	2.47293	4.39456	5.70615e-11	10.2437	2.47293	#377eb8		SPOCK3
	CREB5	5.16617	4.33757	0.0337004	1.47236	5.16617	#377eb8		KIF26B	2.06757	4.30122	0.00325488	2.48747	2.06757	#377eb8		FRAS1	3.50395	5.61516	1.32922e-06	5.8764	3.50395	#377eb8		TBX3-AS1	2.11727	2.90417	0.000632328	3.19906	2.11727	#377eb8		HMGCS2	2.74633	6.95868	6.56832e-15	14.1825	2.74633	#377eb8		ITPR3	2.4162	4.23043	8.20622e-10	9.08586	2.4162	#377eb8		TFF3
	INSYN2B	5.16261	4.3363	0.0239706	1.62032	5.16261	#377eb8		SPOCK3	2.04922	6.32438	0.000343442	3.46415	2.04922	#377eb8		SPC25	3.47981	4.49181	7.59164e-05	4.11966	3.47981	#377eb8		RGS5-1	2.11443	5.31151	1.84028e-09	8.73512	2.11443	#377eb8		COL27A1	2.72849	5.18416	1.12587e-11	10.9485	2.72849	#377eb8		CALB1	2.41079	3.80726	1.70382e-08	7.76858	2.41079	#377eb8		GFRA3
	P3H2	5.16113	4.33576	0.0253074	1.59675	5.16113	#377eb8		UGT8	2.02673	3.55661	0.000180194	3.74426	2.02673	#377eb8		MIR7-3HG	3.36362	4.05963	0.0014969	2.82481	3.36362	#377eb8		BMPR1B	2.07181	3.98147	2.20899e-06	5.65581	2.07181	#377eb8		VTN	2.7026	4.46808	1.74426e-10	9.75839	2.7026	#377eb8		APOA1	2.37207	8.88662	9.35654e-26	25.0289	2.37207	#377eb8		SPOCK1
	ATP8A2	5.07471	4.28562	0.0596675	1.22426	5.07471	#000000		PCDH11X	2.02655	6.68236	0.000668349	3.175	2.02655	#377eb8		CNTN5	3.32287	5.54384	1.32922e-06	5.8764	3.32287	#377eb8		IGF2	2.0639	7.33305	2.38535e-14	13.6224	2.0639	#377eb8		GFRA3	2.59344	3.70358	1.06146e-08	7.9741	2.59344	#377eb8		TXNIP	2.36772	3.71644	1.14304e-08	7.94194	2.36772	#377eb8		IGF2
	FAM13C	5.06962	4.28381	0.0474373	1.32388	5.06962	#377eb8		PRSS2	1.94634	5.8827	7.12422e-05	4.14726	1.94634	#377eb8		MDFIC	3.22064	4.46223	0.000400151	3.39778	3.22064	#377eb8		TIMP1	2.05271	3.2135	0.000104409	3.98126	2.05271	#377eb8		LGALS3	2.58124	5.51362	8.26197e-13	12.0829	2.58124	#377eb8		APOBEC2	2.36473	4.79731	8.31544e-13	12.0801	2.36473	#377eb8		GRIN2A
	TAMALIN	4.99126	4.23654	0.04761	1.3223	4.99126	#377eb8		ANXA13	1.94509	3.12048	0.00199617	2.6998	1.94509	#377eb8		RASGEF1B	3.20854	4.82531	7.15691e-05	4.14527	3.20854	#377eb8		CALB1	2.05193	5.98507	7.68708e-10	9.11424	2.05193	#377eb8		TFF3	2.57626	5.22642	2.56593e-11	10.5908	2.57626	#377eb8		CD44	2.36126	4.40657	5.50707e-11	10.2591	2.36126	#377eb8		ADA
	ZBTB4	4.9864	4.23484	0.0388549	1.41055	4.9864	#377eb8		MGAM	1.92701	3.53982	0.000601387	3.22085	1.92701	#377eb8		CNTNAP5	3.19726	5.2891	3.1217e-05	4.50561	3.19726	#377eb8		CDKN2B	2.03905	4.0199	7.82788e-06	5.10636	2.03905	#377eb8		FRZB	2.53845	6.32403	7.28291e-12	11.1377	2.53845	#377eb8		GCG	2.32754	5.60508	8.56459e-16	15.0673	2.32754	#377eb8		IFI16
	FHL1	4.98291	4.23361	0.0414874	1.38208	4.98291	#377eb8		SLC30A8	1.92369	4.0673	0.000343442	3.46415	1.92369	#377eb8		EBF1	3.1597	5.48523	7.40471e-05	4.13049	3.1597	#377eb8		SMOC2	2.03434	5.57966	6.37507e-10	9.19551	2.03434	#377eb8		LGI2	2.52863	4.71652	1.24144e-08	7.90607	2.52863	#377eb8		LINC02532	2.323	4.19102	3.40974e-09	8.46728	2.323	#377eb8		RAB27B
	LINC02432	4.98079	4.23287	0.0470185	1.32773	4.98079	#377eb8		XKR4	1.91872	5.49234	3.33944e-07	6.47633	1.91872	#377eb8		BTBD11	3.12924	4.25745	0.000429737	3.3668	3.12924	#377eb8		AFP	1.99795	4.31457	6.90484e-06	5.16085	1.99795	#377eb8		ANXA2	2.47567	5.74959	3.0907e-10	9.50994	2.47567	#377eb8		MELTF	2.29814	2.94787	1.71361e-06	5.76609	2.29814	#377eb8		SPHKAP
	GDA	4.9025	5.81183	8.02206e-06	5.09571	4.9025	#377eb8		EYS	1.89427	3.85534	0.000212561	3.67252	1.89427	#377eb8		LDLRAD4	3.01747	4.19019	0.00665506	2.17685	3.01747	#377eb8		TRPM5	1.96095	4.24065	1.01991e-06	5.99144	1.96095	#377eb8		SYTL2	2.47292	7.09826	5.43768e-13	12.2646	2.47292	#377eb8		ANXA13	2.29325	3.99968	2.80822e-07	6.55157	2.29325	#377eb8		IGFBP7
	IL17RB	4.89537	4.18323	0.0601932	1.22045	4.89537	#000000		FGB	1.84229	4.71469	1.09449e-05	4.96079	1.84229	#377eb8		REXO5	2.94169	3.98463	0.0197004	1.70552	2.94169	#377eb8		PLD1	1.92989	3.6003	4.38997e-05	4.35754	1.92989	#377eb8		RNASE1	2.45782	3.39567	5.84553e-07	6.23318	2.45782	#377eb8		IFI16	2.29287	3.41081	2.41338e-07	6.61737	2.29287	#377eb8		NKAIN2
	LINC03006	4.89105	4.18172	0.0501991	1.2993	4.89105	#000000		RALYL	1.81982	6.11244	4.57563e-06	5.33955	1.81982	#377eb8		FAM114A1	2.92111	3.60721	0.0161161	1.79274	2.92111	#377eb8		MAMDC2	1.92435	4.45526	8.96905e-05	4.04725	1.92435	#377eb8		MTTP	2.42163	4.05851	5.5606e-08	7.25488	2.42163	#377eb8		PLEKHA4	2.2036	2.77749	1.02492e-05	4.98931	2.2036	#377eb8		PTPRD
	TBC1D2B	4.88614	4.18001	0.0577677	1.23832	4.88614	#000000		TRPM5	1.81598	2.84377	0.0147163	1.8322	1.81598	#377eb8		MSC-AS1	2.91398	4.51035	0.000482141	3.31683	2.91398	#377eb8		SSTR5	1.86224	3.30671	0.000737236	3.13239	1.86224	#377eb8		RAMP1	2.4121	4.92218	2.17292e-11	10.663	2.4121	#377eb8		CXCL8	2.19255	4.8693	9.89732e-12	11.0045	2.19255	#377eb8		TMEM176B
	HTR1B	4.8846	4.17947	0.0574398	1.24079	4.8846	#000000		PYY	1.77269	4.8934	0.0236321	1.6265	1.77269	#377eb8		GDA	2.89774	4.98346	0.000540261	3.2674	2.89774	#377eb8		PCSK1	1.85817	5.68118	4.3132e-09	8.3652	1.85817	#377eb8		IFITM3	2.36527	5.99178	6.57431e-12	11.1822	2.36527	#377eb8		THRB	2.17945	4.44536	1.58431e-10	9.80016	2.17945	#377eb8		GPC5
	DPP4	4.87481	8.47334	8.94253e-15	14.0485	4.87481	#377eb8		TRPM3	1.74721	6.71501	1.56542e-06	5.80537	1.74721	#377eb8		LMO7	2.88987	3.78591	0.0194746	1.71053	2.88987	#377eb8		SERPINA1	1.80949	4.46635	1.53637e-05	4.8135	1.80949	#377eb8		NEB	2.2855	3.83315	1.42636e-07	6.84577	2.2855	#377eb8		FGB	2.13415	8.17492	2.26438e-20	19.6451	2.13415	#377eb8		RGS6
	NKAIN3	4.87423	6.97328	1.68103e-08	7.77443	4.87423	#377eb8		ENSG00000257729	1.73824	3.85152	0.00134351	2.87176	1.73824	#377eb8		LMCD1	2.8071	3.90828	0.0152574	1.81652	2.8071	#377eb8		NCKAP5	1.80869	4.20366	0.000342502	3.46534	1.80869	#377eb8		FGB	2.2695	5.43423	6.00701e-10	9.22134	2.2695	#377eb8		RARRES2	2.10865	5.33192	1.44144e-13	12.8412	2.10865	#377eb8		FRZB
	VEGFC	4.8612	6.96092	2.58506e-08	7.58753	4.8612	#377eb8		IGF2	1.69745	6.13128	6.61706e-08	7.17934	1.69745	#377eb8		FRMD4A	2.77382	4.90166	9.53431e-05	4.02071	2.77382	#377eb8		ADRA2A	1.78531	3.52039	0.000138575	3.85831	1.78531	#377eb8		EPB41L1	2.2608	3.6489	5.76607e-08	7.23912	2.2608	#377eb8		DSCAML1	2.09129	3.24691	8.26299e-06	5.08286	2.09129	#377eb8		ALB
	SPOCK3	4.84796	7.29631	1.50636e-10	9.82207	4.84796	#377eb8		SPON1	1.68144	3.33159	0.00257769	2.58877	1.68144	#377eb8		SPOCK1	2.76224	6.0216	3.4612e-06	5.46077	2.76224	#377eb8		SEMA3A	1.77501	3.92543	0.000517272	3.28628	1.77501	#377eb8		SFRP5	2.25532	3.50412	1.98936e-07	6.70129	2.25532	#377eb8		TESC	2.01993	3.53765	4.746e-07	6.32367	2.01993	#377eb8		ANKRD30B
	TIMP2	4.7914	4.12745	0.0718846	1.14336	4.7914	#000000		TM4SF1	1.67708	2.79471	0.0150599	1.82218	1.67708	#377eb8		CNTNAP3B	2.74509	4.96065	3.1217e-05	4.50561	2.74509	#377eb8		ENSG00000242880	1.77366	5.08176	0.000178085	3.74937	1.77366	#377eb8		RRM2	2.21561	4.43258	4.67249e-09	8.33045	2.21561	#377eb8		CEBPD	2.01832	5.19449	2.12739e-11	10.6722	2.01832	#377eb8		IGF2-AS
	ADH6	4.78856	4.12643	0.0711097	1.14807	4.78856	#000000		AGR2	1.67206	3.88435	0.00139369	2.85583	1.67206	#377eb8		CDH10	2.72717	3.86696	0.00569279	2.24468	2.72717	#377eb8		LGALS3	1.77044	4.24459	2.73457e-05	4.56311	1.77044	#377eb8		TYRO3	2.21344	2.96112	7.72225e-06	5.11226	2.21344	#377eb8		PPP1R14A	1.99801	3.66666	1.44883e-07	6.83898	1.99801	#377eb8		SERPINA5
	ZMAT4	4.78813	4.12628	0.0735867	1.1332	4.78813	#000000		SLC16A10	1.59934	3.15343	0.00716326	2.14489	1.59934	#377eb8		NCALD	2.72632	3.69866	0.0117225	1.93098	2.72632	#377eb8		PLD5	1.74989	3.80921	0.000424976	3.37164	1.74989	#377eb8		CCDC141	2.2056	3.98803	3.49606e-06	5.45642	2.2056	#377eb8		PLCD1	1.98481	2.87131	3.58802e-05	4.44515	1.98481	#377eb8		NTS
	NDRG1	4.78664	4.12573	0.0623363	1.20526	4.78664	#000000		ENSG00000287700	1.59897	4.60443	9.07675e-05	4.04207	1.59897	#377eb8		KIAA0040	2.71648	3.50737	0.0225125	1.64758	2.71648	#377eb8		AGR3	1.73634	4.32348	5.03364e-05	4.29812	1.73634	#377eb8		SEL1L3	2.19641	4.26661	5.33266e-08	7.27306	2.19641	#377eb8		INPP4B	1.98228	7.69735	5.9167e-20	19.2279	1.98228	#377eb8		SEMA3B
	IL15	4.78191	4.12401	0.0818955	1.08674	4.78191	#000000		DAB1	1.59217	5.74452	1.2929e-05	4.88844	1.59217	#377eb8		RIMS1	2.68825	4.92068	0.000231983	3.63454	2.68825	#377eb8		TMEM184A	1.73344	3.17682	0.00114538	2.94105	1.73344	#377eb8		TIMP1	2.19219	4.44205	3.42802e-09	8.46496	2.19219	#377eb8		FBXO2	1.97097	2.69065	7.54478e-05	4.12235	1.97097	#377eb8		COL14A1
	ATP1B2	4.77747	4.12238	0.117915	0.928431	4.77747	#000000		FBXO32	1.57951	4.38012	0.000130614	3.88401	1.57951	#377eb8		APOB	2.6724	5.05473	0.000306547	3.5135	2.6724	#377eb8		GCG	1.72767	5.60536	0.00684875	2.16439	1.72767	#377eb8		USH1C	2.18287	3.33269	3.74987e-07	6.42598	2.18287	#377eb8		ANPEP	1.96774	3.14831	6.08699e-06	5.2156	1.96774	#377eb8		CA4
	EGR3	4.68087	4.06992	0.0960541	1.01748	4.68087	#000000		LGALS3	1.57318	4.5452	2.97681e-05	4.52625	1.57318	#377eb8		KIF26B	2.66976	5.05567	0.000346872	3.45983	2.66976	#377eb8		ENSG00000254186	1.72542	3.58479	0.00346773	2.45995	1.72542	#377eb8		OAF	2.16473	2.99831	8.5165e-06	5.06974	2.16473	#377eb8		VWA1	1.95645	3.32366	8.28413e-07	6.08175	1.95645	#377eb8		CACNA1D
	GRIA4	4.68043	5.63266	2.89929e-05	4.53771	4.68043	#377eb8		CDKN2B	1.56356	4.30305	0.00139369	2.85583	1.56356	#377eb8		DPP4	2.66611	4.55866	0.00342792	2.46497	2.66611	#377eb8		ABCA4	1.68713	3.50561	0.00044238	3.3542	1.68713	#377eb8		SDC4	2.16235	4.04483	2.28746e-08	7.64065	2.16235	#377eb8		FNDC4	1.95585	3.13896	5.00942e-06	5.30021	1.95585	#377eb8		NR2F1-AS1
	H2BC21	4.67746	4.06861	0.0997712	1.00099	4.67746	#000000		IFITM3	1.557	3.85781	0.002093	2.67923	1.557	#377eb8		FSTL4	2.65508	3.8255	0.0268768	1.57062	2.65508	#377eb8		JPH1	1.68622	3.15947	0.00873528	2.05872	1.68622	#377eb8		GATA5	2.15382	2.96051	6.21478e-05	4.20657	2.15382	#377eb8		PYCARD	1.93887	4.36151	2.23223e-09	8.65126	1.93887	#377eb8		HPGD
	P2RY14	4.67509	4.06771	0.0855339	1.06786	4.67509	#000000		NKAIN4	1.55512	3.63041	0.0134841	1.87018	1.55512	#377eb8		ITGA4	2.63457	3.65265	0.0380651	1.41947	2.63457	#377eb8		SAMD11	1.68573	4.80426	4.37829e-07	6.3587	1.68573	#377eb8		AOC1	2.15348	3.34186	2.29654e-06	5.63893	2.15348	#377eb8		USH1C	1.93276	4.30034	3.80035e-09	8.42018	1.93276	#377eb8		KCTD16
	NTNG2	4.67367	4.06716	0.0799011	1.09745	4.67367	#000000		RGS2	1.55272	4.83568	0.000203083	3.69233	1.55272	#377eb8		PCDH11X	2.63373	4.2216	0.00569279	2.24468	2.63373	#377eb8		SEMA3C	1.6802	4.50503	0.000945753	3.02422	1.6802	#377eb8		HABP2	2.14452	3.2288	6.44103e-07	6.19104	2.14452	#377eb8		SEMA4G	1.93031	5.0726	9.69852e-11	10.0133	1.93031	#377eb8		CSGALNACT1
	EHD1	4.67241	4.06667	0.0858417	1.0663	4.67241	#000000		ENSG00000288802	1.54782	2.97336	0.0185445	1.73178	1.54782	#377eb8		CNTN1	2.62564	4.21852	0.0184494	1.73402	2.62564	#377eb8		ARRDC4	1.67678	3.28909	0.00277592	2.55659	1.67678	#377eb8		ST14	2.11439	4.24317	1.33588e-08	7.87423	2.11439	#377eb8		SPHKAP	1.9153	3.34809	1.44154e-05	4.84117	1.9153	#377eb8		CDH18
	MIF4GD	4.55955	4.00934	0.127757	0.893614	4.55955	#000000		PWRN4	1.51626	3.78522	0.00314891	2.50184	1.51626	#377eb8		RGS5-1	2.5957	4.42451	0.0231111	1.63618	2.5957	#377eb8		RAMP1	1.66767	3.93357	0.000387232	3.41203	1.66767	#377eb8		PTPRE	2.10961	3.34129	1.0258e-06	5.98894	2.10961	#377eb8		ADA	1.91187	3.22987	2.70889e-05	4.56721	1.91187	#377eb8		RBBP8NL
	SVOP	4.55533	4.0076	0.100122	0.999472	4.55533	#000000		ZNF385B	1.50979	4.28164	0.00882241	2.05441	1.50979	#377eb8		INPP4B	2.59371	5.67847	1.35935e-05	4.86667	2.59371	#377eb8		ID1	1.66569	7.29605	2.25828e-12	11.6462	1.66569	#377eb8		PLPP3	2.10216	3.52785	2.3984e-06	5.62008	2.10216	#377eb8		HMGCLL1	1.909	2.81357	0.000469958	3.32794	1.909	#377eb8		TMEM176A
	BTBD8	4.55482	4.00739	0.102298	0.990133	4.55482	#000000		AFP	1.49783	3.98047	0.00141171	2.85025	1.49783	#377eb8		ADGRG4	2.58813	5.36856	0.00040384	3.39379	2.58813	#377eb8		PURPL	1.62763	3.39333	0.00263976	2.57844	1.62763	#377eb8		LYZ	2.08679	4.22603	1.26522e-08	7.89783	2.08679	#377eb8		C1orf116	1.85787	3.60046	1.14812e-06	5.94001	1.85787	#377eb8		SCT
	PDK2	4.55364	4.0069	0.108552	0.964364	4.55364	#000000		TMEM185A	1.49753	3.0549	0.034094	1.46732	1.49753	#377eb8		KCNJ3	2.57983	6.2353	1.13355e-07	6.94556	2.57983	#377eb8		LIMCH1	1.62273	5.87242	5.07835e-09	8.29428	1.62273	#377eb8		TMEM141	2.06918	5.63299	7.24906e-12	11.1397	2.06918	#377eb8		RAB27B	1.82535	4.56603	4.7206e-09	8.326	1.82535	#377eb8		CALB1
	KL	4.55364	4.0069	0.108552	0.964364	4.55364	#000000		LINC02381	1.49654	4.33387	0.00116406	2.93402	1.49654	#377eb8		HS3ST4	2.57318	3.78348	0.0268768	1.57062	2.57318	#377eb8		IFITM3	1.61909	3.79591	0.00116951	2.932	1.61909	#377eb8		OPTN	2.05935	3.09321	1.27381e-05	4.89489	2.05935	#377eb8		OLFML3	1.8205	2.48388	0.000582292	3.23486	1.8205	#377eb8		SAMD11
	PARP16	4.55166	4.00608	0.107725	0.967685	4.55166	#000000		SCN3A	1.49553	5.05159	2.97681e-05	4.52625	1.49553	#377eb8		SAMD11	2.55578	4.05235	0.0241355	1.61734	2.55578	#377eb8		ID3	1.60976	6.79589	2.73825e-11	10.5625	1.60976	#377eb8		DNPEP	2.05276	3.7462	7.02906e-07	6.1531	2.05276	#377eb8		SLC26A3	1.81998	3.88921	1.3978e-05	4.85456	1.81998	#377eb8		C20orf204
	SPDL1	4.55049	4.00559	0.116544	0.93351	4.55049	#000000		ENSG00000234261	1.49296	3.47138	0.0101131	1.99511	1.49296	#377eb8		CNTNAP2	2.54576	9.03001	1.82835e-06	5.73794	2.54576	#377eb8		WFIKKN1	1.60876	3.47742	0.00144535	2.84003	1.60876	#377eb8		SERPINA1	2.04288	6.56591	3.30694e-13	12.4806	2.04288	#377eb8		PGGHG	1.81925	3.88904	2.4602e-07	6.60903	1.81925	#377eb8		TPPP3
	SH3RF2	4.55034	4.00553	0.133473	0.874606	4.55034	#000000		UCN3	1.49181	4.51139	0.000168592	3.77316	1.49181	#377eb8		ID1	2.52378	6.16248	4.73e-06	5.32514	2.52378	#377eb8		MMP26	1.58505	3.25682	0.0103371	1.9856	1.58505	#377eb8		CCND1	2.0392	6.14204	1.20899e-08	7.91758	2.0392	#377eb8		LCP1	1.81907	3.03203	2.89233e-05	4.53875	1.81907	#377eb8		SLIT3
	PTPRE	4.42943	3.94687	0.159721	0.796637	4.42943	#000000		HMGA2	1.48854	3.62922	0.00333978	2.47628	1.48854	#377eb8		AFP	2.51826	5.26051	0.014727	1.83188	2.51826	#377eb8		VTN	1.58464	3.37829	0.00349191	2.45694	1.58464	#377eb8		PARP9	2.02895	3.04555	7.33889e-06	5.13437	2.02895	#377eb8		TCN1	1.81834	4.36993	5.69549e-09	8.24447	1.81834	#377eb8		FOLR1
	FBXO2	4.42764	3.9461	0.142203	0.847092	4.42764	#000000		MFAP2	1.47434	3.3115	0.0111688	1.95199	1.47434	#377eb8		NUAK1	2.50763	5.01525	0.000311829	3.50608	2.50763	#377eb8		GABRG3	1.55835	4.04785	0.000562203	3.25011	1.55835	#377eb8		BAIAP2L1	1.99764	3.80529	3.33423e-07	6.477	1.99764	#377eb8		KIFC3	1.8177	3.42739	6.68579e-06	5.17485	1.8177	#377eb8		MAOA
	SLIT1	4.4265	3.94561	0.133194	0.875515	4.4265	#000000		TIMP1	1.47165	3.60135	0.00278627	2.55498	1.47165	#377eb8		GRAMD2B	2.49125	4.25061	0.0124701	1.90413	2.49125	#377eb8		IGF2-AS	1.55116	4.00034	0.000481943	3.317	1.55116	#377eb8		DAB2	1.96605	3.06864	1.44326e-05	4.84066	1.96605	#377eb8		REEP6	1.81205	4.05177	3.57848e-08	7.4463	1.81205	#377eb8		NOX4
	PCDH9	4.42572	6.1293	1.42603e-05	4.84587	4.42572	#377eb8		FRMD4A	1.46764	3.84381	0.0023489	2.62913	1.46764	#377eb8		MACC1	2.47001	4.7003	0.0636459	1.19623	2.47001	#000000		PCED1B	1.5476	4.48707	0.000322641	3.49128	1.5476	#377eb8		SNTB1	1.96043	3.98222	6.44103e-07	6.19104	1.96043	#377eb8		EDAR	1.8057	3.02192	4.20604e-05	4.37613	1.8057	#377eb8		CDH3
	KLHDC8B	4.42535	3.94512	0.130017	0.886	4.42535	#000000		CCDC150	1.4651	3.96838	0.000934453	3.02944	1.4651	#377eb8		NYAP2	2.46894	4.53306	0.00350708	2.45505	2.46894	#377eb8		FGB	1.52846	4.82131	9.8166e-06	5.00804	1.52846	#377eb8		H1-5	1.95887	4.51753	8.00263e-08	7.09677	1.95887	#377eb8		CXCL5	1.78805	6.09764	8.31544e-13	12.0801	1.78805	#377eb8		PRSS35
	EVA1A	4.42471	3.94484	0.125701	0.900662	4.42471	#000000		GUCY2C	1.46019	4.35833	0.000662818	3.17861	1.46019	#377eb8		NEBL	2.45507	6.62474	6.83677e-07	6.16515	2.45507	#377eb8		VIM	1.5152	5.85105	1.13416e-07	6.94533	1.5152	#377eb8		TMBIM1	1.9533	3.22578	1.94232e-05	4.71168	1.9533	#377eb8		SULT1C2	1.78551	4.92151	8.09019e-10	9.09204	1.78551	#377eb8		SLC2A2
	C1QTNF4	4.42471	3.94484	0.125701	0.900662	4.42471	#000000		CRISPLD1	1.43775	3.83143	0.00810169	2.09142	1.43775	#377eb8		NXPH1	2.45102	3.86656	0.0731923	1.13553	2.45102	#000000		ASCL1	1.50729	5.50413	1.4049e-06	5.85235	1.50729	#377eb8		GPX2	1.9481	4.79318	3.93614e-08	7.40493	1.9481	#377eb8		LINC01889	1.77878	4.65625	3.17979e-10	9.4976	1.77878	#377eb8		OPCML
	RBM46	4.42421	3.94463	0.131983	0.879483	4.42421	#000000		PLN	1.43226	3.86666	0.00898009	2.04672	1.43226	#377eb8		ENSG00000287700	2.44675	4.60684	0.000894078	3.04862	2.44675	#377eb8		SLC27A3	1.50012	2.85799	0.0390406	1.40848	1.50012	#377eb8		S100A6	1.92644	7.72102	5.6194e-11	10.2503	1.92644	#377eb8		C2orf72	1.76568	2.99105	5.42035e-05	4.26597	1.76568	#377eb8		ENSG00000253693
	SLC46A1	4.42407	3.94457	0.129251	0.888566	4.42407	#000000		SDC2	1.41403	4.90137	5.75823e-05	4.23971	1.41403	#377eb8		CIBAR1-DT	2.43063	3.55593	0.0339694	1.46891	2.43063	#377eb8		LRRC4C	1.49313	3.54279	0.0021756	2.66242	1.49313	#377eb8		KIF1C	1.91987	3.60947	3.66777e-07	6.4356	1.91987	#377eb8		TCEA3	1.74837	3.37279	4.96542e-06	5.30404	1.74837	#377eb8		MIR99AHG
	RARB	4.42407	3.94457	0.129251	0.888566	4.42407	#000000		SMAD9	1.41397	5.04208	1.74401e-05	4.75845	1.41397	#377eb8		LINC01435	2.41847	4.74622	0.000536146	3.27072	2.41847	#377eb8		NEURL1-AS1	1.49041	3.17419	0.00806574	2.09336	1.49041	#377eb8		KLF4	1.90598	3.36795	1.95832e-05	4.70812	1.90598	#377eb8		ITGA3	1.7334	2.59808	0.00041627	3.38062	1.7334	#377eb8		HID1
	VWDE	4.42257	3.94393	0.174849	0.757336	4.42257	#000000		ADGRG4	1.39125	4.00882	0.0135324	1.86863	1.39125	#377eb8		ACSS3	2.41074	4.31072	0.0155725	1.80764	2.41074	#377eb8		PLK2	1.46464	4.37747	0.000123161	3.90953	1.46464	#377eb8		CBLIF	1.89936	4.49281	2.5218e-07	6.59829	1.89936	#377eb8		ENSG00000254987	1.72947	3.98609	6.2474e-08	7.2043	1.72947	#377eb8		TRABD2A
	VSTM2A	4.42243	3.94386	0.13077	0.883493	4.42243	#000000		FBN1	1.38755	3.75711	0.0144504	1.84012	1.38755	#377eb8		MMP16	2.40557	6.89738	3.76006e-07	6.4248	2.40557	#377eb8		CMPK2	1.45717	3.48912	0.00293583	2.53227	1.45717	#377eb8		S100A10	1.89625	8.11853	1.36065e-14	13.8663	1.89625	#377eb8		CEBPA	1.7199	3.19474	1.88659e-05	4.72432	1.7199	#377eb8		TMEM163
	LRRC37B	4.42243	3.94386	0.13077	0.883493	4.42243	#000000		TUNAR	1.38737	5.27916	1.74162e-05	4.75905	1.38737	#377eb8		LTBP1	2.39968	4.08649	0.0357646	1.44655	2.39968	#377eb8		CRYBG1	1.45679	4.57893	6.20202e-05	4.20747	1.45679	#377eb8		RAB15	1.88205	3.56659	2.26144e-06	5.64562	1.88205	#377eb8		S100A10	1.70884	9.25982	9.37535e-24	23.028	1.70884	#377eb8		CYP2U1
	SORCS3	4.41936	3.94254	0.143372	0.843535	4.41936	#000000		RNASEH2B	1.38636	3.35959	0.0181238	1.74175	1.38636	#377eb8		HCN1	2.39147	7.37666	7.2286e-05	4.14095	2.39147	#377eb8		NR4A1	1.44182	3.86824	0.00247705	2.60607	1.44182	#377eb8		LYPD6B	1.87559	6.7913	2.04586e-10	9.68912	1.87559	#377eb8		KCNJ16	1.70514	3.56664	1.88146e-05	4.72551	1.70514	#377eb8		EFNA1
	CASR	4.38669	6.55393	6.93487e-08	7.15896	4.38669	#377eb8		ENSG00000251574	1.38611	3.57157	0.00926527	2.03314	1.38611	#377eb8		ZNF287	2.36739	3.82362	0.0204486	1.68934	2.36739	#377eb8		RIMS1	1.43217	3.78183	0.0054325	2.265	1.43217	#377eb8		TPM2	1.87203	4.08003	5.52438e-07	6.25772	1.87203	#377eb8		AHNAK	1.6991	6.13942	1.44144e-13	12.8412	1.6991	#377eb8		LRAT
	IGDCC4	4.2825	3.87982	0.212102	0.673456	4.2825	#000000		TBC1D4	1.35934	4.34652	0.000548198	3.26106	1.35934	#377eb8		ADGRB3	2.35377	4.27861	0.0152574	1.81652	2.35377	#377eb8		MAML2	1.43154	5.68999	8.52574e-07	6.06927	1.43154	#377eb8		ANXA4	1.87042	6.70291	2.17292e-11	10.663	1.87042	#377eb8		SEMA3B	1.67173	3.66118	1.7541e-06	5.75594	1.67173	#377eb8		RAB32
	H4-16	4.28152	3.87939	0.172726	0.762641	4.28152	#000000		ERBB3	1.35472	4.55128	0.000271459	3.5663	1.35472	#377eb8		TMEM38A	2.34712	3.3456	0.07408	1.1303	2.34712	#000000		TUNAR	1.43112	5.11877	3.20109e-06	5.4947	1.43112	#377eb8		ABHD6	1.85034	3.66457	3.06051e-06	5.51421	1.85034	#377eb8		PPP1R3B	1.66787	2.91646	0.000153718	3.81328	1.66787	#377eb8		NXPH2
	LINC01370	4.28026	3.87883	0.159721	0.796637	4.28026	#000000		ANOS1	1.34283	3.78035	0.00844914	2.07319	1.34283	#377eb8		NMNAT2	2.34483	3.94093	0.0142361	1.84661	2.34483	#377eb8		MGAT4C	1.39735	4.06293	0.0102105	1.99095	1.39735	#377eb8		MACC1	1.84107	5.02491	9.1825e-07	6.03704	1.84107	#377eb8		GSN	1.66264	3.25675	2.79876e-05	4.55303	1.66264	#377eb8		CRAT
	SLC25A43	4.28026	3.87883	0.159721	0.796637	4.28026	#000000		ENSG00000285572	1.34174	3.55619	0.0275451	1.55996	1.34174	#377eb8		TXNIP	2.29978	4.24831	0.0204486	1.68934	2.29978	#377eb8		WFDC2	1.37803	4.83281	0.000156973	3.80418	1.37803	#377eb8		NTS	1.83517	3.39463	4.97689e-05	4.30304	1.83517	#377eb8		H19	1.6601	8.78572	3.00797e-22	21.5217	1.6601	#377eb8		LAMA3
	ARRB1	4.27865	3.87812	0.165899	0.780156	4.27865	#000000		EFHD2	1.33867	3.29243	0.0266814	1.57379	1.33867	#377eb8		FABP1	2.29863	3.64968	0.090757	1.04212	2.29863	#000000		ENSG00000254043	1.37254	3.33145	0.0104787	1.97969	1.37254	#377eb8		CDC7	1.83393	3.23468	5.48387e-05	4.26091	1.83393	#377eb8		S100A4	1.65848	3.09197	0.000198871	3.70143	1.65848	#377eb8		INS
	GM2A	4.27851	3.87806	0.159216	0.798015	4.27851	#000000		POU2F2	1.33391	4.15759	0.0146035	1.83554	1.33391	#377eb8		GLYCTK	2.29709	3.65037	0.0463107	1.33432	2.29709	#377eb8		NAV2	1.3657	6.0535	2.10135e-05	4.6775	1.3657	#377eb8		SLC39A5	1.83366	3.07916	8.10175e-05	4.09142	1.83366	#377eb8		EXOC3L4	1.64977	3.48067	4.33234e-06	5.36328	1.64977	#377eb8		DSCAM
	ZNF793	4.27739	3.87757	0.158952	0.798735	4.27739	#000000		RAMP1	1.32759	3.03221	0.0876367	1.05731	1.32759	#000000		ANOS1	2.29538	4.33812	0.00702715	2.15322	2.29538	#377eb8		DOCK6	1.35062	3.20598	0.0278487	1.5552	1.35062	#377eb8		LRP10	1.83103	3.07863	1.50765e-05	4.8217	1.83103	#377eb8		CLMP	1.6441	3.78612	2.18032e-06	5.66148	1.6441	#377eb8		SLC22A3
	PDC-AS1	4.2769	3.87735	0.172726	0.762641	4.2769	#000000		PRPS2	1.31674	3.14855	0.0941614	1.02613	1.31674	#000000		PLPPR3	2.27857	3.78155	0.0193653	1.71298	2.27857	#377eb8		TFF1	1.35045	3.30106	0.0645359	1.1902	1.35045	#000000		AGR3	1.81971	3.45094	2.83419e-06	5.54757	1.81971	#377eb8		TNFAIP2	1.63633	3.59455	4.95216e-06	5.3052	1.63633	#377eb8		GRM5
	ENSG00000265749	4.27676	3.87729	0.16499	0.782543	4.27676	#000000		MYLIP	1.31499	3.57022	0.0367496	1.43475	1.31499	#377eb8		DAB1	2.26139	6.52019	5.9031e-06	5.22892	2.26139	#377eb8		TFF3	1.34905	3.3462	0.0259466	1.58592	1.34905	#377eb8		LTB	1.81371	4.60672	2.83932e-08	7.54679	1.81371	#377eb8		SFRP5	1.62766	5.21736	5.50707e-11	10.2591	1.62766	#377eb8		HS6ST3
	TAS2R14	4.27613	3.87701	0.183104	0.737303	4.27613	#000000		PRUNE2	1.31142	4.53433	0.00122688	2.9112	1.31142	#377eb8		CLMP	2.23253	4.30653	0.00843465	2.07393	2.23253	#377eb8		MACC1	1.34753	3.34613	0.0178489	1.74839	1.34753	#377eb8		PAH	1.8132	3.14727	3.0112e-05	4.52126	1.8132	#377eb8		SFRP1	1.61675	5.39752	1.8926e-09	8.72294	1.61675	#377eb8		LIPC
	CHL1	4.27516	3.87658	0.202153	0.69432	4.27516	#000000		PAX4	1.30945	5.64729	7.89611e-06	5.10259	1.30945	#377eb8		TNR	2.22313	4.55364	0.0136182	1.86588	2.22313	#377eb8		GDA	1.34344	3.70091	0.0155317	1.80878	1.34344	#377eb8		UNC5C	1.81216	5.53817	1.285e-05	4.8911	1.81216	#377eb8		FUT8	1.61646	6.21024	1.748e-13	12.7575	1.61646	#377eb8		RGS4
	TMEM236	4.23284	5.97045	1.16331e-05	4.9343	4.23284	#377eb8		H2BC11	1.29944	4.72223	0.000180194	3.74426	1.29944	#377eb8		DACH2	2.20611	5.00901	0.014929	1.82597	2.20611	#377eb8		PDE3A	1.33944	5.81645	0.000191809	3.71713	1.33944	#377eb8		CDC25B	1.80783	4.96762	6.90374e-09	8.16092	1.80783	#377eb8		CRABP2	1.60069	3.68084	1.67971e-06	5.77476	1.60069	#377eb8		PPP1R14A
	INS	4.19796	11.2612	1.29831e-14	13.8866	4.19796	#377eb8		AMOTL2	1.29649	2.92682	0.122671	0.911258	1.29649	#000000		SAT1	2.19752	6.13242	0.00181425	2.7413	2.19752	#377eb8		ARHGAP6	1.33516	5.58752	5.20576e-05	4.28352	1.33516	#377eb8		PDLIM1	1.80633	4.67746	2.95913e-08	7.52884	1.80633	#377eb8		CLIC5	1.59132	3.43582	3.99906e-05	4.39804	1.59132	#377eb8		NKAIN3
	LLGL1	4.12201	3.81061	0.22084	0.655923	4.12201	#000000		MAP3K14	1.29608	2.92706	0.0821145	1.08558	1.29608	#000000		DMTN	2.19291	3.60259	0.119899	0.921185	2.19291	#000000		PDK4	1.33215	6.38353	4.76409e-06	5.32202	1.33215	#377eb8		TMEM185A	1.80129	3.59928	4.73161e-06	5.32499	1.80129	#377eb8		GSTA1	1.57131	7.40561	1.69176e-16	15.7717	1.57131	#377eb8		H4C5
	BRCA2	4.1214	3.81033	0.220709	0.656179	4.1214	#000000		ENSG00000235859	1.29098	3.05181	0.0496664	1.30394	1.29098	#377eb8		COL4A3	2.19154	3.60292	0.0806083	1.09362	2.19154	#000000		ONECUT3	1.32588	5.99489	6.70539e-07	6.17358	1.32588	#377eb8		FZD5	1.79766	3.80755	2.29309e-06	5.63958	1.79766	#377eb8		STAR	1.5652	5.59837	5.77249e-12	11.2386	1.5652	#377eb8		GRM8
	ENSG00000285708	4.12044	3.8099	0.249511	0.60291	4.12044	#000000		TFF3	1.28911	3.11076	0.0574419	1.24077	1.28911	#000000		MAP3K4-AS1	2.19024	3.60347	0.120456	0.919171	2.19024	#000000		FBXO32	1.32182	3.22197	0.0236571	1.62604	1.32182	#377eb8		TTN	1.78795	6.0289	1.33563e-08	7.87431	1.78795	#377eb8		GDNF	1.56097	2.95996	0.000329942	3.48156	1.56097	#377eb8		GPX3
	CD9	4.1203	3.80984	0.203303	0.691856	4.1203	#000000		CDCP1	1.28768	4.50333	0.00165128	2.78218	1.28768	#377eb8		MEI4	2.18876	3.9776	0.046659	1.33106	2.18876	#377eb8		CEP152	1.32151	3.12148	0.0374663	1.42636	1.32151	#377eb8		FOSL2	1.78249	3.73285	4.081e-06	5.38923	1.78249	#377eb8		MICAL2	1.55919	4.65443	1.73677e-08	7.76026	1.55919	#377eb8		COL21A1
	LRFN5-DT	4.11968	3.80956	0.211335	0.675029	4.11968	#000000		PDE11A	1.2846	3.2218	0.0657908	1.18183	1.2846	#000000		PCNX3	2.18607	3.86257	0.0272528	1.56459	2.18607	#377eb8		FSTL1	1.32059	3.01375	0.0268564	1.57095	1.32059	#377eb8		MMP11	1.78011	2.96842	2.20244e-05	4.6571	1.78011	#377eb8		CCDC80	1.55502	2.76628	0.000469958	3.32794	1.55502	#377eb8		GPC4
	RGPD2	4.11968	3.80956	0.211335	0.675029	4.11968	#000000		PWRN1	1.27242	6.39039	1.3762e-05	4.86132	1.27242	#377eb8		MCTP1	2.1845	3.86349	0.0669969	1.17395	2.1845	#000000		PLN	1.30785	3.79116	0.00817285	2.08763	1.30785	#377eb8		FSTL4	1.77518	6.13033	6.68954e-08	7.1746	1.77518	#377eb8		CHST15	1.55441	2.89454	0.000311601	3.5064	1.55441	#377eb8		PYCARD
	C5orf22	4.11921	3.80934	0.198899	0.701366	4.11921	#000000		PDK4	1.27081	6.88018	1.61593e-05	4.79158	1.27081	#377eb8		EGR3	2.18362	3.8626	0.0491053	1.30887	2.18362	#377eb8		ZFPM1	1.30444	4.84645	6.15258e-05	4.21094	1.30444	#377eb8		ZC3HAV1	1.77499	3.54728	4.40786e-06	5.35577	1.77499	#377eb8		SH3RF2	1.54102	4.65782	1.33241e-08	7.87536	1.54102	#377eb8		LLGL1
	TNXB	4.11859	3.80906	0.198265	0.702753	4.11859	#000000		CFAP418-AS1	1.26856	3.67819	0.0367496	1.43475	1.26856	#377eb8		CRH	2.18199	4.18361	0.00664593	2.17744	2.18199	#377eb8		NFKBIZ	1.30289	3.57885	0.0188765	1.72408	1.30289	#377eb8		KRT18	1.76616	7.51284	1.52453e-10	9.81687	1.76616	#377eb8		ANXA2	1.53808	8.51725	1.31986e-19	18.8795	1.53808	#377eb8		ADAMTS16-DT
	ENSG00000270175	4.11812	3.80884	0.20217	0.694284	4.11812	#000000		NKAIN3	1.26468	6.80209	0.000124763	3.90392	1.26468	#377eb8		TMEM86B	2.17917	4.08394	0.0160749	1.79385	2.17917	#377eb8		SLC16A12	1.30184	3.45986	0.026385	1.57864	1.30184	#377eb8		INAVA	1.76288	3.59756	1.66732e-05	4.77798	1.76288	#377eb8		STAC	1.53059	2.81439	0.000762968	3.11749	1.53059	#377eb8		RAB37
	ASPHD1	4.11812	3.80884	0.20217	0.694284	4.11812	#000000		GSAP	1.26301	3.82719	0.0151982	1.81821	1.26301	#377eb8		C2CD4B	2.17899	4.36487	0.00832685	2.07952	2.17899	#377eb8		HMGA2	1.29259	3.86576	0.00502473	2.29889	1.29259	#377eb8		S100A16	1.76067	4.29636	5.5606e-08	7.25488	1.76067	#377eb8		SULT1E1	1.51922	4.69318	2.51295e-08	7.59982	1.51922	#377eb8		ST6GAL2
	FBXO10	4.11797	3.80878	0.209555	0.678702	4.11797	#000000		BAALC-AS2	1.25826	2.88237	0.0839638	1.07591	1.25826	#000000		TXNDC11	2.1731	5.74	0.000355884	3.44869	2.1731	#377eb8		DSC3	1.27981	3.9663	0.00179399	2.74618	1.27981	#377eb8		SCN7A	1.75655	8.97422	7.55812e-08	7.12159	1.75655	#377eb8		L1CAM	1.51902	3.29135	0.000297646	3.5263	1.51902	#377eb8		EMP2
	FAAH	4.1175	3.80856	0.197532	0.704362	4.1175	#000000		PTGER4	1.25649	3.01109	0.0751633	1.12399	1.25649	#000000		SNPH	2.12774	4.42077	0.00642972	2.19181	2.12774	#377eb8		UNC5A	1.27938	3.51351	0.0115579	1.93712	1.27938	#377eb8		ANXA11	1.7218	4.3318	6.20185e-07	6.20748	1.7218	#377eb8		SAT1	1.51684	8.09049	4.72115e-20	19.326	1.51684	#377eb8		H1-5
	RAB6B	4.1175	3.80856	0.197532	0.704362	4.1175	#000000		HOXB-AS1	1.25629	3.23908	0.0680286	1.16731	1.25629	#000000		ENSG00000233928	2.12504	6.40338	5.9031e-06	5.22892	2.12504	#377eb8		S100A11	1.26506	6.62332	7.96812e-09	8.09864	1.26506	#377eb8		PCLAF	1.71	4.49509	4.17414e-07	6.37943	1.71	#377eb8		TMEM86B	1.51522	2.4392	0.00182995	2.73756	1.51522	#377eb8		PRR15L
	TMEM54	4.11703	3.80835	0.216896	0.663749	4.11703	#000000		TCERG1L	1.25603	3.18508	0.138462	0.858668	1.25603	#000000		ENSG00000286215	2.12434	4.15124	0.0467333	1.33037	2.12434	#377eb8		CDX2	1.26405	4.87206	7.0501e-05	4.1518	1.26405	#377eb8		FRK	1.70723	3.30508	8.70977e-06	5.05999	1.70723	#377eb8		CARD11	1.51378	3.09223	0.000258036	3.58832	1.51378	#377eb8		ALK
	OR7E14P	4.11688	3.80828	0.201842	0.694989	4.11688	#000000		DDR2	1.25146	3.38944	0.032801	1.48411	1.25146	#377eb8		SCT	2.11065	7.61262	4.93133e-06	5.30704	2.11065	#377eb8		MICAL1	1.2544	4.84513	0.00012347	3.90844	1.2544	#377eb8		KRT8	1.70696	7.90776	1.09046e-13	12.9624	1.70696	#377eb8		GSTA2	1.51214	4.87983	3.08212e-09	8.51115	1.51214	#377eb8		TCN1
	BIRC3	4.11641	3.80807	0.208001	0.681934	4.11641	#000000		RIPPLY3	1.24324	4.12596	0.00427344	2.36922	1.24324	#377eb8		DMD	2.10987	7.7961	2.27119e-08	7.64375	2.10987	#377eb8		NKAIN3	1.25182	4.79548	0.000248818	3.60412	1.25182	#377eb8		TRIM56	1.70661	3.18965	4.09709e-05	4.38752	1.70661	#377eb8		GFRA3	1.50924	5.08606	3.40974e-09	8.46728	1.50924	#377eb8		TCEAL2
	SST	3.99704	5.77467	0.00396128	2.40216	3.99704	#377eb8		SHISAL2B	1.23953	5.44219	6.58475e-05	4.18146	1.23953	#377eb8		SELENOP	2.10691	3.93984	0.0299831	1.52312	2.10691	#377eb8		OCA2	1.24531	3.92613	0.0168927	1.7723	1.24531	#377eb8		AURKB	1.70531	3.30458	9.3768e-05	4.02795	1.70531	#377eb8		SAMD11	1.50647	4.3356	1.80481e-07	6.74357	1.50647	#377eb8		EFNB1
	ENSG00000258231	3.98915	5.10426	0.00127091	2.89588	3.98915	#377eb8		PPP2R5D	1.22866	3.45129	0.0484071	1.31509	1.22866	#377eb8		PRKCE	2.09835	5.1979	0.00047679	3.32167	2.09835	#377eb8		LINC01088	1.24132	4.61739	0.000773854	3.11134	1.24132	#377eb8		ISG15	1.68271	5.66204	9.96346e-07	6.00159	1.68271	#377eb8		GATA5	1.50601	3.41286	3.98827e-05	4.39921	1.50601	#377eb8		DPYSL5
	AGR2	3.95623	5.07977	0.0024602	2.60903	3.95623	#377eb8		PDZRN3	1.22723	7.87764	5.69883e-08	7.24421	1.22723	#377eb8		GCG	2.0942	6.10558	7.81327e-05	4.10717	2.0942	#377eb8		C8orf34	1.23758	5.43615	5.2753e-05	4.27775	1.23758	#377eb8		EPB41L2	1.68075	3.95625	1.51736e-06	5.81891	1.68075	#377eb8		NDRG1	1.50236	2.91672	0.000379057	3.4213	1.50236	#377eb8		LINC03000
	GAST	3.88671	6.4712	1.01373e-05	4.99408	3.88671	#377eb8		KCNJ3	1.22529	5.91972	3.25401e-05	4.48758	1.22529	#377eb8		LINC02381	2.09281	5.49714	0.000406691	3.39074	2.09281	#377eb8		ZNF496	1.23483	3.17173	0.0295705	1.52914	1.23483	#377eb8		CDX2	1.67778	5.19456	1.39774e-09	8.85457	1.67778	#377eb8		SLC2A3	1.49608	3.13046	0.00058915	3.22977	1.49608	#377eb8		KLF10
	SULF1	3.78862	4.96036	0.00531499	2.2745	3.78862	#377eb8		PMS2CL	1.22234	2.90446	0.118917	0.924754	1.22234	#000000		RFLNB	2.07899	3.55362	0.133956	0.873037	2.07899	#000000		IL13RA1	1.23243	3.73393	0.0105403	1.97715	1.23243	#377eb8		ENSG00000254186	1.67726	6.31838	0.000282004	3.54974	1.67726	#377eb8		BMP5	1.48832	3.79842	1.15847e-05	4.93612	1.48832	#377eb8		RNF157
	FAM163A	3.74304	4.92915	0.00707259	2.15042	3.74304	#377eb8		EPHB4	1.22042	2.90426	0.0776931	1.10962	1.22042	#000000		LIMK1	2.07643	3.55327	0.0780539	1.10761	2.07643	#000000		SLC4A4	1.2324	5.92624	1.62335e-06	5.78959	1.2324	#377eb8		NAB1	1.66794	4.34487	1.52472e-07	6.81681	1.66794	#377eb8		PLP2	1.48806	3.22204	0.000239051	3.62151	1.48806	#377eb8		SERPINF2
	ESRRG	3.71484	7.57708	6.2142e-10	9.20661	3.71484	#377eb8		LIMCH1	1.22041	6.46371	1.39602e-05	4.85511	1.22041	#377eb8		SCARA3	2.07587	3.55417	0.144173	0.841115	2.07587	#000000		SSTR5-AS1	1.2285	3.69916	0.008358	2.0779	1.2285	#377eb8		GYPC	1.66684	3.7684	1.83821e-06	5.73561	1.66684	#377eb8		FGA	1.48799	3.07272	0.000156006	3.80686	1.48799	#377eb8		UGT3A1
	ENSG00000271860	3.5991	4.82965	0.0151606	1.81928	3.5991	#377eb8		IDNK	1.22015	2.90432	0.097127	1.01266	1.22015	#000000		EBF3	2.07484	4.86891	0.00496118	2.30441	2.07484	#377eb8		MARCHF1	1.22586	4.6849	0.00171298	2.76625	1.22586	#377eb8		ANXA13	1.66321	4.684	5.81398e-08	7.23553	1.66321	#377eb8		PDGFD	1.48316	6.89402	1.83637e-15	14.736	1.48316	#377eb8		ENSG00000259275
	BTBD11	3.48946	6.97893	1.36529e-08	7.86478	3.48946	#377eb8		ENSG00000279814	1.2196	2.90393	0.0892115	1.04958	1.2196	#000000		FREM2	2.06931	5.1814	0.00052817	3.27723	2.06931	#377eb8		HOXB2	1.22563	3.06762	0.0647279	1.18891	1.22563	#000000		JPH1	1.66243	4.62972	1.71119e-07	6.7667	1.66243	#377eb8		NOXA1	1.47734	2.83787	0.000400736	3.39714	1.47734	#377eb8		PDK2
	PDGFD	3.4869	4.75524	0.0423699	1.37294	3.4869	#377eb8		OCA2	1.218	4.69207	0.00590123	2.22906	1.218	#377eb8		CHSY3	2.06136	4.80471	0.0293462	1.53245	2.06136	#377eb8		MYO1C	1.21615	2.95579	0.0661797	1.17927	1.21615	#000000		CLSPN	1.65971	4.404	9.38125e-08	7.02774	1.65971	#377eb8		APOE	1.4625	9.49321	3.87415e-23	22.4118	1.4625	#377eb8		SYT13
	C1orf21	3.43906	4.72232	0.0219217	1.65913	3.43906	#377eb8		BICC1	1.21383	4.05616	0.0275005	1.56066	1.21383	#377eb8		TADA2B	2.05869	3.39901	0.112415	0.949176	2.05869	#000000		LINC00299	1.21608	3.55221	0.0560837	1.25116	1.21608	#000000		SORBS1	1.65864	3.48421	5.58212e-06	5.2532	1.65864	#377eb8		MS4A8	1.46114	2.55679	0.00176578	2.75306	1.46114	#377eb8		NRXN1
	DCLK1	3.34818	5.70782	0.000272081	3.5653	3.34818	#377eb8		DYNLRB2-AS1	1.21234	4.2007	0.0089258	2.04935	1.21234	#377eb8		RALYL	2.0384	7.44246	2.99432e-06	5.5237	2.0384	#377eb8		GSTA1	1.21351	4.76618	0.000240815	3.61832	1.21351	#377eb8		IL32	1.65737	6.04822	4.95483e-10	9.30497	1.65737	#377eb8		L1TD1	1.45874	4.20829	2.57453e-07	6.5893	1.45874	#377eb8		KCTD8
	COL25A1	3.3375	7.47358	2.20642e-07	6.65631	3.3375	#377eb8		CTDSPL	1.2122	4.35769	0.0130919	1.883	1.2122	#377eb8		VCAN	2.03701	7.07477	0.00225186	2.64746	2.03701	#377eb8		MIRLET7A1HG	1.21293	3.74485	0.0164185	1.78467	1.21293	#377eb8		H1-3	1.65686	4.41305	5.66576e-07	6.24674	1.65686	#377eb8		RHOF	1.45786	3.10203	0.00139495	2.85544	1.45786	#377eb8		CCK
	RBFOX1	3.2774	7.59612	3.97675e-08	7.40047	3.2774	#377eb8		SLC18A2	1.2105	4.5958	0.00241243	2.61755	1.2105	#377eb8		CALB1	2.03615	4.01112	0.04278	1.36876	2.03615	#377eb8		IL32	1.21043	2.89657	0.0724062	1.14022	1.21043	#000000		ATOH1	1.65495	3.6284	2.14856e-05	4.66785	1.65495	#377eb8		LRAT	1.45326	4.20379	3.00618e-07	6.52198	1.45326	#377eb8		HOXA-AS2
	PDP1	3.26039	4.60704	0.0500418	1.30067	3.26039	#000000		AGT	1.20382	4.50772	0.00247857	2.6058	1.20382	#377eb8		LINC02566	2.02398	3.89898	0.0579456	1.23698	2.02398	#000000		ZNF585A	1.21019	2.89647	0.0768391	1.11442	1.21019	#000000		SNX22	1.64683	3.11107	0.000137556	3.86152	1.64683	#377eb8		MAF	1.44991	4.55082	9.80269e-08	7.00865	1.44991	#377eb8		SPRR2F
	GNG12	3.25126	4.6032	0.0357365	1.44689	3.25126	#377eb8		FSTL1	1.20346	3.63669	0.017208	1.76427	1.20346	#377eb8		SYNE1	2.01736	4.64791	0.00877554	2.05673	2.01736	#377eb8		SLC7A2	1.21018	7.71566	2.86883e-09	8.54229	1.21018	#377eb8		DTX3L	1.64178	2.95385	8.97146e-05	4.04714	1.64178	#377eb8		DHRS11	1.44949	3.23976	0.000334131	3.47608	1.44949	#377eb8		ATP8A2
	KCNH5	3.22984	6.41087	4.56263e-06	5.34078	3.22984	#377eb8		ZBTB2	1.20174	3.67577	0.0435954	1.36056	1.20174	#377eb8		ENSG00000287097	2.00629	3.78006	0.102764	0.988157	2.00629	#000000		ZFP36L1	1.21015	2.89654	0.0808486	1.09233	1.21015	#000000		SOX9	1.64039	4.38324	1.13669e-06	5.94436	1.64039	#377eb8		GDA	1.44897	4.15359	1.07e-05	4.97062	1.44897	#377eb8		CCDC8
	HS3ST5	3.22971	9.20926	3.7939e-13	12.4209	3.22971	#377eb8		NCKAP5	1.19031	5.06669	0.000939349	3.02717	1.19031	#377eb8		ABAT	2.00506	3.7787	0.0508873	1.29339	2.00506	#000000		CLU	1.20628	4.67799	0.000815034	3.08882	1.20628	#377eb8		SLC22A23	1.63962	4.39358	1.54551e-07	6.81093	1.63962	#377eb8		GJB1	1.43088	3.39755	3.77273e-05	4.42334	1.43088	#377eb8		CIB2
	HDAC9	3.18457	4.56194	0.0464764	1.33277	3.18457	#377eb8		NR4A1	1.18932	4.29819	0.00223136	2.65143	1.18932	#377eb8		H19	1.99253	4.82097	0.0185504	1.73165	1.99253	#377eb8		ENSG00000233928	1.20623	5.59711	6.35255e-06	5.19705	1.20623	#377eb8		SOX2	1.63899	3.84638	0.000191656	3.71748	1.63899	#377eb8		SDC3	1.41877	3.42855	3.70228e-05	4.43153	1.41877	#377eb8		CD9
	SLC16A12	3.15022	5.86885	0.00019922	3.70067	3.15022	#377eb8		ASCL2	1.18932	3.10929	0.0638476	1.19486	1.18932	#000000		RMST	1.98901	5.50856	0.00144028	2.84155	1.98901	#377eb8		GREB1L	1.19707	3.08537	0.0843454	1.07394	1.19707	#000000		CLCA1	1.62717	7.06815	1.34122e-06	5.8725	1.62717	#377eb8		SEMA6B	1.41485	3.21347	0.000208733	3.68041	1.41485	#377eb8		UNC5C
	USH2A	3.14513	5.13392	0.00433667	2.36284	3.14513	#377eb8		MDFIC	1.18885	3.83752	0.0612629	1.2128	1.18885	#000000		NR4A3	1.97256	5.2112	0.00341928	2.46606	1.97256	#377eb8		ENSG00000285572	1.19638	4.75989	0.00201537	2.69564	1.19638	#377eb8		NOTCH1	1.62681	4.90387	4.24503e-07	6.37212	1.62681	#377eb8		LAD1	1.40722	4.57194	5.40324e-08	7.26735	1.40722	#377eb8		HOMER3
	SLC35F4	3.12226	8.33701	2.22319e-11	10.653	3.12226	#377eb8		PARP9	1.18852	3.10947	0.0754761	1.12219	1.18852	#000000		FNDC5	1.96309	3.97584	0.0575107	1.24025	1.96309	#000000		PDE2A	1.19262	3.52569	0.0254115	1.59497	1.19262	#377eb8		CRTAP	1.61979	2.91486	0.000147965	3.82984	1.61979	#377eb8		AGPAT2	1.40621	4.97986	4.82639e-09	8.31638	1.40621	#377eb8		DMTN
	NFIA	3.11963	4.52134	0.0552221	1.25789	3.11963	#000000		SORCS2	1.186	3.05087	0.104416	0.981233	1.186	#000000		NCKAP5	1.95878	6.37366	7.15691e-05	4.14527	1.95878	#377eb8		SRC	1.19195	3.52583	0.0411365	1.38577	1.19195	#377eb8		ANXA3	1.61876	4.64903	5.88486e-08	7.23026	1.61876	#377eb8		BARX2	1.40439	3.11186	0.000390066	3.40886	1.40439	#377eb8		SLC39A5
	ATG4C	3.11896	4.52108	0.0567068	1.24636	3.11896	#000000		ARRDC4	1.18508	6.38222	8.37733e-06	5.07689	1.18508	#377eb8		HSD17B14	1.95523	3.50286	0.202399	0.693791	1.95523	#000000		PYCARD	1.19049	3.03114	0.0563794	1.24888	1.19049	#000000		UGT8	1.60773	3.0162	0.000253335	3.5963	1.60773	#377eb8		WIPF1	1.39595	2.77879	0.000903852	3.0439	1.39595	#377eb8		IDNK
	LNX1	3.11069	4.5191	0.0676352	1.16983	3.11069	#000000		ARHGAP6	1.18449	6.48368	2.18718e-05	4.66012	1.18449	#377eb8		ZDHHC8P1	1.95376	3.50321	0.11737	0.930443	1.95376	#000000		VASH2	1.19047	3.29914	0.0364588	1.4382	1.19047	#377eb8		APOA2	1.60057	6.11125	1.1592e-09	8.93584	1.60057	#377eb8		UNC5B	1.39536	2.83803	0.000906854	3.04246	1.39536	#377eb8		ENSG00000287292
	PTPRD	3.0856	10.855	1.39327e-14	13.856	3.0856	#377eb8		LYPD6B	1.18419	3.05075	0.125518	0.901294	1.18419	#000000		DAPK2	1.95138	3.50278	0.1328	0.876802	1.95138	#000000		TBX3	1.18894	6.9667	2.86883e-09	8.54229	1.18894	#377eb8		GUCA2A	1.59269	4.38698	1.02907e-07	6.98755	1.59269	#377eb8		LYZ	1.38455	5.43015	7.9473e-10	9.09978	1.38455	#377eb8		MTUS2
	FOSB	3.0752	5.08269	0.00882178	2.05444	3.0752	#377eb8		KIF1C	1.18379	2.98943	0.100402	0.998259	1.18379	#000000		SLC9A2	1.95002	4.73713	0.0037873	2.42167	1.95002	#377eb8		AMOT	1.188	4.27137	0.00104254	2.98191	1.188	#377eb8		SLC2A4RG	1.58078	3.00319	0.000161638	3.79146	1.58078	#377eb8		CLSTN2	1.38203	4.23935	8.60175e-06	5.06541	1.38203	#377eb8		PAQR8
	HTR1F	3.07327	5.08289	0.0085411	2.06849	3.07327	#377eb8		CNTN1	1.1815	4.10459	0.0142555	1.84602	1.1815	#377eb8		C1RL	1.93752	3.85995	0.0469639	1.32824	1.93752	#377eb8		PWRN4	1.18557	4.11266	0.0111006	1.95465	1.18557	#377eb8		TNFRSF12A	1.57993	3.26202	0.000162878	3.78814	1.57993	#377eb8		FAM214B	1.38034	2.57101	0.00388492	2.41062	1.38034	#377eb8		ENSG00000273118
	THBS1	3.07299	6.46768	1.01373e-05	4.99408	3.07299	#377eb8		SERPINA1	1.18	4.71715	0.00145298	2.83774	1.18	#377eb8		RAPGEF4	1.93526	6.39944	5.36019e-06	5.27082	1.93526	#377eb8		CAMK2D	1.18205	7.4211	1.14268e-08	7.94208	1.18205	#377eb8		ATOH7	1.57759	3.34199	0.000599192	3.22243	1.57759	#377eb8		EMP3	1.37843	2.992	0.00180935	2.74248	1.37843	#377eb8		HS3ST5
	ALB	3.05434	5.07251	0.0533661	1.27273	3.05434	#000000		ZFP36L1	1.17804	2.85903	0.129399	0.888068	1.17804	#000000		DLC1	1.9325	4.66757	0.00780072	2.10787	1.9325	#377eb8		B4GALNT4	1.17104	3.53851	0.0345956	1.46098	1.17104	#377eb8		TPM1	1.57736	8.41565	8.26197e-13	12.0829	1.57736	#377eb8		HPGD	1.37634	4.04877	3.70048e-06	5.43174	1.37634	#377eb8		IER5L
	GLI3	3.05417	5.79871	0.000498545	3.3023	3.05417	#377eb8		ID3	1.17729	6.4539	2.84104e-05	4.54652	1.17729	#377eb8		SGK3	1.91227	3.73652	0.117318	0.930636	1.91227	#000000		FRMD4A	1.17103	4.23093	0.00295054	2.5301	1.17103	#377eb8		S100A11	1.57735	9.10839	5.99788e-13	12.222	1.57735	#377eb8		CLDN1	1.37043	4.35658	8.29071e-07	6.08141	1.37043	#377eb8		CCDC160
	LDB2	3.02208	7.20396	2.58506e-08	7.58753	3.02208	#377eb8		SLC38A11	1.17711	3.60857	0.0467504	1.33022	1.17711	#377eb8		AMPH	1.91192	3.7367	0.128804	0.890071	1.91192	#000000		COL16A1	1.16666	3.31416	0.0335136	1.47478	1.16666	#377eb8		SCNN1A	1.57659	3.55243	4.20913e-05	4.37581	1.57659	#377eb8		SPHK1	1.36484	4.15898	4.24107e-06	5.37252	1.36484	#377eb8		PLD5
	NRXN3	3.00981	10.38	9.85961e-12	11.0061	3.00981	#377eb8		GUCY1A2	1.17575	4.30627	0.00278627	2.55498	1.17575	#377eb8		SNN	1.91062	3.73571	0.0877935	1.05654	1.91062	#000000		KATNAL2	1.16045	3.26783	0.0430749	1.36578	1.16045	#377eb8		CCND2	1.56914	6.85462	4.83788e-11	10.3153	1.56914	#377eb8		NPTXR	1.36386	2.87247	0.00232503	2.63357	1.36386	#377eb8		NMB
	STMN2	2.98881	7.43759	2.58506e-08	7.58753	2.98881	#377eb8		CTNNA2	1.17449	6.2398	6.99293e-06	5.15534	1.17449	#377eb8		FRK	1.90927	3.73594	0.0884624	1.05324	1.90927	#000000		CACNB3	1.15889	2.79174	0.0995322	1.00204	1.15889	#000000		C3orf70	1.56699	3.63473	0.00026219	3.58138	1.56699	#377eb8		SLFN12	1.36342	2.87261	0.00229465	2.63928	1.36342	#377eb8		SERPINF1
	HDAC2-AS2	2.98401	6.21216	1.53571e-05	4.81369	2.98401	#377eb8		RUSC1	1.17339	3.43471	0.0567388	1.24612	1.17339	#000000		FHDC1	1.90635	3.73595	0.0936922	1.0283	1.90635	#000000		NSMF	1.15422	3.41632	0.034476	1.46248	1.15422	#377eb8		PAQR8	1.56585	3.18752	4.90902e-05	4.30901	1.56585	#377eb8		TMC6	1.36241	3.90759	4.7247e-06	5.32563	1.36241	#377eb8		ARRDC4
	ANK1	2.98057	5.0194	0.0144676	1.8396	2.98057	#377eb8		FAM153A	1.17124	3.43461	0.0426021	1.37057	1.17124	#377eb8		SLC35F4	1.89676	4.82103	0.00970188	2.01314	1.89676	#377eb8		PF4V1	1.15318	3.98324	0.0422173	1.37451	1.15318	#377eb8		RNASET2	1.56449	2.88781	0.000251375	3.59968	1.56449	#377eb8		STAT6	1.36027	3.70103	4.20604e-05	4.37613	1.36027	#377eb8		ARL4C
	SKA2	2.97452	4.43421	0.090055	1.04549	2.97452	#000000		ID1	1.17118	6.95349	1.40716e-05	4.85166	1.17118	#377eb8		ANKRD6	1.88044	5.74074	0.00063321	3.19845	1.88044	#377eb8		EIF4EBP2	1.15277	5.14374	0.000123378	3.90876	1.15277	#377eb8		GASK1B	1.56273	3.74407	4.41519e-05	4.35505	1.56273	#377eb8		EPS8L2	1.35665	4.05862	3.20039e-06	5.4948	1.35665	#377eb8		CPAMD8
	CXCL1	2.96733	6.38394	6.13839e-05	4.21195	2.96733	#377eb8		PRKCE	1.16785	5.40848	0.000519666	3.28428	1.16785	#377eb8		GSDMD	1.87096	3.60087	0.136447	0.865037	1.87096	#000000		GAP43	1.14687	6.96521	1.90513e-06	5.72008	1.14687	#377eb8		CDR2	1.56179	3.94556	1.08267e-05	4.9655	1.56179	#377eb8		NIBAN2	1.35563	3.34168	0.000133155	3.87564	1.35563	#377eb8		H1-3
	HS6ST3	2.96695	6.94528	4.52959e-07	6.34394	2.96695	#377eb8		CDH10	1.16738	3.28941	0.12173	0.914604	1.16738	#000000		IGSF21	1.87045	3.60051	0.174458	0.758309	1.87045	#000000		PMS2	1.14568	3.17085	0.0448667	1.34808	1.14568	#377eb8		CHEK1	1.55788	3.56005	1.98101e-05	4.70311	1.55788	#377eb8		ZNF385B	1.34983	5.69292	3.22714e-09	8.49118	1.34983	#377eb8		LINC01797
	ENSG00000287544	2.96647	4.43122	0.112834	0.94756	2.96647	#000000		SORCS1	1.16736	3.28914	0.0864198	1.06339	1.16736	#000000		USH2A	1.86784	5.10704	0.0152574	1.81652	1.86784	#377eb8		SEL1L3	1.14256	2.93583	0.0962037	1.01681	1.14256	#000000		TMEM63A	1.55782	3.29238	5.90678e-05	4.22865	1.55782	#377eb8		TP53TG1	1.3438	2.6788	0.00450803	2.34601	1.3438	#377eb8		ESRRG
	IFITM3	2.96567	4.43215	0.0945689	1.02425	2.96567	#000000		KCTD12	1.16641	7.06956	1.44271e-06	5.84082	1.16641	#377eb8		CDH26	1.86218	4.11255	0.0883565	1.05376	1.86218	#000000		TIMP3	1.14036	5.77891	0.000306114	3.51412	1.14036	#377eb8		PLSCR1	1.55759	4.71444	1.70336e-07	6.76869	1.55759	#377eb8		PIEZO1	1.33499	4.1819	1.83488e-06	5.73639	1.33499	#377eb8		RAB6B
	METTL24	2.9613	4.43054	0.120689	0.918332	2.9613	#000000		CCDC170	1.16477	3.28934	0.0479013	1.31965	1.16477	#377eb8		SORCS1	1.84818	5.94348	0.000396195	3.40209	1.84818	#377eb8		PRDM6	1.1392	5.37956	4.99968e-05	4.30106	1.1392	#377eb8		KLF5	1.55408	7.29571	8.26197e-13	12.0829	1.55408	#377eb8		ISX	1.33378	2.90609	0.00112739	2.94793	1.33378	#377eb8		TSPAN4
	SNCA	2.9563	5.40928	0.00219405	2.65875	2.9563	#377eb8		TPK1	1.15551	3.6219	0.0510334	1.29215	1.15551	#000000		FAM20C	1.84148	4.73513	0.0118619	1.92585	1.84148	#377eb8		TRNP1	1.13766	4.5175	0.00480687	2.31814	1.13766	#377eb8		MCM4	1.54269	4.68166	3.9978e-07	6.39818	1.54269	#377eb8		CCDC68	1.33034	4.22213	3.02332e-06	5.51952	1.33034	#377eb8		NAV3
	MPPED2	2.89534	4.38822	0.111248	0.953708	2.89534	#000000		HES6	1.15201	5.39512	0.00027744	3.55683	1.15201	#377eb8		ID3	1.84051	5.80178	0.000894078	3.04862	1.84051	#377eb8		TBX2	1.13465	3.28314	0.0377866	1.42266	1.13465	#377eb8		ENSG00000273066	1.54186	4.04105	1.25989e-06	5.89967	1.54186	#377eb8		SSH3	1.32808	2.72983	0.00218813	2.65993	1.32808	#377eb8		PLAGL1
	ASRGL1	2.88864	4.38581	0.106189	0.973921	2.88864	#000000		NR5A2	1.14485	5.81686	0.000968613	3.01385	1.14485	#377eb8		ENSG00000257729	1.83936	4.41521	0.0398637	1.39942	1.83936	#377eb8		MAP3K8	1.13012	3.06688	0.109084	0.962237	1.13012	#000000		LGALS3BP	1.53925	4.43797	1.23606e-06	5.90796	1.53925	#377eb8		PITPNM1	1.32609	3.67555	9.40122e-05	4.02682	1.32609	#377eb8		DPEP1
	NPSR1-AS1	2.88843	4.38638	0.178994	0.747162	2.88843	#000000		RFX5	1.1422	2.94673	0.112142	0.95023	1.1422	#000000		LRRTM3	1.83488	4.01122	0.111292	0.953535	1.83488	#000000		MFAP4	1.12886	5.34843	7.25969e-05	4.13908	1.12886	#377eb8		TRNP1	1.53905	4.26242	1.46228e-06	5.83497	1.53905	#377eb8		AHDC1	1.31972	3.50377	6.74266e-05	4.17117	1.31972	#377eb8		PPIC
	KIAA1549L	2.87526	6.12574	0.000108919	3.9629	2.87526	#377eb8		SEL1L3	1.13848	3.30586	0.0558424	1.25304	1.13848	#000000		CBR3-AS1	1.82049	3.4507	0.19201	0.716677	1.82049	#000000		PKIA	1.12343	5.58625	6.84713e-05	4.16449	1.12343	#377eb8		CLDN6	1.53892	5.20961	5.14389e-08	7.28871	1.53892	#377eb8		PLD5	1.31621	4.14519	2.74864e-06	5.56088	1.31621	#377eb8		H3C2
	GCG	2.86238	12.8448	2.91272e-11	10.5357	2.86238	#377eb8		LINC03003	1.13625	4.16101	0.0159726	1.79663	1.13625	#377eb8		RNASE1	1.82015	3.45087	0.215128	0.667304	1.82015	#000000		GAS2	1.12228	4.56945	0.00304941	2.51578	1.12228	#377eb8		C3orf52	1.5346	4.8713	1.08301e-07	6.96537	1.5346	#377eb8		EDN1	1.31484	4.80131	4.40007e-07	6.35654	1.31484	#377eb8		CFAP221
	PTGER3	2.8474	6.45021	6.15749e-06	5.2106	2.8474	#377eb8		SAV1	1.13251	3.25448	0.0716859	1.14457	1.13251	#000000		ASPHD1	1.81922	3.45163	0.253122	0.59667	1.81922	#000000		C4orf19	1.12095	3.76595	0.0274578	1.56133	1.12095	#377eb8		UHRF1	1.53071	3.74219	1.30431e-05	4.88462	1.53071	#377eb8		TACSTD2	1.31156	4.51622	4.16504e-07	6.38038	1.31156	#377eb8		CNR1
	APCDD1	2.84045	5.32064	0.0116954	1.93199	2.84045	#377eb8		PDE4B	1.12935	3.87008	0.0421593	1.37511	1.12935	#377eb8		FSTL1	1.81815	3.45122	0.167958	0.774799	1.81815	#000000		MIR924HG	1.11873	4.86205	0.00542973	2.26522	1.11873	#377eb8		P2RY11	1.53018	3.00254	0.000178985	3.74718	1.53018	#377eb8		KCTD16	1.30764	6.77863	1.61332e-12	11.7923	1.30764	#377eb8		SYNGR1
	FAM83B	2.81109	4.34173	0.163016	0.78777	2.81109	#000000		CALB1	1.12638	6.30057	0.000367097	3.43522	1.12638	#377eb8		CLEC2D	1.81805	3.45095	0.214864	0.667837	1.81805	#000000		ENSG00000285960	1.11643	3.73245	0.0460072	1.33717	1.11643	#377eb8		IL13RA1	1.52909	3.43644	9.54621e-05	4.02017	1.52909	#377eb8		MYL5	1.30448	3.17758	0.000688647	3.162	1.30448	#377eb8		KCNJ3
	HOMER2	2.80301	4.33889	0.13734	0.862203	2.80301	#000000		LINC01088	1.12561	5.83164	3.51894e-05	4.45359	1.12561	#377eb8		BAK1	1.81715	3.45013	0.241865	0.616427	1.81715	#000000		MAP7D3	1.11609	5.04661	0.00033093	3.48026	1.11609	#377eb8		CLDN7	1.52359	5.26974	3.45503e-08	7.46155	1.52359	#377eb8		RFLNA	1.30163	3.68832	4.10231e-05	4.38697	1.30163	#377eb8		KLHL29
	UCN3	2.80135	4.33829	0.139594	0.855134	2.80135	#000000		ERI2	1.12385	3.14598	0.121734	0.91459	1.12385	#000000		UNC5C	1.81611	5.40495	0.0133759	1.87368	1.81611	#377eb8		TFPI2	1.11581	6.63178	0.000116406	3.93402	1.11581	#377eb8		PDP1	1.52159	3.59292	1.21122e-05	4.91678	1.52159	#377eb8		BOK	1.29945	3.08294	0.00119293	2.92339	1.29945	#377eb8		PXDNL
	XIRP2	2.79946	4.89532	0.0255441	1.59271	2.79946	#377eb8		AMIGO2	1.1232	3.14644	0.129162	0.888865	1.1232	#000000		EOGT-DT	1.80518	3.69085	0.180769	0.742875	1.80518	#000000		DAB1	1.11407	4.82935	0.00506463	2.29545	1.11407	#377eb8		CALD1	1.51588	6.23535	5.28318e-09	8.2771	1.51588	#377eb8		MYO1C	1.29914	4.54126	1.78966e-07	6.74723	1.29914	#377eb8		LBH
	PDK4-AS1	2.79807	4.33714	0.145336	0.837626	2.79807	#000000		PCSK1	1.12256	4.17035	0.0104871	1.97934	1.12256	#377eb8		ESRRG	1.80498	7.03471	0.00047587	3.32251	1.80498	#377eb8		MT-TE	1.11014	3.80965	0.0183165	1.73716	1.11014	#377eb8		MCM5	1.51569	3.70441	1.58275e-05	4.80059	1.51569	#377eb8		IKBKE	1.29495	2.43953	0.00596188	2.22462	1.29495	#377eb8		UBTD1
	CHDH	2.79537	5.29088	0.00660145	2.18036	2.79537	#377eb8		MICAL1	1.12095	5.58547	0.000136713	3.86419	1.12095	#377eb8		HMGCLL1	1.79382	4.71166	0.00614655	2.21137	1.79382	#377eb8		ACADS	1.10941	2.95503	0.094931	1.02259	1.10941	#000000		PLD1	1.50193	5.38256	3.06267e-07	6.5139	1.50193	#377eb8		FAAH	1.2949	2.43954	0.0049218	2.30788	1.2949	#377eb8		RHPN1
	PLPPR5	2.78384	5.58838	0.00601404	2.22083	2.78384	#377eb8		COL21A1	1.11676	5.03043	0.000767456	3.11495	1.11676	#377eb8		SERPINF2	1.7526	4.14611	0.0463107	1.33432	1.7526	#377eb8		ENSG00000286215	1.10605	3.77694	0.0588694	1.23011	1.10605	#000000		PPARG	1.50129	3.99605	0.000896174	3.04761	1.50129	#377eb8		SEMA3C	1.29478	5.15806	5.30158e-08	7.27559	1.29478	#377eb8		C2orf72
	MAPK4	2.76385	5.26882	0.00935993	2.02873	2.76385	#377eb8		ST8SIA4	1.11664	4.69425	0.00239036	2.62154	1.11664	#377eb8		SDC2	1.75114	4.68846	0.00832685	2.07952	1.75114	#377eb8		SPINK1	1.10553	7.34146	6.97385e-08	7.15653	1.10553	#377eb8		SPTLC3	1.49398	3.34116	0.000174414	3.75842	1.49398	#377eb8		LIN28A	1.29466	5.30363	1.26473e-09	8.898	1.29466	#377eb8		C4orf33
	HS6ST2	2.75628	6.77098	6.07391e-06	5.21653	2.75628	#377eb8		THBS1	1.11444	5.21907	0.00631281	2.19978	1.11444	#377eb8		BIN1	1.74983	3.55176	0.253628	0.595803	1.74983	#000000		DSCAML1	1.10383	4.51655	0.0027507	2.56056	1.10383	#377eb8		SMAD3	1.49219	3.34118	5.2879e-05	4.27672	1.49219	#377eb8		PYGO1	1.29316	3.68203	3.22307e-05	4.49173	1.29316	#377eb8		MMP16
	HMGCS2	2.74366	4.8611	0.0478044	1.32053	2.74366	#377eb8		GPSM1	1.11104	3.84663	0.0264868	1.57697	1.11104	#377eb8		HMGCS2	1.74982	3.77649	0.110421	0.956947	1.74982	#000000		PDE4D	1.10185	8.94683	1.42052e-10	9.84755	1.10185	#377eb8		GFI1	1.49025	3.34117	0.000120019	3.92075	1.49025	#377eb8		KRT8	1.29113	9.45158	1.38033e-22	21.86	1.29113	#377eb8		DPYD
	SPOCK1	2.72575	6.35302	1.86536e-05	4.72924	2.72575	#377eb8		AMOT	1.1082	4.15076	0.0185445	1.73178	1.1082	#377eb8		C2CD4A	1.74974	4.3012	0.038309	1.4167	1.74974	#377eb8		CHRAC1	1.09497	3.3581	0.0529261	1.27633	1.09497	#000000		FAM114A1	1.48843	3.48941	0.000123194	3.90941	1.48843	#377eb8		GDPD5	1.28589	3.24917	0.000261888	3.58188	1.28589	#377eb8		NECAB1
	NTS	2.71855	4.29008	0.16293	0.788	2.71855	#000000		S100A11	1.10648	5.87369	8.99685e-05	4.04591	1.10648	#377eb8		PRELID2	1.74825	3.77686	0.139376	0.855813	1.74825	#000000		LEPR	1.08996	3.03034	0.0884291	1.0534	1.08996	#000000		DRAIC	1.4882	3.55916	2.61279e-05	4.5829	1.4882	#377eb8		S100P	1.28278	3.20484	0.000662499	3.17881	1.28278	#377eb8		ZDHHC8P1
	PCDH7	2.71594	4.28982	0.157065	0.803921	2.71594	#000000		PLAGL1	1.10366	4.54808	0.00926527	2.03314	1.10366	#377eb8		FAM163A	1.74808	3.55096	0.200953	0.696906	1.74808	#000000		RGS4	1.08826	5.47156	0.001645	2.78383	1.08826	#377eb8		APOB	1.4866	3.64065	5.2879e-05	4.27672	1.4866	#377eb8		TRPV6	1.27979	3.1593	0.000807811	3.09269	1.27979	#377eb8		MMP24OS
	RAB32	2.71582	4.28912	0.153118	0.814975	2.71582	#000000		EPHA7	1.10337	3.27099	0.0905646	1.04304	1.10337	#000000		PDGFD	1.74796	3.77726	0.114176	0.942424	1.74796	#000000		NCAM2	1.08761	5.88699	0.00140794	2.85142	1.08761	#377eb8		IGF2	1.48635	6.8029	1.25559e-10	9.90115	1.48635	#377eb8		TGFB1	1.27433	2.69185	0.00253473	2.59607	1.27433	#377eb8		C2orf74-DT
	LMO7	2.71582	4.28912	0.153118	0.814975	2.71582	#000000		GRAMD2A	1.09265	3.43345	0.0724215	1.14013	1.09265	#000000		DNASE1L1	1.74756	3.55123	0.158802	0.799145	1.74756	#000000		KNDC1	1.08634	3.31337	0.0706855	1.15067	1.08634	#000000		SEMA3A	1.48565	5.84063	8.67458e-07	6.06175	1.48565	#377eb8		CCBE1	1.27216	4.95473	3.43659e-08	7.46387	1.27216	#377eb8		ADAMTS16
	ISL1-DT	2.71386	4.28844	0.166641	0.778217	2.71386	#000000		ATXN7L3	1.09192	4.03211	0.024924	1.60338	1.09192	#377eb8		CHML	1.74721	3.55171	0.171396	0.765999	1.74721	#000000		EGFR	1.08536	3.78744	0.0942741	1.02561	1.08536	#000000		LINC02381	1.48076	5.8703	1.95875e-09	8.70802	1.48076	#377eb8		EPAS1	1.27186	3.35819	0.000213528	3.67055	1.27186	#377eb8		LAMB2
	RNASE1	2.71335	4.28947	0.174436	0.758365	2.71335	#000000		KAT2A	1.08708	3.38649	0.0667394	1.17562	1.08708	#000000		USP43	1.74595	3.55103	0.188082	0.725653	1.74595	#000000		ABCB10	1.0845	6.34339	1.15995e-06	5.93556	1.0845	#377eb8		ERGIC1	1.47872	3.9442	6.77273e-06	5.16924	1.47872	#377eb8		EPB41L1	1.26921	6.02116	1.62504e-11	10.7891	1.26921	#377eb8		HHEX
	MGAT4C	2.7111	4.2887	0.262015	0.581673	2.7111	#000000		ZNF598	1.08328	3.57906	0.0678768	1.16828	1.08328	#000000		ENSG00000236212	1.7454	3.97156	0.116206	0.934772	1.7454	#000000		KHDRBS2	1.08401	5.65488	2.77771e-05	4.55631	1.08401	#377eb8		BIRC5	1.47786	3.96948	1.38548e-05	4.8584	1.47786	#377eb8		SP100	1.26878	3.01289	0.000748851	3.1256	1.26878	#377eb8		SLC2A3
	CALB2	2.71022	4.28716	0.169506	0.770815	2.71022	#000000		ZNF704	1.08278	4.56188	0.00272354	2.56487	1.08278	#377eb8		CDH18	1.73343	9.03675	5.36019e-06	5.27082	1.73343	#377eb8		TTC39A	1.07933	4.31582	0.00385159	2.41436	1.07933	#377eb8		FANCD2	1.47273	3.18603	0.000336331	3.47323	1.47273	#377eb8		LYN	1.2647	3.91349	5.61165e-05	4.25091	1.2647	#377eb8		GRIK2
	DNASE1	2.71022	4.28716	0.169506	0.770815	2.71022	#000000		NSMF	1.07768	3.28825	0.10414	0.982382	1.07768	#000000		SPINK5	1.72037	4.35773	0.0217939	1.66167	1.72037	#377eb8		PTCH1	1.07895	7.22802	7.60545e-08	7.11887	1.07895	#377eb8		LINC01829	1.47212	3.29133	0.000129373	3.88816	1.47212	#377eb8		PRR15L	1.24188	3.37438	0.000416001	3.38091	1.24188	#377eb8		ISL1
	TFE3	2.70367	4.28608	0.232093	0.634338	2.70367	#000000		SLC22A3	1.07705	4.59075	0.00745046	2.12782	1.07705	#377eb8		MCTP2	1.72026	4.20836	0.110021	0.958525	1.72026	#000000		TP53TG1	1.0786	2.97397	0.119802	0.921535	1.0786	#000000		LINC00242	1.46904	3.69587	1.39653e-05	4.85495	1.46904	#377eb8		STAP2	1.24138	4.21823	4.6318e-06	5.33425	1.24138	#377eb8		EFEMP2
	DAAM2	2.69919	4.82955	0.031281	1.50472	2.69919	#377eb8		LINC00907	1.07215	7.99501	1.09449e-05	4.96079	1.07215	#377eb8		SCN3B	1.71719	4.3578	0.0328334	1.48368	1.71719	#377eb8		ZWILCH	1.07773	2.974	0.177273	0.751357	1.07773	#000000		PYGB	1.46831	3.5668	5.08982e-05	4.2933	1.46831	#377eb8		CDKN2B	1.23845	3.78775	0.000403179	3.3945	1.23845	#377eb8		AMZ2P1
	ZNF385D	2.69323	5.7709	0.000888695	3.05125	2.69323	#377eb8		NCALD	1.07121	4.67909	0.00474666	2.32361	1.07121	#377eb8		TMEM74B	1.71616	4.20994	0.0810633	1.09118	1.71616	#000000		IHH	1.07714	5.43219	4.69886e-05	4.32801	1.07714	#377eb8		SAT1	1.46668	6.72668	1.30794e-10	9.88341	1.46668	#377eb8		AKAP7	1.23793	5.66919	4.71854e-10	9.32619	1.23793	#377eb8		SPSB4
	LMCD1	2.67091	6.3045	0.0128857	1.88989	2.67091	#377eb8		B4GALT2	1.06863	3.44831	0.0704827	1.15192	1.06863	#000000		CAMK1D	1.71211	5.26505	0.00342792	2.46497	1.71211	#377eb8		DLK1	1.07665	8.89518	6.6698e-09	8.17589	1.07665	#377eb8		UNC13C	1.45546	4.97405	2.6931e-06	5.56975	1.45546	#377eb8		RNASE1	1.23753	3.60962	0.000341055	3.46718	1.23753	#377eb8		RNF217-AS1
	ANKRD52	2.64685	4.79422	0.0555436	1.25537	2.64685	#000000		CTDSP1	1.06666	3.79857	0.0317961	1.49763	1.06666	#377eb8		SPON1	1.7112	4.04409	0.120247	0.919925	1.7112	#000000		LINGO2	1.07462	10.0283	3.01485e-13	12.5207	1.07462	#377eb8		PARP14	1.45466	4.60041	1.15427e-05	4.93769	1.45466	#377eb8		NRP2	1.23582	3.08304	0.0016695	2.77741	1.23582	#377eb8		MMP11
	ITIH1	2.64401	4.79468	0.0395983	1.40232	2.64401	#377eb8		POLE3	1.06312	3.40206	0.0642662	1.19202	1.06312	#000000		KCNJ5	1.70851	4.04331	0.107068	0.970338	1.70851	#000000		SKAP2	1.07297	5.41007	8.55628e-05	4.06772	1.07297	#377eb8		SHISA5	1.45423	4.20678	1.417e-06	5.84863	1.45423	#377eb8		RAC1P2	1.23523	2.46997	0.00796592	2.09876	1.23523	#377eb8		EFHD2
	PHETA1	2.64396	4.79402	0.0412982	1.38407	2.64396	#377eb8		PTCH1	1.06257	6.73723	3.80077e-06	5.42013	1.06257	#377eb8		SPAG17	1.70843	4.04363	0.0742091	1.12954	1.70843	#000000		ELAPOR1	1.07193	5.61004	4.96287e-05	4.30427	1.07193	#377eb8		SAMD11	1.45274	3.67169	9.38251e-05	4.02768	1.45274	#377eb8		TMEM163	1.23396	5.2771	1.03806e-08	7.98378	1.23396	#377eb8		METRNL
	TMEM132B	2.63793	6.88837	1.02716e-06	5.98836	2.63793	#377eb8		ENSG00000280229	1.05523	3.12653	0.118027	0.928017	1.05523	#000000		SPOCK3	1.70831	4.66479	0.0384261	1.41537	1.70831	#377eb8		HPCAL1	1.06615	3.21932	0.0574832	1.24046	1.06615	#000000		SEMA4G	1.45211	3.48914	0.000124712	3.90409	1.45211	#377eb8		SCT	1.23033	2.59901	0.0100102	1.99956	1.23033	#377eb8		PGBD5
	ZNF346	2.62185	4.23847	0.191337	0.718202	2.62185	#000000		RAB37	1.05502	4.32735	0.0252288	1.5981	1.05502	#377eb8		P4HA2	1.70334	4.66477	0.0147058	1.83251	1.70334	#377eb8		COL2A1	1.06552	2.91558	0.145212	0.837999	1.06552	#000000		ELF3	1.44874	5.01662	7.35428e-08	7.13346	1.44874	#377eb8		HEG1	1.22736	5.29168	4.4875e-08	7.348	1.22736	#377eb8		AKAP7
	SPTB	2.61909	4.23752	0.189874	0.721535	2.61909	#000000		ASTN2	1.05412	5.77049	0.000101771	3.99238	1.05412	#377eb8		BTBD8	1.70244	3.85737	0.0976426	1.01036	1.70244	#000000		VASH1-AS1	1.06512	2.91542	0.138458	0.858683	1.06512	#000000		GINS2	1.44845	2.9638	0.000569737	3.24433	1.44845	#377eb8		GLYCTK	1.22462	3.39818	0.000269025	3.57021	1.22462	#377eb8		GPX8
	GSDMB	2.61893	4.23867	0.196683	0.706233	2.61893	#000000		IQGAP2	1.05351	5.55763	0.00273141	2.56361	1.05351	#377eb8		ZNF853	1.69694	4.41323	0.0365745	1.43682	1.69694	#377eb8		TARBP2	1.06324	3.56282	0.0501182	1.3	1.06324	#000000		RAD51AP1	1.44802	3.15245	0.000794407	3.09996	1.44802	#377eb8		BDNF	1.22336	3.72027	0.000193262	3.71385	1.22336	#377eb8		BACE2
	COL4A1	2.61878	4.23806	0.249773	0.602454	2.61878	#000000		LINC00540	1.05119	3.84503	0.0679056	1.16809	1.05119	#000000		LIMCH1	1.69527	6.87929	3.61219e-05	4.44223	1.69527	#377eb8		DRC7	1.06162	3.32814	0.0617469	1.20938	1.06162	#000000		QSOX1	1.44735	5.57133	3.23549e-09	8.49006	1.44735	#377eb8		FSTL3	1.21029	2.5852	0.0174256	1.75881	1.21029	#377eb8		IGDCC3
	SMPD3	2.6157	4.23699	0.194102	0.71197	2.6157	#000000		PITPNM2	1.04891	4.38536	0.0106441	1.97289	1.04891	#377eb8		PNMA2	1.69318	3.64554	0.202757	0.693025	1.69318	#000000		RHOC	1.05986	3.04824	0.0898983	1.04625	1.05986	#000000		TRERF1	1.44177	4.27531	3.744e-06	5.42666	1.44177	#377eb8		SELENOM	1.20919	3.35036	0.000854694	3.06819	1.20919	#377eb8		PALMD
	CADM3	2.61432	4.23651	0.204134	0.690084	2.61432	#000000		PKIB	1.04873	6.12639	0.000142951	3.84481	1.04873	#377eb8		TNIK	1.69128	5.62829	0.0074742	2.12644	1.69128	#377eb8		CLUHP3	1.05957	4.07481	0.0122163	1.91306	1.05957	#377eb8		B4GALT1	1.43353	3.4799	0.000117805	3.92884	1.43353	#377eb8		SCTR	1.2088	4.4731	4.96542e-06	5.30404	1.2088	#377eb8		RFLNA
	ANOS1	2.61402	4.23696	0.212861	0.671904	2.61402	#000000		PLPPR5	1.04861	3.64684	0.078302	1.10623	1.04861	#000000		SYT4	1.69068	5.62667	0.00568727	2.2451	1.69068	#377eb8		ASB1	1.05931	4.07484	0.0134277	1.872	1.05931	#377eb8		STAP2	1.43289	3.49724	5.67501e-05	4.24603	1.43289	#377eb8		KCNK5	1.20747	3.15019	0.00133471	2.87461	1.20747	#377eb8		MPPED2
	GPR158	2.5919	4.76009	0.0475879	1.3225	2.5919	#377eb8		SLC7A14	1.04432	3.64657	0.0607263	1.21662	1.04432	#000000		B3GALT5	1.68717	5.40055	0.00248163	2.60526	1.68717	#377eb8		CPNE4	1.05881	5.69375	0.000189281	3.72289	1.05881	#377eb8		CGN	1.42851	4.51635	1.77636e-06	5.75047	1.42851	#377eb8		IGF2	1.20613	7.61497	1.63763e-15	14.7858	1.20613	#377eb8		KRT8
	MAGI2	2.56654	9.57443	2.62239e-10	9.5813	2.56654	#377eb8		FREM2	1.04226	4.03056	0.0322382	1.49163	1.04226	#377eb8		NELL2	1.67975	4.59513	0.0852864	1.06912	1.67975	#000000		CCDC162P	1.05263	4.04746	0.0295166	1.52993	1.05263	#377eb8		PLEKHA7	1.42449	5.04122	2.71465e-07	6.56629	1.42449	#377eb8		CAPRIN2	1.20584	5.94414	1.29407e-10	9.88804	1.20584	#377eb8		PIAS3
	CTNNA3	2.56187	5.67733	0.00373129	2.42814	2.56187	#377eb8		H2AC11	1.041	3.25352	0.130185	0.885438	1.041	#000000		C8orf34	1.67717	4.11218	0.123704	0.907618	1.67717	#000000		SLITRK2	1.05157	4.77823	0.0022442	2.64894	1.05157	#377eb8		PHF13	1.42135	3.00065	0.000788521	3.10319	1.42135	#377eb8		RHPN2	1.20457	5.47167	2.47386e-09	8.60663	1.20457	#377eb8		HS6ST2
	PTGFRN	2.53038	4.72243	0.0592596	1.22724	2.53038	#000000		SLC2A11	1.03721	2.78745	0.260272	0.584572	1.03721	#000000		CNTN4	1.67665	6.45208	0.00128979	2.88948	1.67665	#377eb8		MYO15B	1.05117	2.8545	0.127889	0.893167	1.05117	#000000		MPP7	1.41662	3.54072	5.26123e-05	4.27891	1.41662	#377eb8		RHOC	1.20392	6.06873	5.9878e-11	10.2227	1.20392	#377eb8		GJB1
	SALL4	2.52941	4.72197	0.0596675	1.22426	2.52941	#000000		ABHD17C	1.03531	3.0084	0.229687	0.638864	1.03531	#000000		PMAIP1	1.67214	3.39662	0.313502	0.50376	1.67214	#000000		PNPLA7	1.05015	2.85448	0.199864	0.699265	1.05015	#000000		MAMLD1	1.41217	3.50595	0.00014522	3.83797	1.41217	#377eb8		PPIC	1.20271	3.38254	0.000683382	3.16534	1.20271	#377eb8		MMGT1
	STK26	2.52122	4.18656	0.263057	0.57995	2.52122	#000000		ANKRD18CP	1.03512	3.00812	0.161824	0.790956	1.03512	#000000		KIF5C-AS1	1.67163	3.39688	0.264146	0.578155	1.67163	#000000		PIGA	1.04716	2.99275	0.132387	0.878154	1.04716	#000000		TGFBR3	1.41066	3.4525	0.000162017	3.79044	1.41066	#377eb8		PHLDA2	1.20175	3.45211	0.000403212	3.39447	1.20175	#377eb8		CACNA2D3
	SLC30A8	2.51919	7.46302	1.44513e-07	6.84009	2.51919	#377eb8		TMEM86B	1.03439	3.20029	0.133541	0.874387	1.03439	#000000		CDH22	1.6707	3.39735	0.267094	0.573336	1.6707	#000000		ALDH1A1	1.04631	7.52404	1.67498e-07	6.77599	1.04631	#377eb8		ATP8B1	1.40975	4.23731	1.83821e-06	5.73561	1.40975	#377eb8		SRGAP3	1.20147	4.0595	1.28312e-05	4.89173	1.20147	#377eb8		MAPK8IP1
	ZNF107	2.51687	4.18442	0.23481	0.629284	2.51687	#000000		HEPH	1.03438	3.20041	0.160882	0.793492	1.03438	#000000		NCK1-DT	1.67042	3.39715	0.31659	0.499503	1.67042	#000000		S100A6	1.04429	7.14046	1.87035e-07	6.72808	1.04429	#377eb8		GALNT3	1.40638	4.12596	2.36926e-06	5.62539	1.40638	#377eb8		GM2A	1.19961	2.63961	0.0050688	2.29509	1.19961	#377eb8		ADCY5
	AMOT	2.5167	4.18435	0.231431	0.635578	2.5167	#000000		EOGT	1.03351	3.41681	0.112142	0.95023	1.03351	#000000		TMEM141	1.65392	5.33927	0.0133759	1.87368	1.65392	#377eb8		CTDSP1	1.04348	3.57526	0.0484305	1.31488	1.04348	#377eb8		KIF20B	1.39799	4.73179	2.95349e-06	5.52966	1.39799	#377eb8		SCUBE3	1.1981	3.34228	0.000486017	3.31335	1.1981	#377eb8		TCEA3
	GRIN3A	2.51408	8.27499	3.08502e-07	6.51074	2.51408	#377eb8		SH3GL2	1.03338	5.43986	0.000447397	3.34931	1.03338	#377eb8		PCDH7	1.64219	8.97529	0.00175997	2.75449	1.64219	#377eb8		ZNF862	1.04337	3.57527	0.0390622	1.40824	1.04337	#377eb8		MORC4	1.39437	2.96372	0.00110481	2.95671	1.39437	#377eb8		MMP24OS	1.19718	4.9945	6.2228e-08	7.20601	1.19718	#377eb8		ASH2L
	SUFU	2.51359	4.18449	0.245544	0.609871	2.51359	#000000		KLHL13	1.03227	3.8216	0.0548913	1.2605	1.03227	#000000		ACACB	1.64166	3.73374	0.1862	0.73002	1.64166	#000000		LINC01725	1.04241	3.92282	0.0289244	1.53874	1.04241	#377eb8		CREG1	1.39417	2.96354	0.000960191	3.01764	1.39417	#377eb8		BIRC3	1.19654	3.914	9.8594e-05	4.00615	1.19654	#377eb8		MIR1915HG
	STK36	2.51299	4.18373	0.319874	0.495022	2.51299	#000000		CCDC162P	1.03111	4.81211	0.0124695	1.90415	1.03111	#377eb8		DOK6	1.63679	8.73928	1.09943e-07	6.95883	1.63679	#377eb8		REST	1.03991	3.23506	0.1299	0.88639	1.03991	#000000		TACC1	1.3933	4.74954	5.68131e-06	5.24555	1.3933	#377eb8		RAB31	1.19511	2.96062	0.00480852	2.31799	1.19511	#377eb8		TNNC1
	TSPOAP1	2.51236	4.18407	0.23625	0.626629	2.51236	#000000		GPR135	1.03098	3.36988	0.135182	0.869082	1.03098	#000000		PLXDC2	1.63139	6.86753	6.70639e-05	4.17351	1.63139	#377eb8		TPST2	1.03955	5.93715	1.59333e-05	4.79769	1.03955	#377eb8		MOV10	1.39326	3.47925	0.000134029	3.8728	1.39326	#377eb8		EHHADH	1.19508	3.05367	0.00117191	2.93111	1.19508	#377eb8		USP44
	B3GALT4	2.51236	4.18407	0.23625	0.626629	2.51236	#000000		PON2	1.02969	4.52352	0.010215	1.99076	1.02969	#377eb8		LINC00472	1.62762	4.00743	0.137415	0.861965	1.62762	#000000		ENSG00000286069	1.03485	3.53681	0.0478418	1.32019	1.03485	#377eb8		ZNF215	1.39165	2.93786	0.00171261	2.76634	1.39165	#377eb8		DKK3	1.19404	4.0987	1.95826e-05	4.70813	1.19404	#377eb8		ZMAT5
	CAMTA2	2.5122	4.18401	0.23625	0.626629	2.5122	#000000		ENSG00000285982	1.02532	2.94519	0.19286	0.714758	1.02532	#000000		CTC1	1.61507	3.50072	0.302892	0.518712	1.61507	#000000		UGDH-AS1	1.03071	3.06616	0.135672	0.867509	1.03071	#000000		PLOD1	1.39121	3.36839	0.00120416	2.91932	1.39121	#377eb8		DOK4	1.19063	4.20082	5.43558e-06	5.26475	1.19063	#377eb8		NCKAP5
	TTLL6	2.5122	4.18401	0.23625	0.626629	2.5122	#000000		PTPN3	1.02279	2.94503	0.22511	0.647605	1.02279	#000000		INS	1.61233	13.2182	7.82615e-08	7.10645	1.61233	#377eb8		TPRN	1.02865	3.18624	0.108612	0.964124	1.02865	#000000		IL4R	1.38954	2.88583	0.000536617	3.27034	1.38954	#377eb8		MPP1	1.19058	2.57141	0.00581712	2.23529	1.19058	#377eb8		GABRB1
	FKBP5	2.5094	4.18305	0.243171	0.614089	2.5094	#000000		CALD1	1.02262	4.69035	0.0115683	1.93673	1.02262	#377eb8		RBFOX1	1.61108	7.6369	0.000102835	3.98786	1.61108	#377eb8		GRAMD1C	1.02858	3.18631	0.082667	1.08267	1.02858	#000000		TM4SF1	1.38839	3.67078	0.000427675	3.36889	1.38839	#377eb8		HOXB2	1.19045	2.57147	0.0104379	1.98139	1.19045	#377eb8		GARNL3
	CNTN4	2.50685	6.68471	3.83319e-05	4.41644	2.50685	#377eb8		FAM104B	1.02029	4.29282	0.0110048	1.95842	1.02029	#377eb8		ATP8B1	1.60934	4.61482	0.0182243	1.73935	1.60934	#377eb8		DACT1	1.02641	3.40078	0.0667458	1.17558	1.02641	#000000		ASRGL1	1.38654	4.39464	2.83419e-06	5.54757	1.38654	#377eb8		FBXO41	1.18955	2.69196	0.00452842	2.34405	1.18955	#377eb8		IPO13
	ENSG00000286215	2.49699	5.08285	0.0215857	1.66583	2.49699	#377eb8		ST14	1.01961	3.32046	0.103709	0.984182	1.01961	#000000		C1orf21	1.60657	3.81635	0.157764	0.801992	1.60657	#000000		CEP44	1.02612	7.23662	2.20899e-06	5.65581	1.02612	#377eb8		ZFP36L1	1.38631	5.74553	3.93778e-08	7.40475	1.38631	#377eb8		UGT2A3	1.18952	3.85812	0.00027118	3.56674	1.18952	#377eb8		CCHCR1
	MYO16	2.48834	6.16529	0.000384384	3.41523	2.48834	#377eb8		RPL29P11	1.01797	4.26664	0.0127234	1.8954	1.01797	#377eb8		ARAP2	1.60618	3.81749	0.225921	0.646043	1.60618	#000000		SMAD7	1.02601	3.40071	0.0691451	1.16024	1.02601	#000000		GMDS	1.38458	8.51253	2.38435e-11	10.6226	1.38458	#377eb8		S100A11	1.18536	8.30075	7.21374e-18	17.1418	1.18536	#377eb8		GABRA2
	LPAR1	2.48545	7.87916	4.59067e-06	5.33812	2.48545	#377eb8		ENSG00000253503	1.01792	4.98836	0.0292138	1.53441	1.01792	#377eb8		SATB1-AS1	1.60383	3.81656	0.137148	0.862812	1.60383	#000000		POLR3GL	1.02332	3.58766	0.044824	1.34849	1.02332	#377eb8		SEMA3B	1.38291	2.77559	0.00135406	2.86836	1.38291	#377eb8		FILIP1L	1.18063	7.25622	9.6116e-14	13.0172	1.18063	#377eb8		FAM78B
	PPP2R3B	2.47636	4.68708	0.086714	1.06191	2.47636	#000000		SYT13	1.01635	3.61915	0.0874172	1.0584	1.01635	#000000		PAPSS2	1.60137	6.55245	6.7647e-05	4.16975	1.60137	#377eb8		ATAD3A	1.02208	3.75346	0.0349844	1.45613	1.02208	#377eb8		PALS2	1.37612	5.82668	3.23549e-09	8.49006	1.37612	#377eb8		SARM1	1.17521	3.16885	0.00210553	2.67664	1.17521	#377eb8		MAMLD1
	ACADSB	2.47407	4.68486	0.0833037	1.07934	2.47407	#000000		IGSF10	1.01577	3.83321	0.0694465	1.15835	1.01577	#000000		IL32	1.59763	4.0774	0.121493	0.91545	1.59763	#000000		PCDH9	1.02168	7.47113	0.000153715	3.81328	1.02168	#377eb8		SCT	1.37229	3.94131	1.38578e-05	4.8583	1.37229	#377eb8		TMEM141	1.17502	6.03617	3.14862e-10	9.50188	1.17502	#377eb8		CHD3
	RIMS1	2.46849	4.68361	0.0933278	1.02999	2.46849	#000000		CARD10	1.01154	3.83285	0.0360603	1.44297	1.01154	#377eb8		GCNT4	1.59738	4.81645	0.0209337	1.67915	1.59738	#377eb8		TMEFF2	1.0206	5.28507	0.027142	1.56636	1.0206	#377eb8		ASPH	1.37221	6.3552	7.20448e-09	8.1424	1.37221	#377eb8		KRT18	1.17469	9.54844	6.31443e-21	20.1997	1.17469	#377eb8		CRYL1
	XACT	2.46109	5.59889	0.0213743	1.67011	2.46109	#377eb8		SMOC2	1.01063	6.73484	0.000235668	3.6277	1.01063	#377eb8		NTM	1.58808	6.1545	0.000201911	3.69484	1.58808	#377eb8		TTLL6	1.01754	4.3817	0.00462346	2.33503	1.01754	#377eb8		TMEM163	1.37091	5.99055	1.24144e-08	7.90607	1.37091	#377eb8		CAV1	1.17255	2.79134	0.00450803	2.34601	1.17255	#377eb8		MUC13
	ABCC4	2.44372	6.40687	7.14007e-05	4.1463	2.44372	#377eb8		ENSG00000233928	1.01026	6.63109	0.000164844	3.78293	1.01026	#377eb8		FHL1	1.57791	3.8966	0.323418	0.490236	1.57791	#000000		C8orf82	1.01668	2.87492	0.171894	0.764738	1.01668	#000000		CDC6	1.3706	3.04842	0.00114456	2.94136	1.3706	#377eb8		FRK	1.17136	3.49695	0.000563125	3.2494	1.17136	#377eb8		SELENBP1
	PDK4	2.41692	6.61587	0.000213664	3.67027	2.41692	#377eb8		DSEL	1.00395	3.79699	0.0816106	1.08825	1.00395	#000000		SLC43A2	1.57388	4.14396	0.106928	0.970907	1.57388	#000000		YAP1	1.01611	4.66058	0.00237937	2.62354	1.01611	#377eb8		GXYLT2	1.36765	4.44114	4.5993e-06	5.33731	1.36765	#377eb8		KLF9	1.17112	3.49704	0.000294399	3.53106	1.17112	#377eb8		TRHDE
	TMEM108	2.41624	5.95267	0.000399775	3.39818	2.41624	#377eb8		DNAH12	1.00297	3.21784	0.192149	0.716363	1.00297	#000000		MARCHF4	1.57348	4.14317	0.0931118	1.031	1.57348	#000000		ZNF429	1.01602	3.01128	0.133568	0.874298	1.01602	#000000		RBMS2	1.3647	3.3191	0.000739359	3.13114	1.3647	#377eb8		CNTNAP2	1.16983	5.94093	7.57111e-11	10.1208	1.16983	#377eb8		TFPT
	MYO18B	2.41265	5.0243	0.0234068	1.63066	2.41265	#377eb8		CDH6	1.00234	4.46233	0.0746877	1.12675	1.00234	#000000		LINC00616	1.5717	3.89565	0.126706	0.897201	1.5717	#000000		GIPC2	1.01574	3.01116	0.122235	0.912805	1.01574	#000000		ATP1B3	1.36306	6.90993	9.65527e-11	10.0152	1.36306	#377eb8		KCND2	1.16926	7.10056	4.09205e-07	6.38806	1.16926	#377eb8		H1-2
	ENSG00000258637	2.41054	4.64831	0.106361	0.973218	2.41054	#000000		SKP2	1.00076	3.02822	0.143043	0.844532	1.00076	#000000		CCDC153	1.5709	3.89473	0.159428	0.797435	1.5709	#000000		ST6GALNAC4	1.01516	3.25073	0.0867346	1.06181	1.01516	#000000		EGFL7	1.35179	4.45949	8.31553e-07	6.08011	1.35179	#377eb8		HS3ST4	1.16664	3.03354	0.00341956	2.46603	1.16664	#377eb8		FAM162B
	PDLIM2	2.40944	4.13022	0.34445	0.462873	2.40944	#000000		HMGCS2	1.0004	3.38545	0.233363	0.631968	1.0004	#000000		XAB2	1.57021	3.89529	0.125481	0.901421	1.57021	#000000		NAALADL2	1.01418	6.02417	5.89642e-05	4.22941	1.01418	#377eb8		ESRP2	1.35011	4.02961	6.62725e-05	4.17867	1.35011	#377eb8		S100A6	1.16612	7.44389	3.39039e-11	10.4698	1.16612	#377eb8		PURG
	SLC25A27	2.40885	4.13065	0.30662	0.513399	2.40885	#000000		RGS4	0.99911	7.97698	8.24007e-06	5.08407	0.99911	#377eb8		AHI1-DT	1.56877	3.89525	0.194382	0.711344	1.56877	#000000		ZNF688	1.01388	3.7193	0.0298221	1.52546	1.01388	#377eb8		APOE	1.34543	8.03658	4.77758e-11	10.3208	1.34543	#377eb8		PDZK1	1.16285	3.55459	0.000514585	3.28854	1.16285	#377eb8		H2AC6
	HS3ST1	2.40885	4.13065	0.30662	0.513399	2.40885	#000000		PRKCA	0.998576	6.55915	3.6532e-05	4.43733	0.998576	#377eb8		ZNF276	1.56755	3.59747	0.237993	0.623437	1.56755	#000000		AFDN-DT	1.01334	3.4565	0.0973445	1.01169	1.01334	#000000		RHPN2	1.34536	3.75317	0.000164873	3.78285	1.34536	#377eb8		OPTN	1.16159	5.00255	1.25039e-07	6.90295	1.16159	#377eb8		H2BC5
	ATP2B2	2.40834	4.64497	0.110457	0.956808	2.40834	#000000		SMIM5	0.99845	4.61541	0.00783945	2.10571	0.99845	#377eb8		ENSG00000239482	1.56423	4.75083	0.0137687	1.86111	1.56423	#377eb8		FABP7	1.01256	4.68429	0.108618	0.964099	1.01256	#000000		H1-2	1.34464	5.07686	5.59141e-07	6.25248	1.34464	#377eb8		IGFBP6	1.15938	4.83213	7.59557e-07	6.11944	1.15938	#377eb8		GALNTL6
	HUNK	2.40724	4.64513	0.0920993	1.03574	2.40724	#000000		ATP7B	0.998095	3.63262	0.0628371	1.20178	0.998095	#000000		FGB	1.56287	5.2931	0.00342792	2.46497	1.56287	#377eb8		RMST	1.00887	6.58725	1.93679e-06	5.71292	1.00887	#377eb8		HEBP1	1.34346	5.11127	1.22109e-07	6.91325	1.34346	#377eb8		ANXA11	1.15752	5.68158	3.00361e-09	8.52236	1.15752	#377eb8		MAOB
	TMEM251	2.40656	4.12919	0.289365	0.538553	2.40656	#000000		RAB8B	0.997879	4.15698	0.0180809	1.74278	0.997879	#377eb8		RGS4	1.55405	5.93875	0.00123523	2.90825	1.55405	#377eb8		FRAS1	1.00587	4.04648	0.0474819	1.32347	1.00587	#377eb8		ARRDC4	1.34223	3.26845	0.000517718	3.28591	1.34223	#377eb8		PTCHD1	1.15668	3.19627	0.00330589	2.48071	1.15668	#377eb8		SMCO4
	ZFTA	2.40639	4.12913	0.278145	0.555729	2.40639	#000000		PPP1R3C	0.997373	4.47032	0.0129139	1.88894	0.997373	#377eb8		RET	1.55403	4.20631	0.0919553	1.03642	1.55403	#000000		ABHD8	1.00336	3.41459	0.0799436	1.09722	1.00336	#000000		SPART	1.34062	4.29374	1.39543e-05	4.85529	1.34062	#377eb8		AMDHD2	1.15108	3.2321	0.001433	2.84375	1.15108	#377eb8		SPR
	ATCAY	2.40596	4.12898	0.317995	0.49758	2.40596	#000000		CNR1	0.997164	3.33678	0.143329	0.843666	0.997164	#000000		C6orf141	1.55215	4.41001	0.0811404	1.09076	1.55215	#000000		BMP7	1.00167	3.20259	0.154644	0.810666	1.00167	#000000		TLN2	1.34021	4.63733	1.13038e-05	4.94678	1.34021	#377eb8		MAP4K3-DT	1.14923	3.15046	0.00306037	2.51423	1.14923	#377eb8		NUDT21
	TRIM9	2.40581	4.12956	0.305507	0.514978	2.40581	#000000		PDE2A	0.992755	3.16311	0.167084	0.777065	0.992755	#000000		WIPF1	1.54314	3.96956	0.216255	0.665033	1.54314	#000000		PTGR2	1.00055	2.95406	0.171894	0.764738	1.00055	#000000		CLDN3	1.34007	5.2157	2.23435e-07	6.65085	1.34007	#377eb8		CXCL2	1.1486	3.63663	0.00268802	2.57057	1.1486	#377eb8		CACNA1H
	KDM4A	2.40504	4.12864	0.27311	0.563663	2.40504	#000000		ZNF202	0.990586	2.96639	0.212543	0.672553	0.990586	#000000		AK5	1.53966	4.83526	0.0666719	1.17606	1.53966	#000000		ST14	1.00032	2.9541	0.17396	0.75955	1.00032	#000000		KIF4A	1.33975	3.28876	0.00070409	3.15237	1.33975	#377eb8		ADGRG7	1.14571	2.40877	0.0180206	1.74423	1.14571	#377eb8		DBP
	SPON1	2.40495	4.12981	0.28082	0.551571	2.40495	#000000		HSD17B7	0.989631	2.96663	0.281874	0.549945	0.989631	#000000		CASR	1.53716	5.85864	0.00167086	2.77706	1.53716	#377eb8		CSMD3	0.999061	6.14099	0.00104254	2.98191	0.999061	#377eb8		SLC27A2	1.32995	3.37757	0.00207557	2.68286	1.32995	#377eb8		C6orf132	1.14474	2.71759	0.0089234	2.04947	1.14474	#377eb8		ATF7IP2
	IGHMBP2	2.40462	4.12913	0.279252	0.554003	2.40462	#000000		ENSG00000230333	0.988391	3.59188	0.126105	0.899269	0.988391	#000000		IHH	1.53235	4.26765	0.111481	0.952798	1.53235	#000000		PPARG	0.99752	3.88154	0.100192	0.999168	0.99752	#000000		CLDN4	1.32783	5.64371	9.12029e-08	7.03999	1.32783	#377eb8		KCNH3	1.14448	4.14633	1.52399e-05	4.81702	1.14448	#377eb8		LINC00299
	ZBTB26	2.40428	4.12837	0.277074	0.557404	2.40428	#000000		SLC16A12	0.987964	3.16278	0.275101	0.560508	0.987964	#000000		KCTD8	1.53209	5.96482	0.00276589	2.55817	1.53209	#377eb8		LINC00511	0.991233	6.26204	1.28442e-05	4.89129	0.991233	#377eb8		CLU	1.3206	6.99813	4.65025e-09	8.33252	1.3206	#377eb8		SPOCK2	1.14347	5.07748	3.34901e-07	6.47508	1.14347	#377eb8		SORBS1
	DGKE	2.40419	4.12953	0.280763	0.55166	2.40419	#000000		DLGAP2	0.986896	4.92202	0.156348	0.805907	0.986896	#000000		HENMT1	1.53109	3.68886	0.190303	0.720555	1.53109	#000000		TMEM196	0.991185	6.33382	1.31946e-05	4.87961	0.991185	#377eb8		NQO2	1.31286	3.21574	0.00842855	2.07425	1.31286	#377eb8		GPC5	1.14144	4.59766	2.8167e-05	4.55026	1.14144	#377eb8		GLI2
	ENSG00000243415	2.40386	4.12886	0.274683	0.561168	2.40386	#000000		ELAPOR1	0.986051	6.14582	0.000117314	3.93065	0.986051	#377eb8		PLIN3	1.53107	3.68917	0.185368	0.731966	1.53107	#000000		NEXMIF	0.990595	4.26748	0.0487761	1.31179	0.990595	#377eb8		SULT1D1P	1.31092	3.38601	0.000186056	3.73036	1.31092	#377eb8		DDX60L	1.14116	2.87304	0.0047766	2.32088	1.14116	#377eb8		LRRC27
	RTN4IP1	2.40386	4.12886	0.274683	0.561168	2.40386	#000000		ENSG00000227733	0.985507	3.80845	0.0567809	1.2458	0.985507	#000000		MRAS	1.53051	3.68911	0.192024	0.716644	1.53051	#000000		NTN1	0.989901	3.26628	0.120278	0.919814	0.989901	#000000		ARSL	1.30196	3.62927	0.000243495	3.61351	1.30196	#377eb8		DTX4	1.13903	4.65445	1.27358e-06	5.89497	1.13903	#377eb8		VPS37B
	RBMXL1	2.40385	4.12822	0.30982	0.508891	2.40385	#000000		DTWD2	0.985042	3.44675	0.177939	0.749728	0.985042	#000000		LMO2	1.52538	5.16487	0.00516923	2.28657	1.52538	#377eb8		PGBD5	0.989798	3.26622	0.106541	0.972483	0.989798	#000000		CDKN2B	1.30105	4.72334	9.60327e-07	6.01758	1.30105	#377eb8		PDLIM4	1.1384	3.40625	0.00053408	3.27239	1.1384	#377eb8		SMAGP
	C2orf27A	2.40385	4.12822	0.30982	0.508891	2.40385	#000000		SNRPA	0.982955	3.77289	0.0699398	1.15528	0.982955	#000000		LRP1B	1.52387	9.11933	2.27119e-08	7.64375	1.52387	#377eb8		HIGD1A	0.987996	6.65329	1.66806e-06	5.77779	0.987996	#377eb8		IFI27L2	1.29829	4.19066	1.39653e-05	4.85495	1.29829	#377eb8		HOGA1	1.13384	2.65302	0.00766204	2.11566	1.13384	#377eb8		TMEM141
	KLHDC1	2.40343	4.12926	0.288595	0.539711	2.40343	#000000		DUSP9	0.982406	3.10672	0.171949	0.764601	0.982406	#000000		CDH6	1.52281	5.94025	0.0141469	1.84934	1.52281	#377eb8		MT-TF	0.987638	4.50015	0.00647134	2.18901	0.987638	#377eb8		VAMP5	1.29548	3.05954	0.00075107	3.12432	1.29548	#377eb8		ALKAL2	1.13381	2.65297	0.0105105	1.97838	1.13381	#377eb8		CXXC5
	ZNF559	2.40165	4.12863	0.31273	0.50483	2.40165	#000000		MGAT4C	0.980898	4.09875	0.152621	0.816385	0.980898	#000000		ETV1	1.5189	5.04718	0.0463107	1.33432	1.5189	#377eb8		PLSCR1	0.987206	3.77511	0.0562294	1.25004	0.987206	#000000		APOA1	1.2952	8.69646	2.24749e-09	8.6483	1.2952	#377eb8		GATA2	1.13381	2.65307	0.0133943	1.87308	1.13381	#377eb8		TSHZ2
	KLC2	2.40159	4.1274	0.284597	0.545769	2.40159	#000000		KRBA2	0.979862	3.10639	0.177363	0.751137	0.979862	#000000		BMI1	1.51605	4.04145	0.150968	0.821114	1.51605	#000000		PHTF2	0.985934	4.4028	0.0057612	2.23949	0.985934	#377eb8		NUDT14	1.29417	3.56403	0.00047897	3.31969	1.29417	#377eb8		NMB	1.13171	3.36665	0.000727631	3.13809	1.13171	#377eb8		H4C3
	ENSG00000288560	2.4004	4.12762	0.286009	0.54362	2.4004	#000000		CBWD5	0.978851	4.29131	0.0320975	1.49353	0.978851	#377eb8		ZMAT4	1.51234	4.32441	0.147115	0.832342	1.51234	#000000		ROBO1	0.983614	8.63016	7.83111e-09	8.10618	0.983614	#377eb8		RRBP1	1.29371	5.9864	9.86155e-09	8.00605	1.29371	#377eb8		RAB40B	1.12889	3.29264	0.00171881	2.76477	1.12889	#377eb8		NKX6-1
	FAM102B	2.39981	4.12741	0.306936	0.512952	2.39981	#000000		TFPI2	0.976445	6.866	0.000895517	3.04793	0.976445	#377eb8		ZBTB16	1.51042	5.46329	0.00342792	2.46497	1.51042	#377eb8		DNASE1L1	0.983327	2.89489	0.150997	0.821033	0.983327	#000000		NCAPG	1.29137	3.69917	9.76608e-05	4.01028	1.29137	#377eb8		SPTSSB	1.12874	2.96088	0.00276726	2.55795	1.12874	#377eb8		CHST15
	DKK3	2.39755	4.12659	0.30662	0.513399	2.39755	#000000		HOXB3	0.976311	3.23506	0.196928	0.705693	0.976311	#000000		DIPK1A	1.50573	3.34107	0.34406	0.463366	1.50573	#000000		CLN8-AS1	0.983017	2.89476	0.189284	0.722887	0.983017	#000000		ANLN	1.28934	4.41932	0.000262281	3.58123	1.28934	#377eb8		CDC42EP1	1.12472	4.52492	1.73765e-05	4.76004	1.12472	#377eb8		HSPB1
	CPEB2	2.39682	6.48292	4.6678e-05	4.33089	2.39682	#377eb8		IFFO2	0.976292	3.50659	0.121261	0.916278	0.976292	#000000		ANK2	1.50518	6.32526	0.00524757	2.28004	1.50518	#377eb8		NR3C1	0.981223	7.04863	2.21803e-06	5.65403	0.981223	#377eb8		STX7	1.28626	3.35676	0.000536617	3.27034	1.28626	#377eb8		GPX2	1.12372	5.69793	8.18198e-10	9.08714	1.12372	#377eb8		SVBP
	ARRDC4	2.37886	7.52154	1.71055e-07	6.76686	2.37886	#377eb8		ZNF486	0.973714	2.90142	0.20587	0.686406	0.973714	#000000		ENSG00000279765	1.50415	3.34158	0.405371	0.392148	1.50415	#000000		FOS	0.979655	6.38956	6.18599e-06	5.20859	0.979655	#377eb8		HNF1A-AS1	1.28503	2.9869	0.00301639	2.52051	1.28503	#377eb8		SLC43A2	1.12365	3.00294	0.00240878	2.6182	1.12365	#377eb8		SLC7A8
	TSPAN1	2.36437	4.99259	0.0347351	1.45923	2.36437	#377eb8		MIGA2	0.973679	2.9015	0.23277	0.633072	0.973679	#000000		NMB	1.50404	3.34102	0.357811	0.446347	1.50404	#000000		KLF16	0.976585	3.21848	0.119802	0.921535	0.976585	#000000		PFKL	1.27998	4.06363	3.13943e-05	4.50315	1.27998	#377eb8		BNIP5	1.12326	3.52642	0.00114528	2.94109	1.12326	#377eb8		SYTL5
	HMGCLL1	2.34982	4.60948	0.12437	0.905284	2.34982	#000000		SEPTIN6	0.972435	3.93352	0.0483366	1.31572	0.972435	#377eb8		LRP1	1.504	3.34069	0.310497	0.507942	1.504	#000000		GSTO2	0.973236	3.10092	0.116859	0.932338	0.973236	#000000		IER5L	1.27884	3.11708	0.0020345	2.69154	1.27884	#377eb8		ADARB2	1.12168	6.27134	1.0516e-10	9.97815	1.12168	#377eb8		GSN
	PAQR8	2.34713	4.60836	0.109494	0.960609	2.34713	#000000		PLPPR1	0.969573	4.80893	0.0078026	2.10776	0.969573	#377eb8		ZMYM6	1.49757	3.77483	0.189695	0.721944	1.49757	#000000		SSTR1	0.972932	4.09995	0.023992	1.61993	0.972932	#377eb8		PRSS8	1.27321	3.55454	0.000800506	3.09664	1.27321	#377eb8		KLF16	1.12001	2.75506	0.00836543	2.07751	1.12001	#377eb8		VTN
	EPB41L1	2.34541	4.60764	0.106069	0.974413	2.34541	#000000		WDR86	0.968637	3.60498	0.0805944	1.0937	0.968637	#000000		MIR1915HG	1.49746	4.3836	0.100292	0.998733	1.49746	#000000		PANK1	0.972114	3.4832	0.0765522	1.11604	0.972114	#000000		PSME1	1.2725	5.65662	5.76607e-08	7.23912	1.2725	#377eb8		GSDMD	1.11683	4.01969	7.57416e-05	4.12067	1.11683	#377eb8		SLC1A1
	FYB2	2.34209	4.60626	0.120689	0.918332	2.34209	#000000		NADK2	0.967172	3.35278	0.16664	0.77822	0.967172	#000000		ELAPOR1	1.49708	6.09546	0.000267595	3.57252	1.49708	#377eb8		FAM183A	0.969903	4.19407	0.0214957	1.66765	0.969903	#377eb8		VAMP8	1.27057	5.31669	1.63805e-07	6.78567	1.27057	#377eb8		SLC25A43	1.11402	2.63978	0.0114824	1.93997	1.11402	#377eb8		SLCO3A1
	ZBTB33	2.34204	4.60503	0.133194	0.875515	2.34204	#000000		PALM2AKAP2	0.966506	3.9335	0.143845	0.842107	0.966506	#000000		SERPINA1	1.49604	4.61389	0.0717091	1.14443	1.49604	#000000		RALYL	0.968311	7.71198	3.20109e-06	5.4947	0.968311	#377eb8		GOLM1	1.26787	6.93137	1.89843e-10	9.72161	1.26787	#377eb8		CDH17	1.114	4.27976	2.4535e-05	4.61021	1.114	#377eb8		PDLIM4
	MACIR	2.33786	4.60513	0.140576	0.852088	2.33786	#000000		DPH5-DT	0.96446	3.46202	0.135182	0.869082	0.96446	#000000		SLC30A8	1.49477	7.62154	0.00225186	2.64746	1.49477	#377eb8		WEE1	0.967951	3.90169	0.0450763	1.34605	0.967951	#377eb8		PGM2	1.26711	3.50289	0.000162878	3.78814	1.26711	#377eb8		PKP3	1.10981	3.80039	0.000674612	3.17095	1.10981	#377eb8		SNCAIP
	RGS4	2.32113	6.42581	0.00022002	3.65754	2.32113	#377eb8		HRK	0.962881	3.46131	0.124412	0.905136	0.962881	#000000		TRPM3	1.49406	7.58737	0.00015624	3.80621	1.49406	#377eb8		ENSG00000288012	0.966947	3.28145	0.170195	0.769053	0.966947	#000000		MECOM	1.26565	7.71407	2.24749e-09	8.6483	1.26565	#377eb8		WTIP	1.10964	3.241	0.0014696	2.8328	1.10964	#377eb8		TSPOAP1
	LINC02615	2.32058	4.96256	0.0486165	1.31322	2.32058	#377eb8		SULT1C4	0.96243	3.18081	0.208679	0.680522	0.96243	#000000		PHLPP1	1.49376	5.42158	0.00260785	2.58372	1.49376	#377eb8		BAIAP2L2	0.96689	4.87328	0.00262669	2.58059	0.96689	#377eb8		SPOCK1	1.2627	4.35131	4.56619e-05	4.34045	1.2627	#377eb8		PLEKHG6	1.10851	3.12213	0.00231227	2.63596	1.10851	#377eb8		ZNF839
	DOK4	2.31578	4.96018	0.0607245	1.21664	2.31578	#000000		ZNF362	0.960108	3.5636	0.136599	0.864553	0.960108	#000000		PLPP3	1.49254	5.96706	0.00273077	2.56371	1.49254	#377eb8		TSTD1	0.966393	4.28244	0.0109385	1.96104	0.966393	#377eb8		ZNF813	1.26232	2.99883	0.0018606	2.73035	1.26232	#377eb8		ENSG00000216775	1.09828	3.34264	0.00143292	2.84378	1.09828	#377eb8		HOXA3
	DGKG	2.29047	5.67797	0.0169712	1.77029	2.29047	#377eb8		MICALL1	0.959175	2.83351	0.232362	0.633834	0.959175	#000000		TM4SF4	1.48117	5.69751	0.00507185	2.29483	1.48117	#377eb8		ENSG00000289612	0.961244	4.4446	0.0147568	1.83101	0.961244	#377eb8		CLIP2	1.26127	3.17202	0.000524156	3.28054	1.26127	#377eb8		TRPC3	1.09723	2.79153	0.012785	1.8933	1.09723	#377eb8		SCUBE3
	GPD1	2.28946	4.07328	0.403653	0.393992	2.28946	#000000		ENSG00000272180	0.956192	3.94413	0.0446859	1.34983	0.956192	#377eb8		GRIK2	1.48024	6.87114	3.1217e-05	4.50561	1.48024	#377eb8		AAMDC	0.959643	3.67216	0.0771428	1.1127	0.959643	#000000		XRCC4	1.26086	5.17922	6.02417e-05	4.2201	1.26086	#377eb8		SERPINA1	1.09656	8.4444	1.42571e-16	15.846	1.09656	#377eb8		BEND5
	ENSG00000262160	2.28889	4.07307	0.35703	0.447296	2.28889	#000000		SLC44A2	0.955816	3.41577	0.11922	0.923652	0.955816	#000000		TAFAZZIN	1.47512	3.85477	0.225379	0.647087	1.47512	#000000		GXYLT2	0.951832	3.49634	0.081927	1.08657	0.951832	#000000		RALGPS2	1.26054	5.47453	1.32981e-06	5.87621	1.26054	#377eb8		RIN3	1.09454	2.62639	0.012709	1.89589	1.09454	#377eb8		KEL
	RUNDC3A	2.28816	4.07279	0.363257	0.439786	2.28816	#000000		ISL1-DT	0.954906	3.94418	0.0456361	1.34069	0.954906	#377eb8		SLF1	1.47363	3.85467	0.308504	0.510739	1.47363	#000000		APOB	0.951736	3.49638	0.0663828	1.17794	0.951736	#000000		CENPU	1.25838	3.98313	2.32435e-05	4.6337	1.25838	#377eb8		GABRA2	1.0935	3.26713	0.00170026	2.76948	1.0935	#377eb8		FAM181B
	CAPN13	2.28484	4.0709	0.340442	0.467956	2.28484	#000000		SOX6	0.953704	6.39034	3.29291e-05	4.48242	0.953704	#377eb8		SKA2	1.473	3.85524	0.224253	0.649261	1.473	#000000		TINF2	0.950693	3.49632	0.105116	0.97833	0.950693	#000000		PSME2	1.2541	5.1962	5.34329e-07	6.27219	1.2541	#377eb8		NSMF	1.09316	4.73111	1.55637e-06	5.80789	1.09316	#377eb8		MAGI2-AS3
	KITLG	2.28412	4.07063	0.328487	0.483482	2.28412	#000000		ABITRAM	0.951113	3.41536	0.203553	0.691322	0.951113	#000000		AGR2	1.47024	4.93206	0.0678537	1.16843	1.47024	#000000		TTC7A	0.950655	3.23414	0.182555	0.738607	0.950655	#000000		CCNA2	1.25388	3.12779	0.00122054	2.91345	1.25388	#377eb8		CCN2	1.09105	5.16071	0.000133257	3.87531	1.09105	#377eb8		TGFBR3
	FJX1	2.28391	4.07173	0.33617	0.473441	2.28391	#000000		SEPTIN3	0.949531	3.52006	0.105436	0.977012	0.949531	#000000		UBL7-DT	1.46478	3.44847	0.296537	0.527921	1.46478	#000000		GUCA2B	0.950632	4.52601	0.0498326	1.30249	0.950632	#377eb8		TTC39C	1.25369	4.1281	4.11619e-05	4.3855	1.25369	#377eb8		COMTD1	1.08785	4.48147	1.04951e-05	4.97902	1.08785	#377eb8		PHYHD1
	PABIR3	2.28358	4.07106	0.326912	0.48557	2.28358	#000000		PREB	0.948572	4.47624	0.0169646	1.77046	0.948572	#377eb8		ENSG00000274253	1.46326	3.44824	0.391637	0.407116	1.46326	#000000		GPR39	0.949105	3.83912	0.0777509	1.10929	0.949105	#000000		TTLL12	1.25274	2.9488	0.00238913	2.62176	1.25274	#377eb8		CHST3	1.08577	3.95227	7.13502e-05	4.14661	1.08577	#377eb8		ANKRD20A5P
	LHX1-DT	2.28245	4.07063	0.354116	0.450854	2.28245	#000000		H2BC19P	0.94792	3.12535	0.205582	0.687015	0.94792	#000000		TOMM40L	1.46287	3.44878	0.30304	0.5185	1.46287	#000000		ZEB2	0.946428	3.39988	0.146112	0.835314	0.946428	#000000		HPRT1	1.2506	3.10531	0.000902977	3.04432	1.2506	#377eb8		MAP1LC3A	1.08544	4.85267	1.39925e-06	5.85411	1.08544	#377eb8		DNAJC4
	ZNF224	2.28229	4.07057	0.326053	0.486712	2.28229	#000000		MAP2	0.947643	8.52942	1.523e-06	5.8173	0.947643	#377eb8		HTR1F	1.46231	4.7933	0.227218	0.643558	1.46231	#000000		SERPINF1	0.943636	4.15155	0.0338513	1.47042	0.943636	#377eb8		CITED4	1.24663	4.44199	1.64162e-05	4.78473	1.24663	#377eb8		SLC30A10	1.08419	3.70212	0.000356155	3.44836	1.08419	#377eb8		GAL3ST1
	SUCLG2-DT	2.28207	4.07103	0.330117	0.481332	2.28207	#000000		SLC5A6	0.945548	3.61803	0.104416	0.981233	0.945548	#000000		HPCA	1.46209	3.44884	0.388736	0.410346	1.46209	#000000		ZNF853	0.943412	2.76851	0.237597	0.624159	0.943412	#000000		CYBA	1.24466	5.05949	3.48737e-06	5.4575	1.24466	#377eb8		ADGRE5	1.08306	2.92882	0.0062988	2.20074	1.08306	#377eb8		SIRT3
	IGSF21	2.28165	4.56876	0.14314	0.84424	2.28165	#000000		TMCC3	0.942713	3.79576	0.133433	0.874736	0.942713	#000000		ARHGAP33	1.46191	4.23702	0.0831266	1.08026	1.46191	#000000		MLLT1	0.942125	5.25371	0.000578382	3.23779	0.942125	#377eb8		NKAIN3	1.24424	6.01995	7.0483e-08	7.15192	1.24424	#377eb8		PDK2	1.08298	2.92873	0.00413385	2.38365	1.08298	#377eb8		IL1RAPL1
	ADCY7	2.28158	4.0703	0.328842	0.483012	2.28158	#000000		NCK1-DT	0.942253	3.3682	0.120427	0.919276	0.942253	#000000		SMAD7	1.46166	3.4481	0.367188	0.435111	1.46166	#000000		KLF10	0.941688	3.2964	0.20369	0.691031	0.941688	#000000		C1orf35	1.24312	4.53152	4.5167e-06	5.34518	1.24312	#377eb8		ARRDC4	1.08188	3.10303	0.00329537	2.4821	1.08188	#377eb8		IKBKG
	FUCA1	2.28158	4.0703	0.328842	0.483012	2.28158	#000000		LYPD6	0.9413	3.36843	0.223301	0.651109	0.9413	#000000		GRIA3	1.45858	6.1914	0.000540261	3.2674	1.45858	#377eb8		FTCD	0.94105	3.68363	0.0602269	1.22021	0.94105	#000000		SMCO4	1.24229	3.58755	0.00149684	2.82483	1.24229	#377eb8		CLMN	1.0813	4.49268	3.59467e-06	5.44434	1.0813	#377eb8		TSHZ3
	SLC6A4	2.2815	4.07082	0.355062	0.449696	2.2815	#000000		SYNE1	0.938558	5.05752	0.0204993	1.68826	0.938558	#377eb8		ADCY2	1.4581	6.56731	0.000378795	3.4216	1.4581	#377eb8		ITPR1	0.939457	4.6031	0.015245	1.81687	0.939457	#377eb8		CELF2	1.23895	5.12809	1.42593e-06	5.8459	1.23895	#377eb8		BCL3	1.07902	2.77947	0.00749669	2.12513	1.07902	#377eb8		CAMK2B
	STK17B	2.2814	4.06959	0.331335	0.479733	2.2814	#000000		BAZ2B-AS1	0.937431	2.92289	0.217058	0.663424	0.937431	#000000		GAS2	1.45452	4.53939	0.0763597	1.11714	1.45452	#000000		ZNF704	0.938972	4.24234	0.0800317	1.09674	0.938972	#000000		CXCL5	1.23837	2.87053	0.00749797	2.12506	1.23837	#377eb8		IFITM3	1.07811	7.8566	6.9635e-16	15.1572	1.07811	#377eb8		HCFC1R1
	HELLPAR	2.28068	4.06932	0.337124	0.47221	2.28068	#000000		PLK2	0.936356	6.06165	0.00395256	2.40312	0.936356	#377eb8		TMEM185A	1.45446	3.93221	0.201151	0.696478	1.45446	#000000		ZNF486	0.938063	2.99185	0.187263	0.727548	0.938063	#000000		LRRCC1	1.23708	3.85033	0.000106188	3.97392	1.23708	#377eb8		S100A16	1.07811	5.18105	1.27101e-07	6.89585	1.07811	#377eb8		C1QTNF6
	VWA5A	2.28063	4.07049	0.329746	0.48182	2.28063	#000000		GCNT4	0.93559	4.29003	0.0434431	1.36208	0.93559	#377eb8		TTC39B	1.45373	4.96956	0.0518893	1.28492	1.45373	#000000		DSEL	0.935689	4.02681	0.0562294	1.25004	0.935689	#000000		MYO1C	1.23673	2.84359	0.00233772	2.63121	1.23673	#377eb8		HS3ST5	1.07218	3.49002	0.00151937	2.81834	1.07218	#377eb8		FUOM
	BCKDK	2.28012	4.06911	0.348423	0.457893	2.28012	#000000		TSPYL2	0.934507	4.29027	0.0241168	1.61768	0.934507	#377eb8		GRID1	1.45231	3.933	0.194593	0.710872	1.45231	#000000		NTM	0.935524	4.35776	0.0126994	1.89622	0.935524	#377eb8		POLE	1.23628	3.01039	0.00352309	2.45308	1.23628	#377eb8		EVA1B	1.07131	3.05399	0.00332622	2.47805	1.07131	#377eb8		CHST9
	FREM2	2.28003	5.4635	0.0181477	1.74118	2.28003	#377eb8		SLC29A1	0.933944	3.06719	0.217492	0.662557	0.933944	#000000		TDO2	1.44132	6.33184	0.0124336	1.9054	1.44132	#377eb8		GSTZ1	0.933398	4.75782	0.00295054	2.5301	0.933398	#377eb8		BMP7	1.23489	4.65433	3.31845e-06	5.47907	1.23489	#377eb8		C15orf39	1.0704	3.63705	0.000536926	3.27009	1.0704	#377eb8		RPL5P4
	CDH18	2.27535	11.0918	1.91588e-14	13.7176	2.27535	#377eb8		PMS2P1	0.933017	3.1989	0.177197	0.751544	0.933017	#000000		ARRDC4	1.43658	4.00569	0.190303	0.720555	1.43658	#000000		LYN	0.928452	3.06515	0.184904	0.733054	0.928452	#000000		CAMK2D	1.23079	7.33499	7.16692e-10	9.14467	1.23079	#377eb8		PIK3AP1	1.07036	4.28428	4.72186e-05	4.32589	1.07036	#377eb8		TSC22D3
	SPRTN	2.27527	4.56687	0.134235	0.872135	2.27527	#000000		MIAT	0.93155	5.64851	0.0932154	1.03051	0.93155	#000000		AEN	1.43605	4.35412	0.153876	0.812829	1.43605	#000000		HNRNPA1L3	0.927797	3.06523	0.174553	0.758073	0.927797	#000000		TMEM117	1.22899	3.69769	0.00056563	3.24747	1.22899	#377eb8		FLNC	1.06865	3.24974	0.00320419	2.49428	1.06865	#377eb8		TENM2
	MT-TS2	2.27462	4.56661	0.129369	0.888168	2.27462	#000000		TENM2	0.931313	6.47472	0.0813744	1.08951	0.931313	#000000		ARHGAP26	1.4345	6.88121	6.70639e-05	4.17351	1.4345	#377eb8		BEX5	0.924974	3.41381	0.0972082	1.0123	0.924974	#000000		INS	1.22805	6.68423	2.84487e-09	8.54594	1.22805	#377eb8		NFKBIZ	1.06427	5.95481	1.74068e-09	8.75928	1.06427	#377eb8		ADAM15
	ENSG00000283384	2.2738	5.46173	0.0129171	1.88883	2.2738	#377eb8		C6orf47	0.929964	3.31906	0.213308	0.670992	0.929964	#000000		ARNTL	1.43428	3.54859	0.299872	0.523064	1.43428	#000000		GALNT17	0.924631	3.69505	0.0680106	1.16742	0.924631	#000000		COMTD1	1.228	4.11547	2.31582e-05	4.6353	1.228	#377eb8		FURIN	1.0639	3.31804	0.00383295	2.41647	1.0639	#377eb8		EXOC3L4
	CXCL12	2.27378	5.46066	0.0128342	1.89163	2.27378	#377eb8		ETS2	0.92983	6.00241	0.00112902	2.9473	0.92983	#377eb8		ZNF300	1.43327	3.54874	0.280648	0.551839	1.43327	#000000		HEBP1	0.920326	4.39419	0.023151	1.63543	0.920326	#377eb8		TMEM176A	1.2272	4.43215	5.6061e-06	5.25134	1.2272	#377eb8		DNAJC22	1.06191	3.16918	0.00309572	2.50924	1.06191	#377eb8		VSIG1
	ENSG00000286099	2.2731	4.56536	0.139997	0.853881	2.2731	#000000		TANC2	0.929694	5.33853	0.00503429	2.29806	0.929694	#377eb8		MAGI2-AS3	1.43181	3.5491	0.301224	0.52111	1.43181	#000000		BRINP1	0.918898	3.31167	0.134132	0.872466	0.918898	#000000		CHDH	1.22601	3.48479	0.000878474	3.05627	1.22601	#377eb8		ZFP42	1.05931	2.54347	0.0161671	1.79137	1.05931	#377eb8		STARD10
	LMO2	2.27307	5.66515	0.00616686	2.20994	2.27307	#377eb8		LINC00299	0.928408	3.31915	0.167854	0.775069	0.928408	#000000		TBC1D2B	1.43152	3.54924	0.393771	0.404756	1.43152	#000000		PAQR8	0.918424	3.31161	0.121667	0.914828	0.918424	#000000		FSTL1	1.22544	4.79189	1.60348e-06	5.79494	1.22544	#377eb8		ELF3	1.05839	5.46842	4.06581e-08	7.39085	1.05839	#377eb8		DCC
	MCTP1	2.27295	4.93257	0.0594722	1.22569	2.27295	#000000		MNX1	0.928307	4.32371	0.0697904	1.1562	0.928307	#000000		HDHD3	1.43142	3.54933	0.302204	0.519699	1.43142	#000000		WSCD1	0.91831	2.93414	0.22737	0.643267	0.91831	#000000		SALL4	1.22421	6.1589	6.90374e-09	8.16092	1.22421	#377eb8		GPX3	1.05609	3.93076	0.000282617	3.5488	1.05609	#377eb8		CASZ1
	NOSTRIN	2.27229	5.21929	0.0365933	1.4366	2.27229	#377eb8		PDIA5	0.925141	3.88825	0.068091	1.16691	0.925141	#000000		FAM13C	1.42628	5.44779	0.0155095	1.8094	1.42628	#377eb8		ZBTB5	0.918237	2.93399	0.26266	0.580606	0.918237	#000000		CTDSPL	1.22372	4.22689	2.83826e-05	4.54695	1.22372	#377eb8		SLC19A3	1.05559	4.92509	6.99872e-06	5.15498	1.05559	#377eb8		ZNF521
	OBSL1	2.27142	4.56469	0.13467	0.87073	2.27142	#000000		SPEF2	0.918114	5.18982	0.00489053	2.31064	0.918114	#377eb8		TTN	1.42467	5.1474	0.0428082	1.36847	1.42467	#377eb8		CCND2	0.917862	4.07226	0.0352645	1.45266	0.917862	#377eb8		TPRN	1.2201	3.19316	0.00277377	2.55693	1.2201	#377eb8		PAH	1.05456	4.50384	1.97137e-05	4.70523	1.05456	#377eb8		KIRREL1
	PPP2CA	2.27121	4.56581	0.149304	0.825928	2.27121	#000000		ZNF667	0.917832	3.14348	0.187124	0.727871	0.917832	#000000		LBH	1.42254	4.41001	0.100475	0.99794	1.42254	#000000		ADGRB1	0.917733	3.74075	0.0513494	1.28946	0.917733	#000000		LAMA1	1.21883	6.81728	2.87695e-08	7.54107	1.21883	#377eb8		ELF3-AS1	1.05077	2.34498	0.0293128	1.53294	1.05077	#377eb8		LINC01695
	DSEL	2.26497	4.56333	0.203303	0.691856	2.26497	#000000		CYRIA	0.917713	3.85408	0.0892286	1.0495	0.917713	#000000		MIPEP	1.4217	4.67939	0.0939094	1.02729	1.4217	#000000		ARHGAP24	0.915603	6.85859	0.000233134	3.63239	0.915603	#377eb8		TENT5A	1.21852	6.03253	1.54182e-07	6.81197	1.21852	#377eb8		LAMC2	1.04947	3.50485	0.000888853	3.05117	1.04947	#377eb8		HMGA2
	EBF1	2.24637	5.64465	0.0382941	1.41687	2.24637	#377eb8		CHD3	0.916322	3.49065	0.125518	0.901294	0.916322	#000000		RFLNA	1.42053	4.0744	0.200181	0.698576	1.42053	#000000		MALL	0.912264	3.6596	0.0704815	1.15192	0.912264	#000000		CKB	1.21558	8.12301	8.05267e-11	10.0941	1.21558	#377eb8		CDH12	1.04234	3.7767	0.00683896	2.16501	1.04234	#377eb8		ZNF846
	THSD7A	2.2354	8.21384	9.91714e-09	8.00361	2.2354	#377eb8		PLPP3	0.914794	4.07723	0.0940451	1.02666	0.914794	#000000		MIOS	1.41808	6.54436	7.81327e-05	4.10717	1.41808	#377eb8		SHISA5	0.911821	3.52239	0.120875	0.917665	0.911821	#000000		ITGA1	1.2137	3.41217	0.000851769	3.06968	1.2137	#377eb8		PFKP	1.04224	3.0338	0.00817437	2.08755	1.04224	#377eb8		GSTM4
	LBH	2.23023	6.46607	0.000177708	3.75029	2.23023	#377eb8		PLAC8	0.912664	4.44443	0.0635396	1.19696	0.912664	#000000		ENSG00000288542	1.417	4.07381	0.215707	0.666136	1.417	#000000		WDR86	0.911204	3.37089	0.190174	0.72085	0.911204	#000000		TTC39B	1.20798	3.91068	0.000225743	3.64638	1.20798	#377eb8		SAYSD1	1.0416	3.26718	0.00305449	2.51506	1.0416	#377eb8		CITED2
	PALM2AKAP2	2.22761	4.90132	0.0686114	1.1636	2.22761	#000000		DTNA	0.910961	5.54401	0.00442687	2.3539	0.910961	#377eb8		SATB2	1.41682	4.40868	0.108844	0.963194	1.41682	#000000		LSAMP	0.909806	6.85905	3.90648e-05	4.40821	0.909806	#377eb8		MMS22L	1.20421	4.42208	2.45318e-05	4.61027	1.20421	#377eb8		INF2	1.03967	4.29728	1.86834e-05	4.72855	1.03967	#377eb8		TIMP1
	SNTG2	2.22256	4.90057	0.069244	1.15962	2.22256	#000000		SORBS1	0.910753	4.24643	0.0653639	1.18466	0.910753	#000000		TMPRSS6	1.41655	4.07435	0.187136	0.727842	1.41655	#000000		SYNPR	0.909607	4.04493	0.0386031	1.41338	0.909607	#377eb8		FAM53B	1.20401	3.35505	0.00077187	3.11246	1.20401	#377eb8		LCAT	1.03827	2.52908	0.0222144	1.65337	1.03827	#377eb8		GYPC
	CD276	2.21635	4.89581	0.0862072	1.06446	2.21635	#000000		GSTA1	0.907165	5.00453	0.013833	1.85908	0.907165	#377eb8		KCNN2	1.41586	4.95113	0.0617935	1.20906	1.41586	#000000		CPNE8	0.909118	4.57718	0.00955383	2.01982	0.909118	#377eb8		DNMBP	1.19945	3.08099	0.00866477	2.06224	1.19945	#377eb8		AKAP12	1.03764	4.6907	2.49134e-06	5.60357	1.03764	#377eb8		GHR
	GIPC2	2.20677	4.52555	0.157927	0.801544	2.20677	#000000		GNG12	0.906192	4.57642	0.0292138	1.53441	0.906192	#377eb8		GRIA2	1.41336	5.14459	0.0194509	1.71106	1.41336	#377eb8		CNTNAP5	0.908853	4.91265	0.00608757	2.21556	0.908853	#377eb8		L1TD1	1.19933	7.22892	3.08859e-09	8.51024	1.19933	#377eb8		NR3C2	1.03675	4.62225	5.51231e-06	5.25867	1.03675	#377eb8		IFT172
	TMEM190	2.20414	4.52575	0.185455	0.731762	2.20414	#000000		APOA1	0.906081	7.9432	7.1236e-06	5.1473	0.906081	#377eb8		TACR1	1.41142	5.55235	0.00570578	2.24368	1.41142	#377eb8		NUDT6	0.908784	3.20158	0.199731	0.699554	0.908784	#000000		TPM4	1.1987	6.67421	5.16996e-08	7.28651	1.1987	#377eb8		LYPD1	1.03498	2.58564	0.0171969	1.76455	1.03498	#377eb8		COL7A1
	JAG1	2.20339	5.61937	0.028766	1.54112	2.20339	#377eb8		BTBD8	0.904869	3.44559	0.148745	0.827558	0.904869	#000000		SPATA20	1.40577	3.64266	0.260756	0.583765	1.40577	#000000		CDH6	0.908121	4.04483	0.0887937	1.05162	0.908121	#000000		DCTPP1	1.19368	3.68162	0.000343341	3.46427	1.19368	#377eb8		NUDT19	1.03197	2.64003	0.0399027	1.399	1.03197	#377eb8		COMTD1
	GABRG2	2.2014	4.52293	0.158952	0.798734	2.2014	#000000		ENSG00000264015	0.904403	3.21571	0.283969	0.546729	0.904403	#000000		TFF3	1.40577	3.64266	0.260756	0.583765	1.40577	#000000		SKIL	0.906083	6.10489	0.000165434	3.78137	0.906083	#377eb8		CD74	1.19078	5.35107	1.76738e-06	5.75267	1.19078	#377eb8		SPTLC3	1.03134	5.57502	6.19491e-08	7.20797	1.03134	#377eb8		FRAT1
	MAP1LC3A	2.20036	4.5243	0.178994	0.747162	2.20036	#000000		TAGLN	0.903929	3.33552	0.18817	0.725449	0.903929	#000000		TAF9B	1.40059	4.14083	0.138143	0.85967	1.40059	#000000		TSPYL2	0.905285	3.57354	0.112403	0.949221	0.905285	#000000		KIF11	1.19027	3.90334	0.000143299	3.84376	1.19027	#377eb8		TAGLN2	1.02801	6.84959	2.51353e-12	11.5997	1.02801	#377eb8		RPL18AP3
	PLAGL1	2.19564	5.60918	0.00783784	2.1058	2.19564	#377eb8		CORO2A	0.903833	3.33544	0.148745	0.827558	0.903833	#000000		ZNF83	1.40012	4.51319	0.0690737	1.16069	1.40012	#000000		NTNG1	0.905243	7.77037	7.82788e-06	5.10636	0.905243	#377eb8		TIMELESS	1.1889	3.7492	0.000468661	3.32914	1.1889	#377eb8		LRP10	1.02718	3.71501	0.000576733	3.23903	1.02718	#377eb8		LINC01266
	WLS	2.17871	5.60014	0.017073	1.76769	2.17871	#377eb8		SLC35F4	0.902821	6.51112	0.00160093	2.79563	0.902821	#377eb8		XKR4	1.39983	5.60123	0.00664593	2.17744	1.39983	#377eb8		AGO1	0.903332	5.86852	0.000114871	3.93979	0.903332	#377eb8		F3	1.18817	5.15204	1.38548e-05	4.8584	1.18817	#377eb8		TMC4	1.0263	3.06415	0.00551896	2.25814	1.0263	#377eb8		MFAP2
	ENSG00000230490	2.17764	4.86781	0.116552	0.933482	2.17764	#000000		ERAP1	0.899471	3.94249	0.0779964	1.10793	0.899471	#000000		DPEP1	1.39915	5.9823	0.0024682	2.60762	1.39915	#377eb8		TBC1D31	0.901833	3.26533	0.122844	0.910647	0.901833	#000000		FHL2	1.18708	5.15486	1.17777e-06	5.92894	1.18708	#377eb8		FGFR3	1.02582	5.27111	2.05857e-07	6.68644	1.02582	#377eb8		BRINP3
	GPR137C	2.17201	5.3909	0.0148753	1.82753	2.17201	#377eb8		KNTC1	0.899151	2.94377	0.295343	0.529673	0.899151	#000000		MB21D2	1.39568	4.51262	0.0821815	1.08523	1.39568	#000000		CAPN10	0.901534	3.75179	0.0549677	1.25989	0.901534	#000000		HK1	1.18707	3.48401	0.00105255	2.97776	1.18707	#377eb8		HDAC9	1.02553	4.08018	0.000102079	3.99106	1.02553	#377eb8		MPND
	SLC35F3	2.15797	6.60252	0.000110193	3.95785	2.15797	#377eb8		DHX33	0.898062	3.78241	0.153608	0.813585	0.898062	#000000		PRKG1	1.3901	4.85303	0.0469639	1.32824	1.3901	#377eb8		HMGB1P5	0.897887	4.24157	0.0260006	1.58502	0.897887	#377eb8		ATAD2	1.18528	4.42074	2.43049e-05	4.61431	1.18528	#377eb8		NEK10	1.0252	3.93099	0.000352367	3.45301	1.0252	#377eb8		ADCK2
	TTC9C	2.15586	4.01275	0.412975	0.384076	2.15586	#000000		METTL22	0.898022	3.86533	0.0905038	1.04333	0.898022	#000000		CYP4V2	1.38907	4.20532	0.126706	0.897201	1.38907	#000000		HOTAIRM1	0.896076	3.79568	0.0613065	1.21249	0.896076	#000000		PLEKHG6	1.18464	2.89643	0.00678709	2.16832	1.18464	#377eb8		KLHL29	1.02502	4.93618	4.40707e-06	5.35585	1.02502	#377eb8		ZNF251
	WHRN	2.15533	4.01136	0.404847	0.392709	2.15533	#000000		DSCAML1	0.895814	4.91612	0.013342	1.87478	0.895814	#377eb8		BACE2	1.38882	3.73231	0.361361	0.442058	1.38882	#000000		ITGA1	0.894199	4.97693	0.00352639	2.45267	0.894199	#377eb8		CDCA4	1.18268	3.13795	0.00318116	2.49742	1.18268	#377eb8		ANKRD18B	1.02329	3.60374	0.00165983	2.77994	1.02329	#377eb8		TP53TG1
	TMEM200C	2.15518	4.01248	0.406348	0.391102	2.15518	#000000		MAP2K6	0.894795	4.79291	0.0285074	1.54504	0.894795	#377eb8		ENSG00000286385	1.38839	3.73159	0.354714	0.450122	1.38839	#000000		TANC2	0.892388	3.15179	0.193524	0.713266	0.892388	#000000		RAB11FIP1	1.18195	6.23692	1.19948e-08	7.92101	1.18195	#377eb8		MMP11	1.02292	4.40246	2.26841e-05	4.64428	1.02292	#377eb8		TINF2
	SPRY3	2.15518	4.0113	0.39162	0.407135	2.15518	#000000		RRP7BP	0.892947	3.39926	0.159896	0.796162	0.892947	#000000		TMEM54	1.3864	3.73179	0.268091	0.571718	1.3864	#000000		ZNF768	0.89197	4.08959	0.0379713	1.42054	0.89197	#377eb8		FRMD4A	1.18194	4.62733	6.49508e-06	5.18742	1.18194	#377eb8		CDIP1	1.02179	2.8389	0.0192733	1.71504	1.02179	#377eb8		PLIN3
	PARD6G	2.15466	4.01226	0.407512	0.38986	2.15466	#000000		GMDS	0.892879	6.86843	9.55004e-05	4.01999	0.892879	#377eb8		CADPS2	1.38512	6.29238	0.0012609	2.89932	1.38512	#377eb8		ARMCX5	0.891725	3.15173	0.150722	0.821823	0.891725	#000000		GLYATL2	1.18132	3.63406	0.0049028	2.30956	1.18132	#377eb8		GJA1	1.02111	5.65048	3.34901e-07	6.47508	1.02111	#377eb8		RAB31
	IDNK	2.15466	4.01109	0.388673	0.410416	2.15466	#000000		B3GALT5	0.892558	4.19114	0.0481862	1.31708	0.892558	#377eb8		ABLIM1	1.38086	7.49502	8.68247e-05	4.06136	1.38086	#377eb8		EPB41L1	0.889678	3.38494	0.21387	0.66985	0.889678	#000000		EGFR	1.17787	5.39571	1.06912e-06	5.97097	1.17787	#377eb8		TMEM37	1.01925	2.88458	0.00841791	2.0748	1.01925	#377eb8		HMGCLL1
	ZNF234	2.15466	4.01109	0.388673	0.410416	2.15466	#000000		LIFR	0.891699	5.03489	0.00688315	2.16221	0.891699	#377eb8		FGF12	1.37706	7.13547	0.000498434	3.30239	1.37706	#377eb8		ENSG00000227615	0.887479	2.95335	0.233848	0.631066	0.887479	#000000		TMEM176B	1.17771	4.30852	0.000180577	3.74334	1.17771	#377eb8		SPARC	1.01924	3.21458	0.00608234	2.21593	1.01924	#377eb8		TMEM132D
	CENPS	2.15466	4.01109	0.388673	0.410416	2.15466	#000000		S100A6	0.890876	6.14734	0.000654969	3.18378	0.890876	#377eb8		GALNT17	1.37651	4.26632	0.13984	0.85437	1.37651	#000000		ENSG00000242615	0.887454	2.95325	0.231659	0.635151	0.887454	#000000		NPM3	1.1769	3.60231	0.000350594	3.4552	1.1769	#377eb8		SPRYD3	1.01913	2.45524	0.0284755	1.54553	1.01913	#377eb8		GNB2
	QTRT1	2.1535	4.01124	0.405539	0.391967	2.1535	#000000		ACVR1C	0.890214	5.72193	0.00287578	2.54124	0.890214	#377eb8		RAMP1	1.37528	5.22594	0.0318247	1.49724	1.37528	#377eb8		AGA-DT	0.887205	5.43096	0.00284509	2.5459	0.887205	#377eb8		PTPN14	1.17668	4.4259	2.74445e-05	4.56155	1.17668	#377eb8		HHEX	1.01852	4.49295	2.01271e-05	4.69622	1.01852	#377eb8		HIGD2A
	ENSG00000250069	2.1533	4.01171	0.39464	0.403799	2.1533	#000000		WDTC1	0.889367	3.83045	0.0743756	1.12857	0.889367	#000000		PLD1	1.37172	3.81482	0.252873	0.597098	1.37172	#000000		SLC8A1	0.886597	6.97781	4.37067e-06	5.35945	0.886597	#377eb8		PACS1	1.17615	3.21359	0.00177442	2.75094	1.17615	#377eb8		KRT8P3	1.01767	3.5122	0.00145829	2.83616	1.01767	#377eb8		NUDT8
	NMNAT2	2.15312	4.01109	0.410599	0.386582	2.15312	#000000		TXNDC11	0.887929	5.21192	0.00784932	2.10517	0.887929	#377eb8		ENSG00000289376	1.37037	3.81506	0.284131	0.546482	1.37037	#000000		RNF217-AS1	0.884835	3.2176	0.155997	0.806885	0.884835	#000000		PVR	1.17361	2.84265	0.00562003	2.25026	1.17361	#377eb8		CDH3	1.01695	3.9472	0.000252993	3.59689	1.01695	#377eb8		CADPS2
	DCAF15	2.15278	4.0115	0.39085	0.40799	2.15278	#000000		RBSN	0.887927	3.16175	0.20271	0.693124	0.887927	#000000		PLK2	1.3703	6.28523	0.00206772	2.68451	1.3703	#377eb8		EPS8L2	0.884833	3.21775	0.186296	0.729796	0.884833	#000000		FUOM	1.17358	2.84249	0.0077243	2.11214	1.17358	#377eb8		KIF12	1.01639	3.28445	0.00319355	2.49573	1.01639	#377eb8		ADGRL3
	SLC9A1	2.15245	4.01082	0.39162	0.407135	2.15245	#000000		HNF1A	0.887107	3.02699	0.238926	0.621736	0.887107	#000000		ZKSCAN2	1.36668	3.81404	0.244958	0.610909	1.36668	#000000		PCLO	0.884807	7.81494	4.76286e-07	6.32213	0.884807	#377eb8		CHCHD10	1.173	4.7528	1.39795e-05	4.85451	1.173	#377eb8		TPM2	1.01625	6.74954	7.57111e-11	10.1208	1.01625	#377eb8		CAMK2N1
	MOCS3	2.1523	4.01076	0.389204	0.409823	2.1523	#000000		LINC01340	0.886288	3.1612	0.32761	0.484642	0.886288	#000000		SLC38A4-AS1	1.36661	5.04008	0.100676	0.997076	1.36661	#000000		ID2	0.884042	8.48676	2.74766e-09	8.56104	0.884042	#377eb8		ELAPOR1	1.17288	6.47263	1.01918e-08	7.99175	1.17288	#377eb8		JOSD2	1.0141	2.57182	0.0246761	1.60772	1.0141	#377eb8		ELMOD3
	LINC01798	2.15226	4.01011	0.401219	0.396619	2.15226	#000000		REL	0.886181	4.22685	0.0743756	1.12857	0.886181	#000000		FRRS1L	1.35681	3.89334	0.261112	0.583173	1.35681	#000000		MIAT	0.882933	6.0329	0.00163018	2.78777	0.882933	#377eb8		GALE	1.16849	3.72696	0.000760915	3.11866	1.16849	#377eb8		CXCL1	1.01281	4.48928	9.97703e-05	4.001	1.01281	#377eb8		FAM171B
	ENSG00000287419	2.15211	4.01005	0.381572	0.418424	2.15211	#000000		KLF10	0.884734	3.56174	0.118379	0.926726	0.884734	#000000		ZNF385B	1.35615	4.38067	0.191504	0.717823	1.35615	#000000		TPK1	0.882682	4.39327	0.0741096	1.13013	0.882682	#000000		MELK	1.16752	3.37341	0.00302287	2.51958	1.16752	#377eb8		INS	1.00996	6.51461	2.44719e-11	10.6113	1.00996	#377eb8		LIN28A
	ZNF213-AS1	2.1511	4.01027	0.382912	0.416901	2.1511	#000000		ENSG00000242299	0.884623	2.87826	0.360121	0.443552	0.884623	#000000		NBPF20	1.353	3.89298	0.200181	0.698576	1.353	#000000		TBC1D13	0.878199	3.28063	0.164061	0.784996	0.878199	#000000		ENTPD5	1.1675	3.17101	0.00194147	2.71187	1.1675	#377eb8		FGFR2	1.00169	7.14021	3.34404e-12	11.4757	1.00169	#377eb8		LYPD1
	ENSG00000227615	2.15091	4.00956	0.386559	0.412785	2.15091	#000000		FILIP1L	0.884342	4.37962	0.02504	1.60136	0.884342	#377eb8		SMPD2	1.35282	3.89339	0.218977	0.659601	1.35282	#000000		CUX2	0.877425	5.68442	0.000355954	3.44861	0.877425	#377eb8		AGPAT2	1.16749	4.59753	4.91291e-06	5.30866	1.16749	#377eb8		WDR86	1.00093	4.56807	6.7033e-06	5.17371	1.00093	#377eb8		DHRS11
	PCTP	2.15043	4.00999	0.391416	0.407361	2.15043	#000000		SDHAP1	0.882904	2.87831	0.321841	0.492359	0.882904	#000000		TBC1D8	1.35256	5.07559	0.0219439	1.65869	1.35256	#377eb8		CXXC5	0.877201	6.64935	9.0818e-06	5.04183	0.877201	#377eb8		HLA-B	1.16717	5.53212	7.80656e-07	6.10754	1.16717	#377eb8		TNIK	1.00057	6.97001	3.59728e-11	10.444	1.00057	#377eb8		CLN8-AS1
	ZNF649	2.15023	4.01046	0.384161	0.415487	2.15023	#000000		NFIB	0.882541	4.92707	0.00705684	2.15139	0.882541	#377eb8		COL8A1	1.35116	5.34308	0.238196	0.623065	1.35116	#000000		MT-TT	0.876821	3.49547	0.108022	0.966488	0.876821	#000000		BCL7C	1.16671	3.37357	0.00122026	2.91355	1.16671	#377eb8		SPR	1.00038	3.40696	0.0041758	2.37926	1.00038	#377eb8		CTNNA2
	P3H3	2.14971	4.01024	0.39162	0.407135	2.14971	#000000		LINC01376	0.881373	4.61732	0.0381817	1.41815	0.881373	#377eb8		PABPC1L	1.34245	3.96846	0.200953	0.696906	1.34245	#000000		SMIM32	0.873659	4.40043	0.0472565	1.32554	0.873659	#377eb8		PCDH11Y	1.16662	3.28588	0.00841942	2.07472	1.16662	#377eb8		GARIN5A	0.9984	3.00332	0.0066181	2.17927	0.9984	#377eb8		GPR160
	TCERG1L	2.14939	4.00957	0.408807	0.388481	2.14939	#000000		TATDN2	0.879743	3.35125	0.186915	0.728355	0.879743	#000000		DHRS3	1.34157	3.96943	0.272801	0.564154	1.34157	#000000		TAX1BP3	0.872226	3.54769	0.163232	0.787194	0.872226	#000000		STEAP2	1.16549	2.93467	0.00537066	2.26997	1.16549	#377eb8		ENSG00000197585	0.998116	3.46812	0.00221756	2.65412	0.998116	#377eb8		MCRIP1
	CUTC	2.14939	4.00957	0.408807	0.388481	2.14939	#000000		BTBD2	0.877139	3.2338	0.254277	0.594693	0.877139	#000000		CDH11	1.34062	5.17875	0.044119	1.35537	1.34062	#377eb8		FZD5	0.872202	3.10012	0.191105	0.718727	0.872202	#000000		CCNG1	1.16149	6.1156	1.97102e-08	7.70531	1.16149	#377eb8		ZBTB38	0.997655	5.66657	9.09118e-08	7.04138	0.997655	#377eb8		MPP1
	CTSF	2.1492	4.00886	0.445875	0.350787	2.1492	#000000		VRK2	0.872525	3.92057	0.0906023	1.04286	0.872525	#000000		CHRM3	1.33925	5.24119	0.121831	0.914243	1.33925	#000000		LRRC14	0.871834	3.10019	0.201597	0.695516	0.871834	#000000		SLC12A2	1.16141	7.58716	5.6867e-10	9.24514	1.16141	#377eb8		ENSG00000284695	0.997644	3.04413	0.00878703	2.05616	0.997644	#377eb8		ISX
	MIR7-3HG	2.14904	4.00997	0.388767	0.410311	2.14904	#000000		ZNF808	0.871075	3.10488	0.292646	0.533657	0.871075	#000000		NRP1	1.33889	3.96859	0.237993	0.623437	1.33889	#000000		RABL6	0.871292	6.52893	8.35248e-06	5.07818	0.871292	#377eb8		LIFR	1.15976	6.10787	1.91751e-08	7.71726	1.15976	#377eb8		THRA	0.996635	3.08386	0.0053331	2.27302	0.996635	#377eb8		TRNP1
	C2orf72	2.14872	4.00929	0.402579	0.395149	2.14872	#000000		SHC2	0.868462	5.30472	0.00364598	2.43819	0.868462	#377eb8		IFITM3	1.3385	3.96905	0.367188	0.435111	1.3385	#000000		RFX3-DT	0.871079	4.80084	0.0108815	1.96331	0.871079	#377eb8		LIMCH1	1.158	4.81207	1.6318e-05	4.78733	1.158	#377eb8		SERPINF2	0.995676	4.59222	7.99057e-06	5.09742	0.995676	#377eb8		DYRK4
	SLC16A2	2.14837	4.00969	0.391565	0.407197	2.14837	#000000		MECR	0.864886	2.96457	0.278084	0.555824	0.864886	#000000		GREB1L	1.33565	3.96854	0.266669	0.574027	1.33565	#000000		CBX5	0.86886	6.85313	2.69706e-06	5.56911	0.86886	#377eb8		MASTL	1.1563	2.75836	0.00506242	2.29564	1.1563	#377eb8		ETNK2	0.994619	2.50019	0.0334875	1.47512	0.994619	#377eb8		CCDC28B
	CSRNP3	2.14772	6.98203	7.95245e-06	5.0995	2.14772	#377eb8		PGM5P2	0.864131	5.46894	0.00199617	2.6998	0.864131	#377eb8		EML5	1.33529	6.85828	0.000747623	3.12632	1.33529	#377eb8		ESRRA	0.867695	3.59833	0.106541	0.972483	0.867695	#000000		BLVRB	1.15603	3.12627	0.00766212	2.11565	1.15603	#377eb8		AK4	0.989666	4.61582	1.52399e-05	4.81702	0.989666	#377eb8		LYN
	DNAJB5	2.14651	4.00893	0.408807	0.388481	2.14651	#000000		WIPF1	0.862911	3.30166	0.230923	0.636533	0.862911	#000000		FBN1	1.32977	4.58698	0.12921	0.888702	1.32977	#000000		EXPH5	0.866159	3.16833	0.197422	0.704603	0.866159	#000000		FGFR4	1.15475	4.30689	6.48139e-05	4.18833	1.15475	#377eb8		TATDN2	0.988219	2.76751	0.0151523	1.81952	0.988219	#377eb8		TTR
	LIMCH1	2.13858	8.10932	2.36677e-08	7.62584	2.13858	#377eb8		ELF1	0.861165	5.38434	0.00431138	2.36538	0.861165	#377eb8		OPCML	1.32815	7.89394	0.000113498	3.94501	1.32815	#377eb8		FAM181B	0.866087	5.41942	0.00293994	2.53166	0.866087	#377eb8		PCDH11X	1.15469	7.39313	2.14856e-05	4.66785	1.15469	#377eb8		LITAF	0.986223	3.9473	0.00154158	2.81203	0.986223	#377eb8		WFDC2
	THAP11	2.13325	4.48249	0.198082	0.703155	2.13325	#000000		ENSG00000259986	0.85996	3.17938	0.289038	0.539045	0.85996	#000000		MMS22L	1.31997	4.10786	0.17215	0.764092	1.31997	#000000		ENSG00000278730	0.865772	3.16825	0.207851	0.682248	0.865772	#000000		SHISAL2B	1.15467	3.31581	0.00181376	2.74142	1.15467	#377eb8		RNF19A	0.981049	6.58547	1.52104e-08	7.81786	0.981049	#377eb8		BLOC1S5
	LTB	2.12946	4.48228	0.223065	0.651569	2.12946	#000000		VSIG10	0.859485	3.57532	0.175247	0.75635	0.859485	#000000		GRK6	1.31987	4.1076	0.190303	0.720555	1.31987	#000000		KCNMB2-AS1	0.865475	3.9691	0.121845	0.914193	0.865475	#000000		SLC5A3	1.15447	4.65874	3.66715e-05	4.43567	1.15447	#377eb8		ARL4C	0.979954	5.40331	1.74479e-07	6.75826	0.979954	#377eb8		TEF
	FXYD6	2.12908	4.48148	0.185976	0.730544	2.12908	#000000		NAALADL2	0.858444	4.83956	0.00926527	2.03314	0.858444	#377eb8		TTR	1.31848	8.41383	4.63001e-06	5.33442	1.31848	#377eb8		mCherry-plus-gn	0.864413	3.8169	0.0696657	1.15698	0.864413	#000000		NEMP1	1.15226	3.22424	0.00569299	2.24466	1.15226	#377eb8		SGMS2	0.975554	4.19773	6.56236e-05	4.18294	0.975554	#377eb8		ELOVL1
	FRG1-DT	2.12529	4.48127	0.244936	0.610947	2.12529	#000000		CTNNA3	0.8553	4.11538	0.0803402	1.09507	0.8553	#000000		NEFMP1	1.31737	5.09402	0.0664087	1.17778	1.31737	#000000		STK11	0.862549	4.00703	0.0491665	1.30833	0.862549	#377eb8		HOXB2	1.14699	2.97323	0.0101375	1.99407	1.14699	#377eb8		EFNB3	0.973255	2.42474	0.0317601	1.49812	0.973255	#377eb8		NPY1R
	BCL2L11	2.1242	4.48029	0.191582	0.717645	2.1242	#000000		ABRACL	0.855168	4.21759	0.0463397	1.33405	0.855168	#377eb8		EPPK1	1.31226	4.17177	0.175968	0.754565	1.31226	#000000		BICD2	0.861958	4.40716	0.0266079	1.57499	0.861958	#377eb8		FBXO5	1.14583	4.01187	0.000592221	3.22752	1.14583	#377eb8		DUSP3	0.973023	4.43	5.73972e-05	4.24111	0.973023	#377eb8		WFIKKN1
	CACNG4	2.11994	5.11674	0.070759	1.15022	2.11994	#000000		EPS8L2	0.854311	3.04652	0.279495	0.553627	0.854311	#000000		ENSG00000287127	1.31116	4.17193	0.18278	0.73807	1.31116	#000000		DAB2IP	0.86192	4.007	0.0470659	1.32729	0.86192	#377eb8		FAM20C	1.14484	3.60161	0.000719964	3.14269	1.14484	#377eb8		IGFBP5	0.972156	4.58897	8.80454e-05	4.05529	0.972156	#377eb8		SAMD4A
	PRAG1	2.11831	4.8323	0.0896376	1.04751	2.11831	#000000		EHD1	0.853782	3.36679	0.255257	0.593022	0.853782	#000000		MAP3K15	1.30379	4.23515	0.17215	0.764092	1.30379	#000000		SMIM6	0.859652	6.75489	4.01696e-06	5.3961	0.859652	#377eb8		BRCA2	1.14374	3.94164	0.000211397	3.6749	1.14374	#377eb8		DUSP9	0.970475	4.75685	1.04951e-05	4.97902	0.970475	#377eb8		SDSL
	TMTC2	2.1108	7.50313	2.49806e-05	4.6024	2.1108	#377eb8		RALGPS2	0.850085	5.21843	0.00888406	2.05139	0.850085	#377eb8		RCOR2	1.30055	4.23426	0.171501	0.765734	1.30055	#000000		COL9A2	0.859569	3.23336	0.263349	0.579468	0.859569	#000000		H4C3	1.14263	6.79323	9.12029e-08	7.03999	1.14263	#377eb8		RNF43	0.969649	2.85062	0.0153428	1.81409	0.969649	#377eb8		DACH2
	TCF4	2.10958	6.14646	0.00138481	2.85861	2.10958	#377eb8		MAP3K4-AS1	0.849752	3.25042	0.22533	0.64718	0.849752	#000000		CYRIA	1.3002	3.39433	0.442628	0.353961	1.3002	#000000		TLE6	0.857708	3.50856	0.128619	0.890695	0.857708	#000000		MKI67	1.14039	4.87414	1.27018e-05	4.89613	1.14039	#377eb8		RPS6KA4	0.968709	2.85053	0.0310124	1.50847	0.968709	#377eb8		IL32
	MAFB	2.09019	7.91239	5.83393e-07	6.23404	2.09019	#377eb8		YDJC	0.849553	3.53301	0.13028	0.885122	0.849553	#000000		MOSPD3	1.2991	3.39515	0.482685	0.316336	1.2991	#000000		PRRG2	0.857128	3.89981	0.0656693	1.18264	0.857128	#000000		MCM3	1.13819	5.22338	5.11871e-07	6.29084	1.13819	#377eb8		ADH1C	0.967715	3.10347	0.00872001	2.05948	0.967715	#377eb8		STAP2
	EGFR	2.06737	7.98878	3.88501e-07	6.41061	2.06737	#377eb8		ZNF92	0.848958	4.34651	0.0976139	1.01049	0.848958	#000000		SLC25A28	1.29893	3.39401	0.425942	0.37065	1.29893	#000000		CENPQ	0.856776	2.97227	0.231692	0.635088	0.856776	#000000		SLC38A4-AS1	1.13726	4.37206	0.000405162	3.39237	1.13726	#377eb8		BACE2	0.965067	3.59014	0.00117191	2.93111	0.965067	#377eb8		DMD
	SLIT2	2.06321	5.51072	0.0465047	1.3325	2.06321	#377eb8		ZNF329	0.848561	3.5328	0.152746	0.816029	0.848561	#000000		STAMBPL1	1.29865	3.39446	0.45273	0.34416	1.29865	#000000		TENT5A	0.855864	6.04278	0.000262036	3.58164	0.855864	#377eb8		CDK1	1.1339	3.84124	0.000282179	3.54947	1.1339	#377eb8		SCARB1	0.964312	3.72156	0.00126504	2.8979	0.964312	#377eb8		PIGZ
	LY6H	2.06021	4.79765	0.107657	0.967957	2.06021	#000000		BET1L	0.847926	3.25034	0.221203	0.65521	0.847926	#000000		VWA5A	1.29714	3.39427	0.420684	0.376044	1.29714	#000000		SZRD1	0.854924	4.91105	0.0119806	1.92152	0.854924	#377eb8		UGT2B11	1.13217	4.11311	0.00418641	2.37816	1.13217	#377eb8		TMEM120A	0.96422	3.88744	0.000408093	3.38924	0.96422	#377eb8		SLC37A4
	DMTN	2.05252	4.4368	0.258521	0.587504	2.05252	#000000		NDC1	0.847164	2.90011	0.3514	0.454199	0.847164	#000000		VWCE	1.29662	3.39421	0.448074	0.34865	1.29662	#000000		SPOCK3	0.854701	4.49049	0.0389197	1.40983	0.854701	#377eb8		TACC3	1.13204	4.16287	0.00017067	3.76784	1.13204	#377eb8		STAT3	0.95753	4.53681	1.79703e-05	4.74545	0.95753	#377eb8		CFAP70
	GCNT4	2.04993	5.50445	0.01517	1.81902	2.04993	#377eb8		PCDH17	0.8468	8.01133	1.523e-06	5.8173	0.8468	#377eb8		GUCY1A2	1.2913	6.67152	0.000734769	3.13385	1.2913	#377eb8		PLEKHG6	0.850984	3.04666	0.319466	0.495575	0.850984	#000000		CNR1	1.1319	4.4791	2.76826e-05	4.55779	1.1319	#377eb8		SLC44A2	0.957058	4.2024	0.000241236	3.61756	0.957058	#377eb8		LGI2
	ZDHHC8	2.04665	4.43585	0.23803	0.623369	2.04665	#000000		FAM153B	0.846743	3.25028	0.26444	0.577674	0.846743	#000000		CALD1	1.29099	5.36976	0.0810633	1.09118	1.29099	#000000		WDR25	0.850431	3.0466	0.207268	0.683467	0.850431	#000000		PMAIP1	1.12941	3.21329	0.00619569	2.20791	1.12941	#377eb8		KBTBD3	0.954539	3.58331	0.0047266	2.32545	0.954539	#377eb8		PPDPF
	LINC02981	2.04577	4.43562	0.252271	0.598132	2.04577	#000000		TRPC4	0.845263	5.86778	0.0269937	1.56874	0.845263	#377eb8		ECHDC3	1.28623	3.49852	0.470017	0.327886	1.28623	#000000		MAP3K10	0.849598	3.35555	0.143366	0.843552	0.849598	#000000		SLC27A5	1.12765	3.0092	0.00359314	2.44453	1.12765	#377eb8		SLC46A1	0.953998	3.34299	0.00505151	2.29658	0.953998	#377eb8		TMEM8B
	SLC37A4	2.04474	5.29989	0.0401472	1.39634	2.04474	#377eb8		KCTD16	0.843866	7.08507	0.00287627	2.54117	0.843866	#377eb8		TENM3-AS1	1.28529	3.499	0.390224	0.408687	1.28529	#000000		WNK4	0.849577	3.61035	0.108305	0.965351	0.849577	#000000		HOTAIRM1	1.12727	4.14076	0.000153089	3.81506	1.12727	#377eb8		DSEL-AS1	0.953945	3.27605	0.00777724	2.10917	0.953945	#377eb8		ENKD1
	SNED1	2.04266	5.50215	0.0158013	1.80131	2.04266	#377eb8		C4orf19	0.841507	3.73265	0.146366	0.834559	0.841507	#000000		UBOX5	1.28521	3.49873	0.363696	0.439262	1.28521	#000000		MKKS	0.849181	4.33351	0.0491665	1.30833	0.849181	#377eb8		HSPB1	1.12616	5.82459	8.29229e-07	6.08133	1.12616	#377eb8		FHL3	0.953636	3.20593	0.0101804	1.99223	0.953636	#377eb8		ZNF503
	GASK1B	2.04119	4.43448	0.251097	0.600158	2.04119	#000000		NLGN1	0.840881	6.26449	0.000601387	3.22085	0.840881	#377eb8		CREG1	1.28468	3.49899	0.375016	0.425951	1.28468	#000000		POLR2D	0.848936	3.82732	0.113287	0.945819	0.848936	#000000		MYO5C	1.12601	4.37556	0.000303207	3.51826	1.12601	#377eb8		MAP3K1	0.952851	6.19451	2.05117e-09	8.688	0.952851	#377eb8		DTD2
	DDAH1	2.0402	4.43413	0.279496	0.553624	2.0402	#000000		EGR2	0.840165	3.31828	0.252853	0.597131	0.840165	#000000		LRFN4	1.28434	3.49859	0.554747	0.255905	1.28434	#000000		GMDS	0.847774	7.18421	6.12087e-06	5.21319	0.847774	#377eb8		GSTO1	1.1206	6.0154	1.79868e-07	6.74505	1.1206	#377eb8		SLC35C1	0.951729	2.74303	0.0154441	1.81124	0.951729	#377eb8		LINC01606
	KHDRBS3	2.01944	5.48371	0.0275494	1.55989	2.01944	#377eb8		ASCL1	0.839864	4.34499	0.261333	0.582806	0.839864	#000000		RBM14-RBM4	1.2841	3.49833	0.382702	0.41714	1.2841	#000000		ZDHHC8	0.846843	4.21629	0.043918	1.35736	0.846843	#377eb8		NIPAL1	1.11897	3.26467	0.0020345	2.69154	1.11897	#377eb8		ENSG00000270804	0.951579	2.64016	0.0384769	1.4148	0.951579	#377eb8		SLC26A2
	GADD45B	2.01308	3.94933	0.478531	0.32009	2.01308	#000000		ANXA3	0.839494	3.73277	0.108639	0.964015	0.839494	#000000		ENSG00000235859	1.2838	3.49878	0.363696	0.439262	1.2838	#000000		PHAF1	0.845963	3.65877	0.102137	0.990817	0.845963	#000000		RHOC	1.11804	3.89518	0.000809432	3.09182	1.11804	#377eb8		ZDHHC8P1	0.950911	2.5858	0.0256725	1.59053	0.950911	#377eb8		H2AC8
	SAT1	2.01275	6.94215	4.17707e-05	4.37913	2.01275	#377eb8		WASH3P	0.839178	3.12359	0.26444	0.577674	0.839178	#000000		TSPAN18	1.28219	3.49865	0.470017	0.327886	1.28219	#000000		FAM89A	0.845014	3.41301	0.142729	0.845487	0.845014	#000000		ALDH16A1	1.11797	3.0687	0.00276461	2.55837	1.11797	#377eb8		MARVELD1	0.950584	2.5293	0.0300692	1.52188	0.950584	#377eb8		UGCG
	ENSG00000268903	2.01192	3.94884	0.465908	0.3317	2.01192	#000000		CAMKK2	0.838294	3.31764	0.22437	0.649035	0.838294	#000000		PLEKHA5	1.28049	8.45433	0.000640956	3.19317	1.28049	#377eb8		THRA	0.844461	3.1172	0.248708	0.60431	0.844461	#000000		TAPBP	1.11381	3.68832	0.00059748	3.22368	1.11381	#377eb8		ST14	0.950554	5.75154	1.34551e-08	7.87111	0.950554	#377eb8		RPL29P11
	LRP4	2.01178	3.94877	0.502276	0.299058	2.01178	#000000		TMEM108	0.837835	6.8076	0.00278211	2.55563	0.837835	#377eb8		RPL29P11	1.27894	4.51167	0.133258	0.875308	1.27894	#000000		FBXL16	0.844382	3.41293	0.181779	0.740457	0.844382	#000000		TSEN34	1.11037	3.67205	0.00064004	3.19379	1.11037	#377eb8		TIMP2	0.948691	4.67867	1.18288e-05	4.92706	0.948691	#377eb8		ENSG00000230202
	GRPR	2.01162	3.94933	0.500672	0.300447	2.01162	#000000		HNF4G	0.837617	6.05924	0.000929447	3.03178	0.837617	#377eb8		MIAT	1.27803	5.42907	0.0148422	1.8285	1.27803	#377eb8		CLDN6	0.842956	4.08872	0.0510241	1.29222	0.842956	#000000		TSHZ2	1.11028	6.17458	4.8147e-08	7.31743	1.11028	#377eb8		ADCK2	0.946597	3.63101	0.00186096	2.73026	0.946597	#377eb8		NIBAN2
	ENSG00000257869	2.01077	3.94835	0.462144	0.335223	2.01077	#000000		NEBL	0.837287	5.03189	0.0643113	1.19171	0.837287	#000000		NAV2	1.27712	7.06028	7.2286e-05	4.14095	1.27712	#377eb8		DMPK	0.842731	3.90974	0.0627723	1.20223	0.842731	#000000		WWTR1	1.10997	3.97259	0.0011286	2.94746	1.10997	#377eb8		GXYLT2	0.945838	6.70204	4.63493e-10	9.33396	0.945838	#377eb8		LINC02981
	CRTC2	2.01062	3.94828	0.465415	0.332159	2.01062	#000000		SHANK2	0.83541	4.83311	0.0218493	1.66056	0.83541	#377eb8		THSD7A	1.27584	7.32466	0.0101467	1.99367	1.27584	#377eb8		EXOC7	0.841312	6.80049	3.98359e-06	5.39973	0.841312	#377eb8		TRIM8	1.10979	3.31503	0.00359562	2.44423	1.10979	#377eb8		UEVLD	0.943409	3.43025	0.0044839	2.34834	0.943409	#377eb8		RPS6KA4
	SLC36A1	2.01062	3.94828	0.465415	0.332159	2.01062	#000000		S100A10	0.834552	7.09269	0.000134014	3.87285	0.834552	#377eb8		SLC16A7	1.27579	4.45868	0.230126	0.638034	1.27579	#000000		PRKAR1A	0.839297	8.68952	4.71982e-09	8.32607	0.839297	#377eb8		B2M	1.10678	6.88786	8.25628e-10	9.08322	1.10678	#377eb8		PDLIM1	0.942857	6.92397	3.77977e-11	10.4225	0.942857	#377eb8		CD47
	ENSG00000280383	2.01062	3.94828	0.465415	0.332159	2.01062	#000000		CBX2	0.834081	3.19724	0.348743	0.457494	0.834081	#000000		ENSG00000285960	1.27476	3.59585	0.371438	0.430114	1.27476	#000000		ENSG00000230333	0.839231	3.94916	0.0882985	1.05405	0.839231	#000000		FAM107B	1.10651	5.63996	9.34286e-07	6.02952	1.10651	#377eb8		SLC22A3	0.941405	5.31224	3.60111e-06	5.44356	0.941405	#377eb8		KCNN2
	MACROD1	2.01012	3.94807	0.44923	0.347531	2.01012	#000000		LINC01725	0.83364	3.48908	0.214421	0.668732	0.83364	#000000		TRIM56	1.27431	3.59543	0.376666	0.424043	1.27431	#000000		ENSG00000235419	0.838324	2.83216	0.333212	0.47728	0.838324	#000000		FANCI	1.10549	4.15172	0.00010233	3.99	1.10549	#377eb8		ELOVL1	0.940472	4.37548	6.02196e-05	4.22026	0.940472	#377eb8		ASF1B
	ENPEP	2.01012	3.94807	0.44923	0.347531	2.01012	#000000		PITPNM1	0.833368	3.6428	0.145742	0.836415	0.833368	#000000		HEATR5A	1.27423	4.46083	0.179445	0.746068	1.27423	#000000		LINC01492	0.837259	2.83208	0.318606	0.496746	0.837259	#000000		TNFAIP8	1.1051	4.62111	0.000692711	3.15945	1.1051	#377eb8		TRERF1	0.940216	3.89297	0.0006946	3.15827	0.940216	#377eb8		ITPR3
	TAF12	2.00981	3.94856	0.462509	0.33488	2.00981	#000000		NEK10	0.833308	2.98535	0.295958	0.52877	0.833308	#000000		ZNF689	1.27371	3.59631	0.447492	0.349215	1.27371	#000000		CXCL5	0.836931	2.83211	0.350033	0.455891	0.836931	#000000		TPX2	1.1039	4.64758	0.000103513	3.98501	1.1039	#377eb8		COL9A3	0.939197	3.04437	0.0096057	2.01747	0.939197	#377eb8		SEMA6C
	MYO1C	2.00946	3.94779	0.44923	0.347531	2.00946	#000000		PCED1A	0.832939	3.64293	0.181428	0.741297	0.832939	#000000		MEG8	1.27332	3.5959	0.344583	0.462706	1.27332	#000000		LAMA1	0.836854	5.06941	0.00883635	2.05373	0.836854	#377eb8		ABHD14B	1.10231	2.90831	0.00441779	2.35479	1.10231	#377eb8		PLIN3	0.938225	3.70283	0.0014696	2.8328	0.938225	#377eb8		EPIST
	REXO5	2.00922	4.76402	0.13449	0.87131	2.00922	#000000		DOCK6	0.832333	3.38318	0.381791	0.418174	0.832333	#000000		SAMHD1	1.27308	3.59508	0.360537	0.44305	1.27308	#000000		GCLM	0.834672	8.77424	1.91844e-08	7.71705	0.834672	#377eb8		AGRN	1.10194	3.71009	0.00130468	2.88449	1.10194	#377eb8		SORBS1	0.932315	5.28084	6.04883e-07	6.21833	0.932315	#377eb8		CABLES2
	GPR153	2.00896	3.94758	0.44923	0.347531	2.00896	#000000		COL26A1	0.831704	3.19718	0.278047	0.555882	0.831704	#000000		SARM1	1.27299	3.59513	0.372885	0.428425	1.27299	#000000		NUDT21	0.834103	3.57274	0.116282	0.934489	0.834103	#000000		HMGA1	1.10061	7.01635	7.3907e-09	8.13131	1.10061	#377eb8		KRT8P20	0.92974	2.57188	0.0352451	1.4529	0.92974	#377eb8		C11orf1
	SLC25A15	2.00831	3.9473	0.44612	0.350549	2.00831	#000000		C2CD4B	0.83087	3.7809	0.208752	0.680369	0.83087	#000000		TAF5L	1.27296	4.5123	0.132677	0.877205	1.27296	#000000		PEX26	0.833617	3.57268	0.135783	0.867154	0.833617	#000000		ACOT7	1.09931	4.55617	0.000111782	3.95163	1.09931	#377eb8		CDK6	0.928973	6.1729	6.00904e-09	8.2212	0.928973	#377eb8		NTRK2
	ENSG00000285851	2.00766	3.94702	0.44923	0.347531	2.00766	#000000		DZIP1	0.829741	5.24982	0.00992299	2.00336	0.829741	#377eb8		DONSON	1.2721	3.59556	0.393639	0.404902	1.2721	#000000		FBLN1	0.832978	4.69741	0.012433	1.90542	0.832978	#377eb8		DDAH1	1.09912	3.49046	0.00733626	2.13453	1.09912	#377eb8		PALM	0.928177	3.67045	0.00388603	2.41049	0.928177	#377eb8		ARL6IP5
	SPINDOC	2.00735	3.94752	0.447241	0.349459	2.00735	#000000		ZNF317	0.821266	3.60222	0.14646	0.834281	0.821266	#000000		INSYN2A	1.2713	3.59492	0.383393	0.416356	1.2713	#000000		COL27A1	0.832487	4.06171	0.0661797	1.17927	0.832487	#000000		BACH2	1.09887	3.42898	0.00351264	2.45437	1.09887	#377eb8		BAD	0.926088	4.44163	3.93866e-05	4.40465	0.926088	#377eb8		IPP
	NETO1-DT	2.00718	3.94798	0.450753	0.346061	2.00718	#000000		KBTBD3	0.821059	3.06576	0.295091	0.530044	0.821059	#000000		IRS1	1.27083	4.56177	0.193996	0.712208	1.27083	#000000		SYT17	0.831907	2.91374	0.269478	0.569476	0.831907	#000000		ERBB3	1.09766	4.51738	1.98683e-05	4.70184	1.09766	#377eb8		CDX2	0.925554	5.75779	1.01966e-07	6.99155	0.925554	#377eb8		PDZD11
	CDK5R1	2.00718	3.94798	0.450753	0.346061	2.00718	#000000		SP2	0.820143	3.44436	0.250443	0.601292	0.820143	#000000		ENSG00000286548	1.26983	3.59497	0.396487	0.401771	1.26983	#000000		TEAD2	0.831711	3.62243	0.158152	0.800926	0.831711	#000000		NECTIN2	1.09627	4.97325	4.42987e-06	5.35361	1.09627	#377eb8		F2RL1	0.923719	3.85925	0.00160417	2.79475	0.923719	#377eb8		PLEKHH2
	DENND2D	2.00703	3.94792	0.462509	0.33488	2.00703	#000000		TEKT2	0.819996	3.74476	0.113696	0.944254	0.819996	#000000		FAM53C	1.26814	4.61009	0.109025	0.962473	1.26814	#000000		EFR3B	0.830776	3.62228	0.148788	0.827433	0.830776	#000000		MAZ	1.09627	5.27058	1.2507e-06	5.90285	1.09627	#377eb8		SIRT3	0.921803	2.95084	0.0126808	1.89686	0.921803	#377eb8		CCDC136
	KCNB1	2.0067	3.94724	0.44923	0.347531	2.0067	#000000		PRDM8	0.818787	4.47923	0.0574112	1.241	0.818787	#000000		TRNP1	1.26783	5.10732	0.0355717	1.4489	1.26783	#377eb8		ENSG00000287100	0.828947	4.91024	0.021866	1.66023	0.828947	#377eb8		PLCXD1	1.09424	2.88219	0.00542173	2.26586	1.09424	#377eb8		PRDM16-DT	0.920572	3.71539	0.00226371	2.64518	0.920572	#377eb8		GLYATL1
	EMBP1	2.0067	3.94724	0.44923	0.347531	2.0067	#000000		MDM1	0.816869	3.65553	0.204116	0.690123	0.816869	#000000		COL4A4	1.26605	3.68721	0.419045	0.37774	1.26605	#000000		EFHD2	0.828478	3.6704	0.12175	0.91453	0.828478	#000000		LRRC1	1.09414	4.36011	5.00123e-05	4.30092	1.09414	#377eb8		RGS4	0.920255	4.4379	0.00012648	3.89798	0.920255	#377eb8		NR3C1
	FKRP	2.0067	3.94724	0.44923	0.347531	2.0067	#000000		BTG3	0.816344	4.33687	0.0487261	1.31224	0.816344	#377eb8		WIZ	1.26349	4.61	0.115907	0.93589	1.26349	#000000		KCNN2	0.82736	4.34808	0.0443625	1.35298	0.82736	#377eb8		CNN2	1.09272	3.90846	0.00125876	2.90006	1.09272	#377eb8		ARF3	0.920034	4.89343	6.67008e-06	5.17587	0.920034	#377eb8		PGAP4
	ZFP82	2.00665	3.94659	0.47519	0.323132	2.00665	#000000		DACH2	0.816023	5.44205	0.00570743	2.24356	0.816023	#377eb8		VWDE	1.26323	3.68627	0.36167	0.441688	1.26323	#000000		PJVK	0.826451	2.9909	0.311439	0.506627	0.826451	#000000		DLGAP1	1.09215	7.51918	1.24144e-08	7.90607	1.09215	#377eb8		PARVB	0.919825	3.69002	0.00126344	2.89845	0.919825	#377eb8		NKAIN1
	MBOAT4	2.00653	3.94771	0.447632	0.349078	2.00653	#000000		TC2N	0.814779	3.50369	0.183719	0.735846	0.814779	#000000		ANO5	1.26208	4.74609	0.196546	0.706536	1.26208	#000000		CCDC157	0.826393	2.99095	0.272405	0.564785	0.826393	#000000		GRHL2	1.09091	4.76121	7.74833e-05	4.11079	1.09091	#377eb8		TMPRSS2	0.917568	3.28466	0.00826474	2.08277	0.917568	#377eb8		SLC22A17
	TEC	2.00653	3.94771	0.447632	0.349078	2.00653	#000000		HOXB2	0.814381	4.66254	0.0456955	1.34013	0.814381	#377eb8		NR4A1	1.26182	5.3282	0.0531559	1.27445	1.26182	#000000		NFS1	0.826145	2.99092	0.296778	0.527568	0.826145	#000000		LFNG	1.08886	3.83333	0.000509696	3.29269	1.08886	#377eb8		RAB3D	0.915454	3.17883	0.0163962	1.78526	0.915454	#377eb8		CCDC22
	OTOA	2.00653	3.94771	0.447632	0.349078	2.00653	#000000		VAMP8	0.814095	3.50317	0.248668	0.604379	0.814095	#000000		SLC66A2	1.26107	4.7009	0.0761064	1.11858	1.26107	#000000		RHOU	0.825308	3.71681	0.0902303	1.04465	0.825308	#000000		BCL2L12	1.08833	3.83331	0.000357943	3.44619	1.08833	#377eb8		FGD3	0.91272	2.66667	0.0250857	1.60057	0.91272	#377eb8		PRDX6
	MT-TD	2.00605	3.94696	0.464526	0.33299	2.00605	#000000		CNTN4	0.813477	5.85245	0.108406	0.964945	0.813477	#000000		TPRG1L	1.25783	4.65414	0.137388	0.862051	1.25783	#000000		APOA1	0.824926	8.30297	2.69704e-08	7.56911	0.824926	#377eb8		PIP4K2C	1.08613	3.76885	0.00106444	2.97288	1.08613	#377eb8		ITLN2	0.904826	3.75289	0.0011871	2.92551	0.904826	#377eb8		PINK1
	MYL9	2.00602	3.94749	0.458232	0.338914	2.00602	#000000		CCDC181	0.81328	4.50804	0.0939469	1.02712	0.81328	#000000		ANKS1B	1.25593	9.71639	1.09943e-07	6.95883	1.25593	#377eb8		DTNA	0.823099	5.33572	0.0050956	2.29281	0.823099	#377eb8		COLGALT1	1.08532	3.30448	0.00444832	2.3518	1.08532	#377eb8		OVOL1	0.903732	2.44032	0.0524864	1.27995	0.903732	#000000		IL1RAP
	ENSG00000259986	2.00587	3.94743	0.44992	0.346865	2.00587	#000000		DPEP1	0.81325	4.759	0.0212898	1.67183	0.81325	#377eb8		LCA5	1.2545	3.7723	0.297362	0.526715	1.2545	#000000		FEM1C	0.823098	3.99695	0.0704815	1.15192	0.823098	#000000		CHAF1A	1.08496	3.70254	0.000419486	3.37728	1.08496	#377eb8		NACC2	0.898738	3.81915	0.00647054	2.18906	0.898738	#377eb8		RIDA
	PHLDB1	2.00555	3.94675	0.44923	0.347531	2.00555	#000000		MT-TT	0.812275	3.33423	0.24243	0.615414	0.812275	#000000		DGKB	1.25445	6.89521	0.00640131	2.19373	1.25445	#377eb8		S100A10	0.822862	7.02508	2.9074e-05	4.5365	0.822862	#377eb8		ENSG00000225356	1.08418	3.37238	0.00168392	2.77368	1.08418	#377eb8		TMEM54	0.898178	2.75555	0.0364824	1.43792	0.898178	#377eb8		B3GALT1
	MSC	2.00537	3.94722	0.449447	0.347322	2.00537	#000000		TMEM164	0.811856	5.77113	0.00177601	2.75055	0.811856	#377eb8		AGT	1.25444	3.77267	0.322026	0.492108	1.25444	#000000		TRPC7	0.822243	4.03416	0.0692097	1.15983	0.822243	#000000		LYPD6	1.08379	4.43106	5.16002e-05	4.28735	1.08379	#377eb8		APOA2	0.897697	7.64497	1.32215e-09	8.87872	0.897697	#377eb8		PALM
	RNF123	2.00537	3.94722	0.449447	0.347322	2.00537	#000000		RPS6KA5	0.811853	3.14241	0.263544	0.579147	0.811853	#000000		LMO1	1.25393	3.77286	0.401398	0.396425	1.25393	#000000		AGXT	0.822078	3.06433	0.2674	0.572839	0.822078	#000000		ABCC4	1.08213	3.63175	0.00321819	2.49239	1.08213	#377eb8		CTSH	0.897456	3.94796	0.00078916	3.10283	0.897456	#377eb8		WDFY1
	RNF165	2.00535	3.94604	0.458978	0.338208	2.00535	#000000		NAB1	0.811528	4.4557	0.0438965	1.35757	0.811528	#377eb8		POLE3	1.25385	3.77262	0.377803	0.422735	1.25385	#000000		GALNT12	0.819485	4.10621	0.116071	0.935275	0.819485	#000000		KAT2A	1.08041	3.28461	0.00320151	2.49464	1.08041	#377eb8		RUNX1	0.896514	3.5697	0.0052226	2.28211	0.896514	#377eb8		RAB13
	HOMER3	2.00487	3.947	0.478081	0.320499	2.00487	#000000		KIF6	0.811444	3.50366	0.231876	0.634744	0.811444	#000000		BORCS8	1.25323	3.7719	0.297719	0.526193	1.25323	#000000		LINC00907	0.819239	9.8061	7.94787e-11	10.0997	0.819239	#377eb8		CLDN15	1.0804	3.03283	0.005252	2.27968	1.0804	#377eb8		SDC4	0.896139	6.05889	2.8527e-08	7.54474	0.896139	#377eb8		KCNH5
	EHF	2.0044	3.94626	0.45983	0.337403	2.0044	#000000		GPR153	0.810707	2.92136	0.321564	0.492732	0.810707	#000000		TMEM125	1.24773	3.85363	0.268084	0.571729	1.24773	#000000		PHLDA1	0.818304	6.1644	0.000200455	3.69798	0.818304	#377eb8		IRS1	1.08013	4.42183	7.32655e-05	4.1351	1.08013	#377eb8		GDF15	0.895283	3.54149	0.0174517	1.75816	0.895283	#377eb8		ENSG00000287100
	BCL3	2.0044	3.94626	0.45983	0.337403	2.0044	#000000		REEP4	0.810699	2.92149	0.34646	0.460347	0.810699	#000000		S100Z	1.2472	3.8539	0.359055	0.444839	1.2472	#000000		MT-TP	0.818231	3.13422	0.234887	0.629141	0.818231	#000000		ANKRD18CP	1.07979	3.11415	0.00930069	2.03149	1.07979	#377eb8		VIM	0.8917	8.45723	6.10029e-12	11.2146	0.8917	#377eb8		C18orf54
	PSD4	2.0044	3.94626	0.45983	0.337403	2.0044	#000000		WWC1	0.808067	4.40139	0.0450025	1.34676	0.808067	#377eb8		ESRP1	1.24688	5.91647	0.00575598	2.23988	1.24688	#377eb8		UGT8	0.817769	3.13421	0.268391	0.571232	0.817769	#000000		ZBTB37	1.07683	3.48237	0.00271885	2.56561	1.07683	#377eb8		LRRC75B	0.890987	3.45327	0.00638345	2.19494	0.890987	#377eb8		ADGRB3
	ENSG00000289956	2.00425	3.94619	0.475737	0.322633	2.00425	#000000		MAILR	0.807852	3.84024	0.115293	0.938196	0.807852	#000000		ADARB1	1.24534	3.92975	0.275355	0.560107	1.24534	#000000		ZNF682	0.814688	4.1744	0.0473563	1.32462	0.814688	#377eb8		RFX5	1.07589	2.9208	0.0119017	1.92439	1.07589	#377eb8		CXXC5	0.890173	6.27664	3.15965e-09	8.50036	0.890173	#377eb8		BLVRA
	GAP43	2.00242	3.94596	0.497807	0.302939	2.00242	#000000		CAMK2D	0.807719	7.13242	0.000304422	3.51652	0.807719	#377eb8		GRIN3A	1.24441	4.98168	0.144101	0.841334	1.24441	#000000		C6	0.814463	3.20077	0.239141	0.621346	0.814463	#000000		HELLS	1.07396	5.56433	3.67053e-06	5.43527	1.07396	#377eb8		CCND2	0.888242	8.83471	1.80963e-15	14.7424	0.888242	#377eb8		ENSG00000244701
	MED12L	1.9968	7.22153	8.85447e-06	5.05284	1.9968	#377eb8		C5orf49	0.806861	4.00447	0.139137	0.856558	0.806861	#000000		COL27A1	1.243	5.9753	0.0133759	1.87368	1.243	#377eb8		KIF22	0.814367	3.92918	0.0784521	1.1054	0.814367	#000000		MAPKAPK3	1.07379	3.00843	0.00725109	2.1396	1.07379	#377eb8		CAPN6	0.888022	3.39143	0.00640333	2.19359	0.888022	#377eb8		CCDC68
	SCN7A	1.97999	11.3576	2.55311e-11	10.5929	1.97999	#377eb8		LINC01170	0.804387	3.39754	0.314154	0.502857	0.804387	#000000		GPATCH1	1.23969	3.93004	0.266236	0.574734	1.23969	#000000		KCTD12	0.814026	8.74702	4.85952e-09	8.31341	0.814026	#377eb8		TLCD3A	1.0732	3.54211	0.00245323	2.61026	1.0732	#377eb8		TSPAN4	0.886185	3.5626	0.0049538	2.30506	0.886185	#377eb8		FLYWCH2
	ANXA6	1.97758	5.02397	0.103353	0.985677	1.97758	#000000		HPCAL1	0.802271	3.21463	0.260226	0.584649	0.802271	#000000		LNX1	1.23809	4.00299	0.251105	0.600144	1.23809	#000000		SMAD9	0.812078	6.56834	1.5423e-05	4.81183	0.812078	#377eb8		NES	1.07011	3.40078	0.00500587	2.30052	1.07011	#377eb8		ARL10	0.883855	3.69016	0.00244392	2.61191	0.883855	#377eb8		MAP2K3
	GPBAR1	1.97671	5.25388	0.0708401	1.14972	1.97671	#000000		AAMDC	0.801359	3.21497	0.29109	0.535973	0.801359	#000000		TNK2	1.23776	4.0022	0.299137	0.524131	1.23776	#000000		LRRC45	0.811707	3.26439	0.278219	0.555614	0.811707	#000000		RFC5	1.06874	2.98402	0.0057513	2.24023	1.06874	#377eb8		CLDN18	0.883328	5.36553	1.25179e-06	5.90247	0.883328	#377eb8		CCDC102A
	ENSG00000235020	1.96966	4.39183	0.291684	0.535087	1.96966	#000000		ATIC	0.801306	4.87768	0.0322382	1.49163	0.801306	#377eb8		VWC2L	1.23728	4.00235	0.244958	0.610909	1.23728	#000000		SH2B1	0.811674	3.96821	0.0684354	1.16472	0.811674	#000000		TRANK1	1.06816	3.24357	0.0045233	2.34455	1.06816	#377eb8		TNIP2	0.882294	4.18481	0.000303371	3.51803	0.882294	#377eb8		LAD1
	CNTN5	1.96867	5.44775	0.0957216	1.01899	1.96867	#000000		ANK1	0.800664	3.21447	0.276791	0.557848	0.800664	#000000		SLC25A43	1.23667	4.00285	0.293694	0.532106	1.23667	#000000		SPIN3	0.811298	3.26452	0.216916	0.663709	0.811298	#000000		MOB3B	1.0659	3.56654	0.00785369	2.10493	1.0659	#377eb8		HDHD3	0.881301	4.28558	0.000662582	3.17876	0.881301	#377eb8		CASKIN2
	GLUD1P3	1.96732	4.39035	0.289452	0.538423	1.96732	#000000		LIN28B	0.800555	6.04561	0.000767456	3.11495	0.800555	#377eb8		TNFRSF1A	1.23508	4.07236	0.224253	0.649261	1.23508	#000000		SFRP1	0.810932	6.27622	0.00289466	2.5384	0.810932	#377eb8		B4GALT2	1.06558	3.58366	0.00414856	2.3821	1.06558	#377eb8		MARK4	0.876461	3.38366	0.00481789	2.31714	0.876461	#377eb8		SPINK1
	ADAMTS9-AS2	1.96261	4.38867	0.286009	0.54362	1.96261	#000000		CTSO	0.800422	3.75663	0.134964	0.869781	0.800422	#000000		OGFR	1.23484	4.00264	0.256183	0.591449	1.23484	#000000		ERCC6L2-AS1	0.81004	4.27159	0.0426489	1.37009	0.81004	#377eb8		COCH	1.06455	3.06765	0.00808994	2.09205	1.06455	#377eb8		MOSPD3	0.876401	2.96162	0.0146065	1.83545	0.876401	#377eb8		ADCY2
	ENSG00000233383	1.96169	4.38954	0.262454	0.580947	1.96169	#000000		TMEM134	0.799836	4.28626	0.069105	1.16049	0.799836	#000000		CCK	1.23233	6.28721	0.0195491	1.70887	1.23233	#377eb8		ZNF385D	0.809313	4.04339	0.115555	0.937212	0.809313	#000000		RAVER2	1.06368	3.79718	0.000715679	3.14528	1.06368	#377eb8		RASSF5	0.876191	2.69264	0.0297296	1.52681	0.876191	#377eb8		CREB3
	ENSG00000259628	1.96141	4.38888	0.263328	0.579503	1.96141	#000000		TBPL1	0.799061	4.28596	0.0548997	1.26043	0.799061	#000000		PHETA1	1.23106	4.0723	0.244958	0.610909	1.23106	#000000		NR5A2	0.809251	7.53438	6.04185e-06	5.21883	0.809251	#377eb8		FBN1	1.06072	3.12542	0.0272695	1.56432	1.06072	#377eb8		PDGFB	0.875859	2.69273	0.0404563	1.39301	0.875859	#377eb8		H1-4
	LRSAM1	1.96125	4.38883	0.277036	0.557464	1.96125	#000000		RABL6	0.798926	6.31686	0.00124958	2.90324	0.798926	#377eb8		LINC01170	1.23074	4.07299	0.23502	0.628896	1.23074	#000000		CCDC8	0.808543	3.32559	0.181654	0.740756	0.808543	#000000		CARMIL1	1.05786	6.67844	7.80656e-07	6.10754	1.05786	#377eb8		GRB7	0.875174	3.15121	0.0362193	1.44106	0.875174	#377eb8		NMNAT3
	CREBL2	1.94557	4.72648	0.14165	0.848784	1.94557	#000000		TMEM184A	0.798923	3.45897	0.24125	0.617533	0.798923	#000000		ID2	1.23004	7.47015	0.000272483	3.56466	1.23004	#377eb8		ENSG00000285943	0.807739	2.76755	0.346798	0.459924	0.807739	#000000		FKBP5	1.05724	3.66351	0.000838767	3.07636	1.05724	#377eb8		MST1L	0.872912	2.6403	0.0324749	1.48845	0.872912	#377eb8		LASP1
	MMD	1.94495	4.72501	0.164373	0.784169	1.94495	#000000		KCND2	0.798766	3.80419	0.376911	0.423761	0.798766	#000000		RNASEH2B	1.22957	4.13847	0.239584	0.620542	1.22957	#000000		RHOBTB2	0.805828	3.77262	0.146922	0.832913	0.805828	#000000		UACA	1.05616	4.78756	0.000124085	3.90628	1.05616	#377eb8		FERMT1	0.871915	3.11327	0.0131858	1.87989	0.871915	#377eb8		ZDHHC24
	NACC2	1.94462	4.72486	0.148153	0.829288	1.94462	#000000		BIVM	0.79782	3.61522	0.191357	0.718155	0.79782	#000000		LRP10	1.22697	4.1394	0.213847	0.669898	1.22697	#000000		PRPS2	0.805364	5.37608	0.00601051	2.22109	0.805364	#377eb8		RNF213	1.05559	5.47839	1.44663e-06	5.83964	1.05559	#377eb8		VPS37B	0.871815	4.01109	0.00121688	2.91475	0.871815	#377eb8		ATP5F1CP1
	PPP1R3B	1.94262	4.72565	0.149304	0.825928	1.94262	#000000		ENSG00000237626	0.797437	3.97298	0.165171	0.782066	0.797437	#000000		UBQLN4	1.22586	4.13892	0.31945	0.495597	1.22586	#000000		FAM234A	0.804802	4.62467	0.0299529	1.52356	0.804802	#377eb8		TAX1BP3	1.05453	3.91284	0.0011347	2.94512	1.05453	#377eb8		ABR	0.871372	3.7531	0.00435048	2.36146	0.871372	#377eb8		TMEM219
	MAP3K8	1.941	4.72435	0.145336	0.837626	1.941	#000000		ENSG00000287100	0.796009	5.69804	0.00570743	2.24356	0.796009	#377eb8		CUEDC1	1.22514	4.26333	0.175968	0.754565	1.22514	#000000		MED16	0.803711	4.4202	0.0410271	1.38693	0.803711	#377eb8		RBM38	1.05269	2.84142	0.0114125	1.94262	1.05269	#377eb8		SULF2	0.869253	5.26057	2.36656e-06	5.62588	0.869253	#377eb8		ZNF8
	POU3F2	1.93943	4.72534	0.183799	0.735657	1.93943	#000000		INS	0.795173	9.25068	8.21807e-06	5.08523	0.795173	#377eb8		BCL7C	1.22404	4.20279	0.1862	0.73002	1.22404	#000000		ARHGAP1	0.802277	4.67313	0.0230516	1.6373	0.802277	#377eb8		SLC25A37	1.05205	4.34877	0.000115971	3.93565	1.05205	#377eb8		RCAN1	0.86886	3.07433	0.0196047	1.70764	0.86886	#377eb8		EML6
	SHISA6	1.93075	6.33147	0.00142889	2.845	1.93075	#377eb8		PAK1	0.794865	4.7948	0.0285074	1.54504	0.794865	#377eb8		GPRIN3	1.22316	5.86325	0.00599506	2.22221	1.22316	#377eb8		SLC9C1	0.800707	2.93324	0.297731	0.526176	0.800707	#000000		TLNRD1	1.05115	2.93339	0.0103308	1.98587	1.05115	#377eb8		BIN1	0.868108	4.77896	6.88422e-05	4.16215	0.868108	#377eb8		ABHD11
	TMEM196	1.93063	5.22638	0.0740281	1.1306	1.93063	#000000		DAPK1	0.792355	6.35852	0.00197144	2.70522	0.792355	#377eb8		PGM5	1.21992	5.99909	0.00648733	2.18793	1.21992	#377eb8		CLDN7	0.799663	4.52927	0.0291077	1.53599	0.799663	#377eb8		DIAPH2	1.0509	7.82773	1.00754e-10	9.99674	1.0509	#377eb8		ERI2	0.867822	3.25051	0.0145317	1.83768	0.867822	#377eb8		ZMYM3
	KLHL3	1.9298	5.22364	0.0574124	1.24099	1.9298	#000000		ABLIM1	0.791768	5.32158	0.00960419	2.01754	0.791768	#377eb8		MEA1	1.21992	4.32223	0.157764	0.801992	1.21992	#000000		VCAN	0.799211	7.1742	0.000180501	3.74352	0.799211	#377eb8		TAGLN	1.04969	5.29133	0.000123528	3.90824	1.04969	#377eb8		RASSF4	0.866742	4.22528	0.000347615	3.4589	0.866742	#377eb8		TMEM47
	KCNMA1	1.92429	9.19756	2.45477e-09	8.60999	1.92429	#377eb8		SLC7A6	0.791746	3.08488	0.327074	0.485354	0.791746	#000000		IL1RAPL2	1.21911	4.321	0.256422	0.591045	1.21911	#000000		ENSG00000289899	0.798631	4.27932	0.0836433	1.07757	0.798631	#000000		CAV2	1.04943	4.50277	4.53216e-05	4.34369	1.04943	#377eb8		LMF2	0.865637	4.45731	0.00010887	3.96309	0.865637	#377eb8		PAFAH1B3
	TACR1	1.92389	5.59051	0.0147714	1.83058	1.92389	#377eb8		UTP25	0.791567	3.08508	0.329887	0.481635	0.791567	#000000		ZFAND2B	1.21886	4.32206	0.204908	0.68844	1.21886	#000000		BRSK1	0.797409	3.00954	0.27843	0.555284	0.797409	#000000		KIF22	1.04719	4.22033	0.00024467	3.61142	1.04719	#377eb8		FRAT1	0.865135	2.52944	0.042709	1.36948	0.865135	#377eb8		LINC02210
	CTTNBP2	1.92261	5.22222	0.0708379	1.14973	1.92261	#000000		FRRS1L	0.790783	4.12284	0.117128	0.93134	0.790783	#000000		AKAP6	1.21431	4.48517	0.12164	0.914922	1.21431	#000000		PGM5	0.796793	4.63065	0.0335136	1.47478	0.796793	#377eb8		XPNPEP1	1.04697	3.97711	0.000377563	3.42301	1.04697	#377eb8		FUOM	0.862999	3.17895	0.0182781	1.73807	0.862999	#377eb8		WDR86
	MARCHF4	1.9216	5.59148	0.0179921	1.74492	1.9216	#377eb8		NPHP1	0.790122	4.35232	0.0658459	1.18147	0.790122	#000000		CAT	1.2141	4.48409	0.148177	0.829219	1.2141	#000000		PLPPR2	0.795147	3.08187	0.336132	0.47349	0.795147	#000000		CDC42P6	1.04414	2.81367	0.0211786	1.6741	1.04414	#377eb8		LY6E	0.861876	6.42421	1.79078e-09	8.74696	0.861876	#377eb8		SUMF2
	LHX1	1.90368	5.72618	0.0322649	1.49127	1.90368	#377eb8		PIERCE1	0.789684	4.60788	0.0823195	1.0845	0.789684	#000000		SLC22A23	1.212	4.63187	0.137744	0.860926	1.212	#000000		HSD11B2	0.794655	3.08194	0.2948	0.530472	0.794655	#000000		LTBP1	1.04265	5.20163	1.32062e-05	4.87922	1.04265	#377eb8		ORAI3	0.860911	2.47065	0.0666042	1.1765	0.860911	#000000		WDR45
	COTL1	1.89677	6.10552	0.00184228	2.73464	1.89677	#377eb8		FGF12	0.788621	5.67271	0.0317978	1.4976	0.788621	#377eb8		CPNE4	1.2101	5.76492	0.0341915	1.46608	1.2101	#377eb8		DNAH1	0.794326	3.08199	0.296778	0.527568	0.794326	#000000		PRDX4	1.04237	7.23055	6.42268e-10	9.19228	1.04237	#377eb8		CCDC198	0.860002	5.50762	1.78218e-06	5.74905	0.860002	#377eb8		ARL2BP
	MAP6	1.89432	5.19708	0.097712	1.01005	1.89432	#000000		CCNG1	0.788453	5.24186	0.0155848	1.8073	0.788453	#377eb8		DSCAML1	1.20657	4.72083	0.138971	0.857074	1.20657	#000000		HSPA2	0.79244	3.15088	0.253014	0.596855	0.79244	#000000		CCDC68	1.04235	3.61535	0.00174262	2.7588	1.04235	#377eb8		TFF3	0.858872	3.81337	0.00242854	2.61465	0.858872	#377eb8		ID2
	LGALS3	1.88996	5.3951	0.0432804	1.36371	1.88996	#377eb8		NIBAN2	0.788156	3.34973	0.260226	0.584649	0.788156	#000000		PTPRT	1.20459	7.95479	0.00148825	2.82732	1.20459	#377eb8		TMEM185A	0.792182	3.1509	0.259767	0.585416	0.792182	#000000		TOP2A	1.04159	6.15084	0.00015543	3.80847	1.04159	#377eb8		ABCD1	0.856566	2.67973	0.0469555	1.32831	0.856566	#377eb8		IGFBP6
	ADAMTS5	1.88913	5.39526	0.0304941	1.51578	1.88913	#377eb8		TSPAN12	0.788069	3.5173	0.270954	0.567104	0.788069	#000000		EGFEM1P	1.20283	7.37481	0.000251822	3.59891	1.20283	#377eb8		MPP1	0.791971	3.15086	0.239472	0.620745	0.791971	#000000		BLOC1S5	1.03781	3.21166	0.00339112	2.46966	1.03781	#377eb8		CFAP221	0.856261	4.60018	5.24948e-05	4.27988	0.856261	#377eb8		RPL12P4
	LRATD1	1.88851	7.6073	2.08545e-05	4.6808	1.88851	#377eb8		JADE1	0.787733	6.40949	0.0103948	1.98318	0.787733	#377eb8		NPTX2	1.20075	6.23442	0.00487046	2.31243	1.20075	#377eb8		KIRREL1	0.791755	3.15085	0.307563	0.512066	0.791755	#000000		LZTS2	1.03773	3.35236	0.0030877	2.51036	1.03773	#377eb8		FER1L6	0.856195	3.78927	0.0104149	1.98234	0.856195	#377eb8		AIP
	MB21D2	1.88283	4.96594	0.119641	0.922121	1.88283	#000000		MITF	0.787204	4.65415	0.0981293	1.0082	0.787204	#000000		SYNPR	1.19918	4.88729	0.11307	0.946654	1.19918	#000000		GRM8	0.790856	4.79294	0.0633686	1.19813	0.790856	#000000		TMEM144	1.03757	3.41851	0.002268	2.64436	1.03757	#377eb8		KRT19	0.855748	9.10173	1.69176e-16	15.7717	0.855748	#377eb8		ENSG00000236283
	AGA-DT	1.87942	7.87275	4.49455e-05	4.34731	1.87942	#377eb8		OGFRL1	0.786709	4.05477	0.105101	0.978393	0.786709	#000000		SPTSSB	1.1963	5.07078	0.0736302	1.13294	1.1963	#000000		ACE	0.790378	3.78337	0.123384	0.908742	0.790378	#000000		BMI1	1.03656	3.13549	0.00655194	2.18363	1.03656	#377eb8		LRRC7	0.855589	5.05879	1.17059e-05	4.93159	0.855589	#377eb8		PRICKLE1
	BPNT1	1.87598	4.34324	0.33095	0.480237	1.87598	#000000		ZNF345	0.786257	3.34939	0.278336	0.555431	0.786257	#000000		PLAGL1	1.1902	7.24308	0.000185995	3.7305	1.1902	#377eb8		SOAT1	0.789988	7.43818	1.4894e-06	5.82699	0.789988	#377eb8		SIRT5	1.03611	2.88108	0.0100365	1.99842	1.03611	#377eb8		IRAK1	0.855089	5.05872	8.81318e-06	5.05487	0.855089	#377eb8		PMVK
	FSTL1	1.87478	4.34162	0.344663	0.462606	1.87478	#000000		ENSG00000289228	0.785659	4.29399	0.0940451	1.02666	0.785659	#000000		SLC16A12	1.18136	5.97845	0.0063226	2.1991	1.18136	#377eb8		PCSK5	0.789445	4.53516	0.135672	0.867509	0.789445	#000000		NOTCH3	1.03451	2.7857	0.0109411	1.96094	1.03451	#377eb8		LTBP3	0.854743	3.2418	0.0169795	1.77008	0.854743	#377eb8		TAX1BP3
	ALK	1.87414	4.34379	0.360624	0.442945	1.87414	#000000		PDLIM1	0.785495	4.44812	0.103196	0.986335	0.785495	#000000		NEFM	1.17978	7.80235	0.00102557	2.98904	1.17978	#377eb8		PCP4	0.788349	3.82645	0.154627	0.810716	0.788349	#000000		WFDC2	1.03299	6.13017	1.52664e-06	5.81626	1.03299	#377eb8		NTS	0.854639	3.24182	0.0186531	1.72925	0.854639	#377eb8		RWDD2A
	FKBP10	1.87354	4.34358	0.340926	0.46734	1.87354	#000000		RPL18AP3	0.785296	3.89622	0.167084	0.777065	0.785296	#000000		NRXN3	1.17942	6.86514	0.00126095	2.8993	1.17942	#377eb8		C6orf141	0.788151	5.31532	0.0157992	1.80136	0.788151	#377eb8		NQO1	1.03214	3.73134	0.00152009	2.81813	1.03214	#377eb8		DAPK1	0.854163	7.66712	1.25913e-12	11.8999	0.854163	#377eb8		POLR3F
	ENSG00000259200	1.87218	4.34311	0.335627	0.474144	1.87218	#000000		RTL6	0.783977	2.8546	0.343339	0.464277	0.783977	#000000		HS3ST5	1.17585	10.0417	4.70938e-05	4.32704	1.17585	#377eb8		MSI1	0.78751	4.6366	0.0220871	1.65586	0.78751	#377eb8		SERPINH1	1.0307	5.51855	1.11457e-06	5.95289	1.0307	#377eb8		KLRK1-AS1	0.853122	4.55859	0.00028249	3.549	0.853122	#377eb8		IRX2
	CFAP20	1.87174	4.34176	0.315207	0.501404	1.87174	#000000		ARHGEF3	0.783968	4.41575	0.0932943	1.03015	0.783968	#000000		MAML2	1.173	6.55018	0.00664593	2.17744	1.173	#377eb8		BTG3	0.787458	5.4865	0.00950154	2.02221	0.787458	#377eb8		POLQ	1.03009	3.5241	0.0138007	1.8601	1.03009	#377eb8		RBMS2	0.85271	4.4193	0.00025909	3.58655	0.85271	#377eb8		S100A10
	PIP5K1B	1.87172	4.34239	0.317695	0.49799	1.87172	#000000		TBC1D10B	0.783641	3.94034	0.105076	0.978498	0.783641	#000000		MAMLD1	1.17236	6.20155	0.0209337	1.67915	1.17236	#377eb8		ST8SIA5	0.786911	5.13894	0.00476641	2.32181	0.786911	#377eb8		AKAP1	1.02947	4.72447	3.85798e-05	4.41364	1.02947	#377eb8		STARD10	0.851732	6.89123	1.68771e-10	9.7727	0.851732	#377eb8		SALL2
	LINGO1	1.87038	4.34008	0.336227	0.473367	1.87038	#000000		TMLHE	0.783141	3.16054	0.284537	0.545861	0.783141	#000000		LGALS3	1.16011	5.1217	0.0476098	1.3223	1.16011	#377eb8		NWD2	0.786515	4.31725	0.0706855	1.15067	0.786515	#000000		SLC25A1	1.02842	4.52394	4.46387e-05	4.35029	1.02842	#377eb8		LAMB2	0.85093	4.24723	0.00178821	2.74758	0.85093	#377eb8		RAMP1
	PCSK2	1.86825	7.67704	1.27241e-05	4.89537	1.86825	#377eb8		CAVIN2-AS1	0.782581	4.55867	0.24938	0.603138	0.782581	#000000		ARHGEF10L	1.15921	4.82708	0.123576	0.908065	1.15921	#000000		SOCS7	0.786257	3.90876	0.119168	0.923841	0.786257	#000000		SERINC5	1.02787	5.68535	5.84553e-07	6.23318	1.02787	#377eb8		TTTY14	0.848585	7.21955	4.5679e-11	10.3403	0.848585	#377eb8		ENSG00000227615
	FAAP100	1.8681	4.34048	0.317523	0.498225	1.8681	#000000		LNC-LBCS	0.78214	6.2922	0.00134351	2.87176	0.78214	#377eb8		GSTA1	1.1576	5.4228	0.0360903	1.44261	1.1576	#377eb8		C15orf48	0.786168	3.90874	0.135865	0.866893	0.786168	#000000		UGT3A1	1.02766	2.85501	0.0233121	1.63242	1.02766	#377eb8		TPM4	0.847235	8.59951	1.43203e-14	13.844	0.847235	#377eb8		DPYSL3
	KCNH2	1.86628	4.34049	0.329531	0.482104	1.86628	#000000		SERPINF1	0.781654	3.76859	0.171676	0.76529	0.781654	#000000		GABRA2	1.1576	4.69969	0.156529	0.805406	1.1576	#000000		ZHX1	0.785986	5.40502	0.00542973	2.26522	0.785986	#377eb8		FEN1	1.02752	4.04481	0.000322135	3.49196	1.02752	#377eb8		AREG	0.845413	4.88282	0.00571415	2.24305	0.845413	#377eb8		CDK18
	CDH10	1.85233	5.16951	0.124113	0.906183	1.85233	#000000		ZBTB24	0.781579	4.09391	0.0917521	1.03738	0.781579	#000000		APOE	1.15756	7.84416	0.000125669	3.90077	1.15756	#377eb8		ZNF8	0.785893	3.34019	0.311238	0.506907	0.785893	#000000		MRPS6	1.0272	4.26775	9.22984e-05	4.03481	1.0272	#377eb8		YRDC	0.845357	3.26788	0.0105537	1.9766	0.845357	#377eb8		DCLK2
	MNT	1.85134	3.88403	0.571061	0.243317	1.85134	#000000		MTERF2	0.781388	3.41323	0.229687	0.638864	0.781388	#000000		TPK1	1.15688	4.6534	0.144015	0.841593	1.15688	#000000		MAP2	0.785033	8.0246	4.76409e-06	5.32202	0.785033	#377eb8		C19orf48	1.026	4.15517	0.000200399	3.6981	1.026	#377eb8		CKB	0.844817	9.40409	1.42459e-17	16.8463	0.844817	#377eb8		SGCD
	CNN3-DT	1.85129	3.88284	0.537366	0.26973	1.85129	#000000		LEKR1	0.78137	3.16039	0.27714	0.557301	0.78137	#000000		OPHN1	1.15678	4.86681	0.0893576	1.04887	1.15678	#000000		COL21A1	0.784845	7.37772	2.12059e-05	4.67354	0.784845	#377eb8		MAST4	1.0251	7.40627	1.68196e-08	7.77419	1.0251	#377eb8		TAX1BP3	0.844228	5.26713	9.76733e-06	5.01022	0.844228	#377eb8		SEMA4G
	SPEG	1.85036	3.88306	0.53807	0.269161	1.85036	#000000		GFRA3	0.780346	4.68818	0.0638476	1.19486	0.780346	#000000		BCL11A	1.15613	5.18794	0.045971	1.33752	1.15613	#377eb8		PKN1	0.784371	4.43376	0.0678953	1.16816	0.784371	#000000		ZNF704	1.02443	4.07428	0.000545063	3.26355	1.02443	#377eb8		P3H2	0.842628	2.515	0.0786901	1.10408	0.842628	#000000		ASTN2
	SLC5A4-AS1	1.84986	3.88285	0.558848	0.252706	1.84986	#000000		UNC80	0.779983	5.94525	0.0119291	1.92339	0.779983	#377eb8		RNLS	1.15586	4.40465	0.259799	0.585363	1.15586	#000000		BAALC-AS2	0.782812	4.02432	0.108305	0.965351	0.782812	#000000		PRR15L	1.02443	3.89949	0.00113443	2.94522	1.02443	#377eb8		SMPD1	0.840464	2.89623	0.0241851	1.61645	0.840464	#377eb8		SMIM6
	LINC02977	1.84902	3.88186	0.530291	0.275486	1.84902	#000000		TACC1	0.778405	4.87109	0.027915	1.55416	0.778405	#377eb8		SH3BP5	1.15561	4.90381	0.145482	0.837189	1.15561	#000000		PAX4	0.782708	6.81194	2.92943e-05	4.53322	0.782708	#377eb8		PRKCZ	1.0235	3.71668	0.00254234	2.59477	1.0235	#377eb8		PDXK	0.839981	5.34203	5.43558e-06	5.26475	0.839981	#377eb8		FURIN
	POLR3F	1.84902	3.88186	0.530291	0.275486	1.84902	#000000		NCAM2	0.778082	4.82348	0.146124	0.835279	0.778082	#000000		OCA2	1.15361	4.45764	0.190303	0.720555	1.15361	#000000		THBS3	0.782575	4.5157	0.0519006	1.28483	0.782575	#000000		NUDT22	1.02273	3.89925	0.00062881	3.20148	1.02273	#377eb8		HPS1	0.839896	4.11995	0.000891192	3.05003	0.839896	#377eb8		ANG
	ENSG00000226605	1.84902	3.88186	0.530291	0.275486	1.84902	#000000		ANKAR	0.778038	3.98254	0.112142	0.95023	0.778038	#000000		CLSTN2	1.15241	4.60727	0.216998	0.663545	1.15241	#000000		ERMARD	0.77927	3.60953	0.224408	0.648962	0.77927	#000000		RPL29P11	1.01927	4.96984	2.75605e-05	4.55971	1.01927	#377eb8		SIAE	0.839895	3.0547	0.0169895	1.76982	0.839895	#377eb8		ARRB1
	PURPL	1.84892	3.88297	0.538666	0.268681	1.84892	#000000		CPT1A	0.777392	3.68109	0.261546	0.582452	0.777392	#000000		LINC02842	1.15196	4.65342	0.117318	0.930636	1.15196	#000000		ZDHHC23	0.778618	3.60947	0.15449	0.811098	0.778618	#000000		BTBD2	1.01736	3.22178	0.00536813	2.27018	1.01736	#377eb8		TMEM109	0.839574	3.77758	0.00202096	2.69444	0.839574	#377eb8		UBE2L6
	ZNF681	1.84892	3.88297	0.538666	0.268681	1.84892	#000000		LINC01163	0.775791	3.4738	0.2798	0.553152	0.775791	#000000		ENSG00000265980	1.15192	4.60727	0.244958	0.610909	1.15192	#000000		CCSER1	0.778291	8.56097	6.69581e-06	5.1742	0.778291	#377eb8		GAMT	1.01719	2.82739	0.00983374	2.00728	1.01719	#377eb8		ENSG00000254811	0.838756	4.10078	0.000709404	3.14911	0.838756	#377eb8		STXBP5L
	SIRT3	1.84887	3.88179	0.530291	0.275486	1.84887	#000000		FGF13	0.775159	5.95019	0.003228	2.49107	0.775159	#377eb8		KHDRBS2	1.1506	6.03306	0.0160749	1.79385	1.1506	#377eb8		THUMPD3-AS1	0.778178	3.65805	0.182352	0.739089	0.778178	#000000		RNF128	1.0164	4.85891	6.52224e-05	4.1856	1.0164	#377eb8		GAS6	0.838383	3.32692	0.0137388	1.86205	0.838383	#377eb8		GNL1
	ISY1	1.84842	3.88276	0.533938	0.272509	1.84842	#000000		CDHR3	0.775121	4.30265	0.0800599	1.09658	0.775121	#000000		SLC4A8	1.15055	4.55907	0.147336	0.831692	1.15055	#000000		FBXO45	0.777752	3.6579	0.168935	0.77228	0.777752	#000000		DIAPH3	1.01595	5.15432	0.000274251	3.56185	1.01595	#377eb8		TIMP1	0.83654	5.56443	1.39403e-06	5.85573	0.83654	#377eb8		KIF12
	KRT19	1.84841	8.41583	9.9767e-07	6.00101	1.84841	#377eb8		TRIM46	0.774555	2.94261	0.327576	0.484688	0.774555	#000000		LDB2	1.14806	4.5101	0.325308	0.487705	1.14806	#000000		PTPRD	0.77772	7.58333	3.38426e-05	4.47054	0.77772	#377eb8		HS6ST2	1.01508	5.13691	2.75605e-05	4.55971	1.01508	#377eb8		CADPS2	0.835398	5.69945	1.30718e-06	5.88367	0.835398	#377eb8		CABLES1
	PPP1R26-AS1	1.84838	3.88158	0.523272	0.281272	1.84838	#000000		GRK5	0.774246	4.0238	0.0967889	1.01417	0.774246	#000000		HIVEP3	1.148	4.23242	0.220796	0.65601	1.148	#000000		ENSG00000289309	0.77562	4.80318	0.196252	0.707185	0.77562	#000000		ENTPD6	1.01448	3.34219	0.004155	2.38143	1.01448	#377eb8		APOB	0.834923	6.98132	3.32227e-07	6.47856	0.834923	#377eb8		CYP4V2
	LRRC27	1.84838	3.88158	0.523272	0.281272	1.84838	#000000		MT-TP	0.773867	3.4733	0.216353	0.664836	0.773867	#000000		ENSG00000287092	1.14737	4.50859	0.19201	0.716677	1.14737	#000000		DHX33	0.775317	3.75007	0.117687	0.929273	0.775317	#000000		ATF7	1.01313	3.27345	0.0155325	1.80876	1.01313	#377eb8		EHF	0.833222	3.60467	0.0111826	1.95146	0.833222	#377eb8		TMUB1
	LINC02614	1.84838	3.88158	0.523272	0.281272	1.84838	#000000		ERN1	0.773588	5.94201	0.00309895	2.50879	0.773588	#377eb8		TYK2	1.14686	4.03803	0.405676	0.39182	1.14686	#000000		MAMLD1	0.774733	3.79396	0.148354	0.828702	0.774733	#000000		CABLES2	1.01103	3.2005	0.00414856	2.3821	1.01103	#377eb8		SHROOM3	0.832832	5.97593	6.21537e-08	7.20653	0.832832	#377eb8		H2AJ
	MAPT	1.84745	3.8818	0.523478	0.281101	1.84745	#000000		LINC00863	0.773473	2.94273	0.390321	0.408578	0.773473	#000000		ENSG00000281593	1.14664	4.45805	0.181494	0.741137	1.14664	#000000		MARVELD3	0.774465	3.7942	0.158152	0.800926	0.774465	#000000		NME4	1.00983	5.59616	6.19788e-07	6.20776	1.00983	#377eb8		ANKRD13D	0.832795	3.96427	0.0015203	2.81807	0.832795	#377eb8		TMEM42
	SLC29A4	1.84696	6.87856	0.00019922	3.70067	1.84696	#377eb8		DCAF11	0.772999	3.9072	0.152807	0.815856	0.772999	#000000		ST8SIA4	1.14624	4.2319	0.259479	0.585897	1.14624	#000000		CREBL2	0.774309	3.83682	0.136372	0.865276	0.774309	#000000		CKAP4	1.00914	6.44577	4.35771e-08	7.36074	1.00914	#377eb8		C11orf68	0.832615	3.25926	0.0133754	1.87369	0.832615	#377eb8		DOK4
	FAM27E3	1.84681	3.88152	0.523446	0.281128	1.84681	#000000		CLSTN2	0.772966	5.01274	0.174958	0.757065	0.772966	#000000		NAALAD2	1.14462	4.1049	0.268863	0.570468	1.14462	#000000		CAST	0.773899	7.32879	3.05556e-06	5.51491	0.773899	#377eb8		HYI	1.00914	4.46956	0.000214687	3.66819	1.00914	#377eb8		PHYHD1	0.832309	2.80417	0.0383107	1.41668	0.832309	#377eb8		ANXA11
	ADCK2	1.84632	3.8813	0.525968	0.27904	1.84632	#000000		SZT2	0.769879	3.53158	0.19246	0.71566	0.769879	#000000		SOCS7	1.14411	4.16999	0.233365	0.631964	1.14411	#000000		FOXA1	0.772743	4.94876	0.030292	1.51867	0.772743	#377eb8		RAB32	1.00774	3.04364	0.00998448	2.00067	1.00774	#377eb8		CTSZ	0.826315	5.47716	1.53183e-06	5.81479	0.826315	#377eb8		RNF208
	MIIP	1.84617	3.88124	0.530527	0.275292	1.84617	#000000		ENSG00000265980	0.768231	3.53141	0.225538	0.64678	0.768231	#000000		KCNMB4	1.14395	4.03694	0.28242	0.549104	1.14395	#000000		SLC9A2	0.772212	3.95808	0.152017	0.818107	0.772212	#000000		SLC4A4	1.00755	8.42633	2.07798e-08	7.68236	1.00755	#377eb8		TPST2	0.825631	3.1882	0.0155451	1.80841	0.825631	#377eb8		VPS72
	ENSG00000244701	1.84597	3.88052	0.524458	0.28029	1.84597	#000000		SDHAP4	0.767894	3.02563	0.354527	0.450351	0.767894	#000000		CLIP2	1.14379	4.2921	0.222355	0.652953	1.14379	#000000		CHCHD4	0.771074	2.87313	0.345993	0.460933	0.771074	#000000		HMGA2	1.00612	5.43808	1.34122e-06	5.8725	1.00612	#377eb8		TTLL12	0.825082	4.49843	0.000435048	3.36146	0.825082	#377eb8		BOD1
	ENSG00000258394	1.84568	3.88102	0.523272	0.281272	1.84568	#000000		RHOC	0.767593	3.02559	0.346986	0.459688	0.767593	#000000		ERI2	1.14264	4.10379	0.313989	0.503085	1.14264	#000000		UHMK1	0.770674	5.06268	0.0109792	1.95943	0.770674	#377eb8		PLAGL1	1.00324	3.84546	0.00351167	2.45449	1.00324	#377eb8		GRM7	0.824918	4.73634	0.00169372	2.77116	0.824918	#377eb8		IFI27L2
	ZNF512	1.84568	3.88102	0.523272	0.281272	1.84568	#000000		RFX3-DT	0.767113	4.3682	0.0744617	1.12807	0.767113	#000000		IKZF2	1.14259	4.10446	0.264683	0.577274	1.14259	#000000		ENSG00000287553	0.770184	2.9525	0.343459	0.464125	0.770184	#000000		PPP2R3B	1.00297	3.17874	0.00759326	2.11957	1.00297	#377eb8		MXRA7	0.824271	5.29279	8.38374e-06	5.07656	0.824271	#377eb8		RBP1
	ZDHHC1	1.84533	3.88025	0.535367	0.271348	1.84533	#000000		POU3F2	0.766531	3.78024	0.156348	0.805907	0.766531	#000000		IDNK	1.14257	3.96551	0.331863	0.479041	1.14257	#000000		LTBP1	0.769951	2.95245	0.351154	0.454502	0.769951	#000000		KIF15	1.00273	3.79632	0.00123672	2.90773	1.00273	#377eb8		LASP1	0.82309	5.72613	5.52256e-07	6.25786	0.82309	#377eb8		PITPNM2
	SLC39A4	1.84504	3.88074	0.525586	0.279356	1.84504	#000000		REST	0.766222	3.95043	0.119134	0.923965	0.766222	#000000		SLC43A1	1.14207	3.96572	0.313907	0.5032	1.14207	#000000		MTHFSD	0.769906	2.95244	0.303256	0.518191	0.769906	#000000		HMMR	1.00241	3.92487	0.00172269	2.76379	1.00241	#377eb8		DHRS4L2	0.82294	3.85429	0.0046884	2.32898	0.82294	#377eb8		PPP1R9B
	CNR1	1.84504	3.88074	0.525586	0.279356	1.84504	#000000		CLVS1	0.765221	3.02512	0.393058	0.405543	0.765221	#000000		HNF1A	1.14195	3.96576	0.32877	0.483108	1.14195	#000000		PDIA5	0.76985	2.95254	0.339343	0.469361	0.76985	#000000		FAM234A	1.00239	4.91471	0.000104388	3.98135	1.00239	#377eb8		DUSP8	0.822572	3.85424	0.00490535	2.30933	0.822572	#377eb8		CHRDL1
	ENSG00000289040	1.84488	3.88121	0.523478	0.281101	1.84488	#000000		GUCD1	0.764161	3.58724	0.231556	0.635343	0.764161	#000000		ZNF513	1.1417	4.17027	0.270477	0.56787	1.1417	#000000		PRUNE1	0.769752	2.95243	0.30165	0.520497	0.769752	#000000		DEPDC1B	1.00237	3.43612	0.00549595	2.25996	1.00237	#377eb8		LRFN4	0.82144	3.37596	0.0106568	1.97237	0.82144	#377eb8		CACNG4
	PDLIM4	1.84488	3.88121	0.523478	0.281101	1.84488	#000000		DIAPH2	0.763497	7.94267	1.28904e-05	4.88973	0.763497	#377eb8		ENGASE	1.14125	4.03732	0.280748	0.551684	1.14125	#000000		TOB1	0.769746	5.09861	0.00914734	2.0387	0.769746	#377eb8		SYNE1	1.00231	4.4194	0.000447366	3.34934	1.00231	#377eb8		C3orf70	0.820502	3.00381	0.0326699	1.48585	0.820502	#377eb8		CTSO
	TNS2-AS1	1.84484	3.88003	0.529907	0.2758	1.84484	#000000		TARBP2	0.76259	3.36511	0.343339	0.464277	0.76259	#000000		MAP3K11	1.14123	4.03698	0.343201	0.464451	1.14123	#000000		CBL	0.769095	4.74187	0.0454566	1.3424	0.769095	#377eb8		CYP4V2	1.00118	3.4802	0.00306228	2.51396	1.00118	#377eb8		APPL1	0.819422	6.16527	5.10173e-08	7.29228	0.819422	#377eb8		EIF4EBP2
	EFHD2	1.8444	3.88046	0.535778	0.271016	1.8444	#000000		CDIP1	0.762511	3.36532	0.266448	0.574388	0.762511	#000000		KIF6	1.14088	3.8917	0.372895	0.428414	1.14088	#000000		OPA3	0.768579	3.0277	0.295309	0.529723	0.768579	#000000		ISYNA1	1.00118	4.07359	0.00041886	3.37793	1.00118	#377eb8		CHCHD10	0.819311	5.97628	7.74614e-08	7.11091	0.819311	#377eb8		FEM1A
	DNAJA4	1.84371	3.87954	0.555793	0.255087	1.84371	#000000		MFAP4	0.762224	4.67346	0.068091	1.16691	0.762224	#000000		ENSG00000257458	1.14023	4.03675	0.284992	0.545168	1.14023	#000000		ATP6AP1L	0.768472	3.02769	0.310982	0.507264	0.768472	#000000		CDC25A	1.00073	2.9582	0.0346062	1.46085	1.00073	#377eb8		PPARG	0.81931	4.58694	0.000144532	3.84004	0.81931	#377eb8		FGB
	TCN2	1.84311	3.88044	0.530291	0.275486	1.84311	#000000		PTP4A3	0.761046	3.82764	0.175333	0.756138	0.761046	#000000		COX10-DT	1.13886	5.7971	0.0104948	1.97903	1.13886	#377eb8		DNAJC3-DT	0.768337	3.02772	0.293269	0.532734	0.768337	#000000		EPHB4	1.00021	4.4333	0.000127335	3.89505	1.00021	#377eb8		TRIM56	0.818423	3.80764	0.00244815	2.61116	0.818423	#377eb8		RHNO1
	ENSG00000290012	1.84198	3.87994	0.557127	0.254046	1.84198	#000000		HIP1R	0.759485	4.57142	0.0851002	1.07007	0.759485	#000000		SETD7	1.13879	3.89096	0.435415	0.361097	1.13879	#000000		UBQLN4	0.767536	3.09924	0.264733	0.577192	0.767536	#000000		CARHSP1	1.00018	5.86148	4.99368e-07	6.30158	1.00018	#377eb8		SMAGP	0.816774	2.96176	0.0275229	1.56031	0.816774	#377eb8		SYT11
	FGB	1.84124	5.95026	0.0117967	1.92824	1.84124	#377eb8		AFF3	0.759332	6.6134	0.00279288	2.55395	0.759332	#377eb8		ENSG00000265643	1.13765	3.89145	0.375016	0.425951	1.13765	#000000		PTPN14	0.767277	3.09912	0.41218	0.384913	0.767277	#000000		SLC2A8	0.999849	2.86769	0.0118794	1.9252	0.999849	#377eb8		PEX11G	0.816717	2.6537	0.0430656	1.36587	0.816717	#377eb8		ENSG00000289084
	HS3ST3A1	1.83716	6.16954	0.00436042	2.36047	1.83716	#377eb8		RHOBTB1	0.759203	4.37595	0.0883661	1.05371	0.759203	#000000		IRX5	1.13751	3.96654	0.383887	0.415797	1.13751	#000000		CDKN1C	0.766319	10.0607	6.68791e-10	9.17471	0.766319	#377eb8		PI4K2B	0.999709	3.83082	0.00208025	2.68188	0.999709	#377eb8		TMEM51	0.816132	4.88363	4.83293e-05	4.31579	0.816132	#377eb8		MALRD1
	SARM1	1.83632	4.93436	0.103791	0.983838	1.83632	#000000		USH1C	0.758293	4.0739	0.131319	0.881674	0.758293	#000000		ASIC1	1.13662	3.8918	0.33984	0.468726	1.13662	#000000		KCTD15	0.765722	3.23248	0.271063	0.566929	0.765722	#000000		ABRACL	0.998489	6.33302	6.14363e-07	6.21157	0.998489	#377eb8		EOLA2	0.815776	3.61816	0.00555567	2.25526	0.815776	#377eb8		MAST4
	KIF26B	1.83614	5.52864	0.0231484	1.63548	1.83614	#377eb8		RBFOX1	0.757873	7.3554	0.00124958	2.90324	0.757873	#377eb8		RNF19B	1.13592	3.96617	0.351358	0.454251	1.13592	#000000		ZNF500	0.764812	3.35472	0.274809	0.560969	0.764812	#000000		C6orf47	0.995957	3.01983	0.0137788	1.86079	0.995957	#377eb8		RNF207	0.814415	4.17144	0.00185443	2.73179	0.814415	#377eb8		CCN2-AS1
	ADCY2	1.83557	7.64236	4.54555e-06	5.34241	1.83557	#377eb8		GNAO1-DT	0.755337	3.42803	0.26675	0.573896	0.755337	#000000		CCDC77	1.13551	3.89103	0.390817	0.408027	1.13551	#000000		ODAD3	0.763736	3.41214	0.234036	0.630718	0.763736	#000000		CMTM3	0.995947	4.33228	0.000243166	3.6141	0.995947	#377eb8		SOCS2	0.813946	4.28611	0.000340561	3.46781	0.813946	#377eb8		DHRS4L2
	DUSP8	1.83442	4.93343	0.105175	0.978086	1.83442	#000000		ENSG00000255580	0.754292	2.78453	0.414029	0.382969	0.754292	#000000		CRYBB2P1	1.13487	3.81203	0.338201	0.470825	1.13487	#000000		WSB2	0.763501	4.57992	0.0437683	1.35884	0.763501	#377eb8		SEMA6D	0.994258	5.97011	1.17777e-06	5.92894	0.994258	#377eb8		PRDM16	0.813897	6.18689	6.35667e-08	7.19677	0.813897	#377eb8		MPG
	FTCD	1.833	6.59916	0.000728777	3.13741	1.833	#377eb8		ENSG00000289349	0.75176	4.67921	0.116518	0.933606	0.75176	#000000		GALR1	1.1348	3.89096	0.365864	0.43668	1.1348	#000000		ENSG00000230202	0.76273	8.41751	5.44311e-07	6.26415	0.76273	#377eb8		IL6ST	0.993645	5.15611	2.75724e-05	4.55953	0.993645	#377eb8		SCARF2	0.81313	3.59099	0.00894091	2.04862	0.81313	#377eb8		SFRP5
	TTC7B	1.82991	6.16212	0.00409686	2.38755	1.82991	#377eb8		TMEM170B	0.751736	4.00302	0.194208	0.711733	0.751736	#000000		KCNJ2	1.13383	3.7298	0.489668	0.310098	1.13383	#000000		ADAM12	0.762268	5.30257	0.00551394	2.25854	0.762268	#377eb8		COMT	0.993409	3.28297	0.00348193	2.45818	0.993409	#377eb8		CCND1	0.811811	8.02951	9.86857e-13	12.0057	0.811811	#377eb8		CHMP2A
	SERGEF	1.82525	5.35338	0.0781415	1.10712	1.82525	#000000		KHDRBS3	0.750752	4.1496	0.214243	0.669094	0.750752	#000000		TFAP2C	1.13373	3.72828	0.413099	0.383946	1.13373	#000000		QSOX2	0.762228	5.63239	0.00584724	2.23305	0.762228	#377eb8		PCSK1	0.990247	3.88517	0.000584949	3.23288	0.990247	#377eb8		SCRN1	0.81085	5.12679	1.28326e-05	4.89169	0.81085	#377eb8		SGMS2
	MYT1L	1.82449	5.14924	0.20217	0.694284	1.82449	#000000		PAX8-AS1	0.750067	3.48779	0.253479	0.596058	0.750067	#000000		PLEKHG6	1.13252	3.72878	0.375016	0.425951	1.13252	#000000		CAMKK2	0.762221	3.52064	0.201597	0.695516	0.762221	#000000		PLIN2	0.990156	6.22358	2.29034e-07	6.6401	0.990156	#377eb8		ESRRG	0.810805	4.25191	0.00412235	2.38485	0.810805	#377eb8		TCEAL9
	SYT1	1.82357	4.65196	0.229244	0.639701	1.82357	#000000		LINC00472	0.748706	3.74321	0.247418	0.606569	0.748706	#000000		ZFHX4	1.13249	3.81269	0.380269	0.419909	1.13249	#000000		CYB561A3	0.761354	3.52048	0.204489	0.68933	0.761354	#000000		SLC25A10	0.989724	3.39933	0.00548705	2.26066	0.989724	#377eb8		CAT	0.810196	4.13431	0.00157213	2.80351	0.810196	#377eb8		CEBPD
	CSMD3	1.82137	7.18145	3.93566e-05	4.40498	1.82137	#377eb8		TXNL4B	0.748496	3.24925	0.34971	0.456292	0.748496	#000000		KCNN3	1.13212	3.72863	0.380269	0.419909	1.13212	#000000		ENSG00000266865	0.760532	3.5719	0.189028	0.723474	0.760532	#000000		ARHGAP6	0.988095	5.0362	0.00133363	2.87496	0.988095	#377eb8		EIF4EBP2	0.809058	6.02098	8.50203e-08	7.07048	0.809058	#377eb8		SYNE1
	ST8SIA4	1.81941	5.34744	0.0535117	1.27155	1.81941	#000000		RASSF6	0.748479	5.76686	0.00474666	2.32361	0.748479	#377eb8		C5orf38	1.13171	3.72785	0.458364	0.33879	1.13171	#000000		NELFB	0.760523	4.74737	0.0467803	1.32994	0.760523	#377eb8		PLP2	0.987444	3.33249	0.00506242	2.29564	0.987444	#377eb8		SLCO1C1	0.807362	3.14194	0.0492679	1.30744	0.807362	#377eb8		YPEL3
	BARD1	1.81901	4.64935	0.249995	0.602068	1.81901	#000000		SLC4A8	0.748202	3.74321	0.241591	0.616919	0.748202	#000000		LRP5L	1.13146	3.72893	0.375888	0.424941	1.13146	#000000		ZBTB24	0.760147	3.66959	0.183455	0.736472	0.760147	#000000		NFKBIZ	0.986994	4.73696	4.66096e-05	4.33152	0.986994	#377eb8		BLVRA	0.806723	4.04194	0.00209859	2.67807	0.806723	#377eb8		CARD19
	PDE4B	1.81211	4.64872	0.231296	0.635832	1.81211	#000000		ODAD1	0.746231	2.87675	0.370434	0.431289	0.746231	#000000		ENSG00000273066	1.13045	3.72935	0.393292	0.405285	1.13045	#000000		ENSG00000287292	0.757528	4.00565	0.287962	0.540665	0.757528	#000000		AKAP7	0.986634	3.44505	0.00504925	2.29677	0.986634	#377eb8		BCL11B	0.80671	2.87398	0.0731905	1.13555	0.80671	#000000		GPM6A
	DOCK9	1.80362	5.79538	0.0115522	1.93733	1.80362	#377eb8		SEPTIN10	0.745126	4.71211	0.0593538	1.22655	0.745126	#000000		MARCHF1	1.13034	3.64018	0.448074	0.34865	1.13034	#000000		WRAP53	0.757183	3.96719	0.120875	0.917665	0.757183	#000000		FRAT2	0.98595	2.90682	0.01168	1.93256	0.98595	#377eb8		IL32	0.805906	7.96507	7.91925e-13	12.1013	0.805906	#377eb8		PEG10
	QPCT	1.80083	7.02073	0.000539476	3.26803	1.80083	#377eb8		GSTZ1	0.74474	4.55674	0.0577904	1.23814	0.74474	#000000		RPP25	1.1302	3.72885	0.380958	0.419123	1.1302	#000000		ENSG00000265980	0.756848	5.36717	0.0104679	1.98014	0.756848	#377eb8		PGM1	0.985259	3.26277	0.00484453	2.31475	0.985259	#377eb8		UGT8	0.805626	4.14836	0.00194721	2.71059	0.805626	#377eb8		PLPPR3
	ANKS1B	1.79399	9.91558	8.71361e-09	8.0598	1.79399	#377eb8		B4GALNT4	0.744354	3.60061	0.243889	0.612807	0.744354	#000000		PPP1R1C	1.13019	3.72916	0.393802	0.404722	1.13019	#000000		ERAP1	0.756352	4.18193	0.0967608	1.0143	0.756352	#000000		SMS	0.983812	4.90888	0.00012759	3.89418	0.983812	#377eb8		C6orf47	0.804995	2.99349	0.0391912	1.40681	0.804995	#377eb8		DYNC2I2
	PTPA	1.79129	4.90469	0.13523	0.868928	1.79129	#000000		ID2	0.743633	7.97536	7.441e-05	4.12837	0.743633	#377eb8		KRT10-AS1	1.13013	3.7289	0.407937	0.389407	1.13013	#000000		NRP1	0.755776	4.07832	0.158008	0.801322	0.755776	#000000		SLC25A29	0.983731	5.3978	5.34723e-06	5.27187	0.983731	#377eb8		CARD19	0.804656	3.10397	0.0255301	1.59295	0.804656	#377eb8		FAM3A
	DUSP23	1.79041	4.9055	0.201738	0.695212	1.79041	#000000		CXXC4-AS1	0.743581	2.96379	0.521814	0.282484	0.743581	#000000		C15orf39	1.12975	3.64043	0.405676	0.39182	1.12975	#000000		KCNJ3	0.754461	7.20522	0.000650416	3.18681	0.754461	#377eb8		TTL	0.981301	3.59019	0.0054005	2.26757	0.981301	#377eb8		RAB32	0.804374	4.40028	0.000909007	3.04143	0.804374	#377eb8		PHYHIPL
	PTPRT	1.79034	8.78762	8.00763e-08	7.0965	1.79034	#377eb8		MIDN	0.74293	5.93966	0.00507293	2.29474	0.74293	#377eb8		C4orf33	1.12872	3.6409	0.392561	0.406093	1.12872	#000000		B3GALT5	0.752645	4.88252	0.0330455	1.48089	0.752645	#377eb8		RRM1	0.980898	4.79258	8.38152e-05	4.07668	0.980898	#377eb8		CDKN1C	0.803489	8.62212	1.10956e-13	12.9548	0.803489	#377eb8		SEMA3D
	SEMA4D	1.79007	5.32386	0.0808981	1.09206	1.79007	#000000		DMD	0.742464	8.31084	5.06112e-05	4.29575	0.742464	#377eb8		CATSPER2	1.12793	3.64034	0.444286	0.352338	1.12793	#000000		C21orf91	0.749512	5.79395	0.00290067	2.5375	0.749512	#377eb8		POLE3	0.980167	4.21852	0.000296362	3.52818	0.980167	#377eb8		ZBTB4	0.801957	3.72868	0.00381006	2.41907	0.801957	#377eb8		BSPRY
	EVA1B	1.78987	4.904	0.129369	0.888168	1.78987	#000000		PTCH2	0.742437	4.08265	0.168361	0.773759	0.742437	#000000		RTN4IP1	1.12723	3.64063	0.399154	0.39886	1.12723	#000000		MECOM	0.74933	6.20225	0.0368975	1.433	0.74933	#377eb8		MCM6	0.979701	3.96987	0.00187435	2.72715	0.979701	#377eb8		HSPB1	0.801242	6.86704	4.46198e-10	9.35047	0.801242	#377eb8		MOSPD3
	CHST8	1.78969	4.90337	0.14165	0.848784	1.78969	#000000		GFRA1	0.742026	6.34611	0.00100005	2.99998	0.742026	#377eb8		ZNF81	1.12682	3.64047	0.439728	0.356816	1.12682	#000000		GUCY2C	0.745131	5.28227	0.0173753	1.76007	0.745131	#377eb8		YAP1	0.976046	5.81779	6.68843e-07	6.17468	0.976046	#377eb8		TMEM219	0.799716	4.76424	0.000148694	3.82771	0.799716	#377eb8		NUDT19
	PITPNM2	1.78889	5.325	0.0533661	1.27273	1.78889	#000000		PIAS3	0.740176	2.96348	0.357943	0.446186	0.740176	#000000		TRAF2	1.12655	3.64125	0.443536	0.353072	1.12655	#000000		CCDC85B	0.744206	3.85724	0.130448	0.884562	0.744206	#000000		GUCA2B	0.974776	6.03838	2.48853e-05	4.60406	0.974776	#377eb8		HOXA3	0.798657	4.43882	0.000533067	3.27322	0.798657	#377eb8		SMPD2
	CAT	1.78886	4.9035	0.138322	0.85911	1.78886	#000000		UBE2J1	0.73996	5.75964	0.00659259	2.18094	0.73996	#377eb8		ASTN2	1.12622	7.81326	0.00342792	2.46497	1.12622	#377eb8		B3GALNT1	0.744164	3.53359	0.333387	0.477052	0.744164	#000000		TSPAN17	0.974571	2.88094	0.0180839	1.74271	0.974571	#377eb8		CPPED1	0.798338	3.89938	0.00471783	2.32626	0.798338	#377eb8		NIPSNAP1
	MEIS1	1.78676	8.07613	4.49944e-07	6.34684	1.78676	#377eb8		OXR1	0.739552	4.87484	0.0642999	1.19179	0.739552	#000000		ENSG00000275674	1.12592	3.6409	0.452753	0.344139	1.12592	#000000		GAS8	0.74403	3.81523	0.18974	0.72184	0.74403	#000000		IHH	0.972857	5.66677	1.19865e-06	5.92131	0.972857	#377eb8		HTRA2	0.798268	3.83694	0.00366013	2.4365	0.798268	#377eb8		TWF2
	DIO3OS	1.78435	4.29403	0.414812	0.382148	1.78435	#000000		TSHZ2	0.738363	6.91749	0.010215	1.99076	0.738363	#377eb8		FANCF	1.12516	5.20345	0.0843916	1.0737	1.12516	#000000		ZNF513	0.743791	3.72709	0.206538	0.685	0.743791	#000000		GOLT1A	0.971471	2.94498	0.0223873	1.65	0.971471	#377eb8		ENSG00000272851	0.797643	4.24322	0.000897457	3.04699	0.797643	#377eb8		BICD2
	TSPAN5	1.78365	6.31731	0.0023251	2.63356	1.78365	#377eb8		CSNK1G2	0.735381	5.15625	0.0240689	1.61854	0.735381	#377eb8		ENSG00000247925	1.12515	3.54625	0.48325	0.315828	1.12515	#000000		H2B-CFP-plus-gn	0.743428	3.89836	0.174827	0.757392	0.743428	#000000		HECTD3	0.970692	2.78497	0.0198791	1.7016	0.970692	#377eb8		ARID3A	0.797466	6.58003	3.70006e-08	7.43179	0.797466	#377eb8		CRYBG3
	PRKAR1B	1.78159	4.90167	0.158377	0.800307	1.78159	#000000		FAM81B	0.734194	3.04517	0.34858	0.457698	0.734194	#000000		AMDHD2	1.12508	3.54694	0.442088	0.354491	1.12508	#000000		MAP4K3-DT	0.743248	3.53347	0.238192	0.623073	0.743248	#000000		NTN4	0.970226	3.4976	0.0130068	1.88583	0.970226	#377eb8		DLAT	0.79743	5.09127	5.87315e-05	4.23113	0.79743	#377eb8		CDKN1C
	ENOX1	1.7809	5.48958	0.0401472	1.39634	1.7809	#377eb8		ASL	0.734154	3.971	0.18817	0.725449	0.734154	#000000		ENSG00000230612	1.12462	3.5462	0.447821	0.348896	1.12462	#000000		PPP1R37	0.743118	3.72703	0.17396	0.75955	0.743118	#000000		MCM7	0.970174	5.95383	1.83821e-06	5.73561	0.970174	#377eb8		JUP	0.796401	5.97931	9.66855e-08	7.01464	0.796401	#377eb8		CDX2
	ATAD5	1.78065	4.29275	0.38157	0.418426	1.78065	#000000		FOS	0.732949	6.91906	0.00141752	2.84847	0.732949	#377eb8		EHD4	1.12426	3.54637	0.457951	0.339181	1.12426	#000000		ENSG00000249476	0.742891	3.5844	0.261219	0.582995	0.742891	#000000		DTWD2	0.970035	3.2212	0.0059005	2.22911	0.970035	#377eb8		ENSG00000244055	0.79624	2.64041	0.101576	0.993209	0.79624	#000000		RAB1B
	C9orf72	1.77901	4.29458	0.403745	0.393893	1.77901	#000000		NEXMIF	0.729453	4.05294	0.164916	0.782739	0.729453	#000000		CRIP2	1.12419	3.54673	0.429849	0.366684	1.12419	#000000		ZBTB14	0.742529	3.58422	0.187847	0.726197	0.742529	#000000		PDE3A	0.966567	8.17216	9.55507e-06	5.01977	0.966567	#377eb8		ENSG00000235419	0.795397	2.90755	0.0302217	1.51968	0.795397	#377eb8		TGIF2
	CCDC198	1.77652	4.29132	0.388673	0.410416	1.77652	#000000		KCNMB2-AS1	0.72899	3.55866	0.408284	0.389037	0.72899	#000000		SCN5A	1.12407	3.54709	0.442273	0.354309	1.12407	#000000		GPR153	0.741725	3.36905	0.299048	0.52426	0.741725	#000000		ENOSF1	0.966483	4.6739	0.000243123	3.61417	0.966483	#377eb8		KIAA1522	0.794694	4.56976	0.000198871	3.70143	0.794694	#377eb8		ENSG00000170846
	UMAD1	1.77576	4.2929	0.360041	0.443649	1.77576	#000000		PPP1R21	0.728679	5.8834	0.00337175	2.47215	0.728679	#377eb8		IQGAP2	1.12366	3.54668	0.428888	0.367656	1.12366	#000000		GUSBP9	0.741294	3.24828	0.320604	0.494032	0.741294	#000000		TTR	0.965452	7.37993	0.000303207	3.51826	0.965452	#377eb8		PTPN3	0.793555	3.23315	0.041089	1.38627	0.793555	#377eb8		ENSG00000231424
	EFNB3	1.7756	4.29284	0.377605	0.422962	1.7756	#000000		CEP120	0.727276	3.85018	0.191357	0.718156	0.727276	#000000		SNX5	1.12335	5.17085	0.0648421	1.18814	1.12335	#000000		ZNF561	0.740972	3.30994	0.298668	0.524812	0.740972	#000000		BUB1B	0.965156	3.14622	0.0167116	1.77698	0.965156	#377eb8		MFSD12	0.793133	3.65157	0.00870241	2.06036	0.793133	#377eb8		RPL5P12
	DPEP1	1.77498	5.89872	0.0115266	1.9383	1.77498	#377eb8		R3HDM4	0.726655	4.13097	0.134417	0.871544	0.726655	#000000		STARD9	1.12183	5.32414	0.093239	1.0304	1.12183	#000000		HLA-DQA2	0.739909	2.97136	0.351138	0.454523	0.739909	#000000		BRIP1	0.964621	3.72952	0.00287246	2.54175	0.964621	#377eb8		GNG12	0.793086	3.32723	0.0191287	1.71831	0.793086	#377eb8		CRYM
	HYDIN2	1.77422	4.29236	0.364607	0.438175	1.77422	#000000		DGKB	0.726323	6.13347	0.0140247	1.85311	0.726323	#377eb8		ENSG00000288075	1.12173	3.54567	0.586596	0.231661	1.12173	#000000		TPH1	0.739549	5.73371	0.00661752	2.1793	0.739549	#377eb8		HDHD3	0.957531	2.98255	0.0178888	1.74742	0.957531	#377eb8		ZNF354A	0.792402	3.65155	0.00668822	2.17469	0.792402	#377eb8		PCBP4
	TGFB1	1.77317	4.29255	0.389461	0.409535	1.77317	#000000		PCSK6	0.726238	4.16886	0.170123	0.769236	0.726238	#000000		ABHD14B	1.12109	3.44647	0.562476	0.249896	1.12109	#000000		RARA	0.738971	2.89309	0.373756	0.427412	0.738971	#000000		CENPO	0.956258	3.12368	0.0184562	1.73386	0.956258	#377eb8		DCDC2	0.791686	7.47109	2.41433e-10	9.6172	0.791686	#377eb8		DCAF15
	LINC01829	1.77298	4.29073	0.36558	0.437017	1.77298	#000000		GAS2	0.726092	3.55894	0.232966	0.632707	0.726092	#000000		TEC	1.12104	3.54632	0.52705	0.278149	1.12104	#000000		IRAK4	0.738771	2.81042	0.498578	0.302267	0.738771	#000000		CD63	0.955796	7.60446	3.50426e-09	8.4554	0.955796	#377eb8		CYBA	0.791436	6.26742	2.17456e-08	7.66263	0.791436	#377eb8		GSTZ1
	TPRN	1.77193	4.29092	0.366326	0.436132	1.77193	#000000		CDR2	0.726009	3.19605	0.350564	0.455232	0.726009	#000000		BYSL	1.1198	3.44648	0.540391	0.267292	1.1198	#000000		HDAC2-AS2	0.738268	4.97175	0.047192	1.32613	0.738268	#377eb8		PLXNA3	0.954982	3.3026	0.00746658	2.12688	0.954982	#377eb8		COL18A1	0.790758	6.90546	6.89387e-10	9.16154	0.790758	#377eb8		COMMD9
	ZNF10	1.77193	4.29092	0.366326	0.436132	1.77193	#000000		ELF3	0.725833	3.19596	0.307912	0.511573	0.725833	#000000		RHOC	1.11893	3.44666	0.502592	0.298785	1.11893	#000000		RAB13	0.737887	4.85053	0.0236059	1.62698	0.737887	#377eb8		UNG	0.953874	3.82286	0.00112241	2.94985	0.953874	#377eb8		CCND3	0.789635	3.19746	0.0169539	1.77073	0.789635	#377eb8		RARA
	TAGLN	1.77134	4.29192	0.416935	0.379931	1.77134	#000000		AKT2	0.725539	4.84008	0.0504221	1.29738	0.725539	#000000		DUSP5-DT	1.11867	3.44582	0.502592	0.298785	1.11867	#000000		NET1	0.737028	4.78584	0.0447752	1.34896	0.737028	#377eb8		NUCKS1	0.953511	8.33471	2.29915e-09	8.63843	0.953511	#377eb8		ATF7	0.789571	3.46875	0.0178269	1.74893	0.789571	#377eb8		CENPB
	HSPBAP1	1.77116	4.29065	0.378263	0.422206	1.77116	#000000		MUC20-OT1	0.72542	4.09205	0.213408	0.67079	0.72542	#000000		ABHD8	1.11822	3.44635	0.500743	0.300386	1.11822	#000000		PLPPR1	0.734857	6.08028	0.00111906	2.95115	0.734857	#377eb8		INSR	0.952151	5.88615	9.3196e-07	6.0306	0.952151	#377eb8		ATL3	0.789487	3.46892	0.0113298	1.94578	0.789487	#377eb8		TMEM86B
	COL4A2	1.7711	5.1172	0.106117	0.974215	1.7711	#000000		MAP4K3-DT	0.725161	3.55871	0.276383	0.558489	0.725161	#000000		DHRS12	1.11813	3.44576	0.489668	0.310098	1.11813	#000000		TRAPPC6A	0.734649	5.19271	0.0216924	1.66369	0.734649	#377eb8		CEACAM19	0.951965	3.39816	0.00720559	2.14233	0.951965	#377eb8		BEX1	0.789465	7.74168	1.94895e-11	10.7102	0.789465	#377eb8		TOR2A
	PASK	1.76857	4.28976	0.433839	0.362672	1.76857	#000000		KCNMB4	0.724573	3.61391	0.24938	0.603138	0.724573	#000000		ENSG00000267383	1.11776	3.44592	0.514764	0.288392	1.11776	#000000		ERLIN2	0.732156	4.09583	0.124162	0.906011	0.732156	#000000		GRTP1	0.950265	3.23124	0.00856708	2.06717	0.950265	#377eb8		CACNG4	0.789446	3.38404	0.0143676	1.84262	0.789446	#377eb8		BEX1
	ENSG00000273118	1.76257	5.11164	0.163314	0.786976	1.76257	#000000		ZNF646	0.723611	3.19606	0.393058	0.405543	0.723611	#000000		FAM153A	1.11775	3.4456	0.564649	0.248222	1.11775	#000000		RIOX2	0.731592	4.81308	0.0473563	1.32462	0.731592	#377eb8		TSPAN13	0.949943	6.89705	3.18064e-08	7.49749	0.949943	#377eb8		C1orf115	0.789177	3.19753	0.0289702	1.53805	0.789177	#377eb8		FILIP1L
	TESC	1.76223	5.11439	0.0880803	1.05512	1.76223	#000000		TTLL6	0.722919	3.93864	0.203011	0.69248	0.722919	#000000		ZNF701	1.11758	3.44665	0.506321	0.295574	1.11758	#000000		FHIP1A	0.731517	4.83463	0.0314339	1.5026	0.731517	#377eb8		FGFRL1	0.949695	3.89118	0.000964556	3.01567	0.949695	#377eb8		LLGL2	0.788595	5.96902	2.33155e-07	6.63236	0.788595	#377eb8		NAGA
	OTUD7B	1.75973	5.11374	0.0961213	1.01718	1.75973	#000000		CFLAR	0.722126	5.47523	0.0142672	1.84566	0.722126	#377eb8		UBE2T	1.11741	3.44642	0.506321	0.295574	1.11741	#000000		MAVS	0.73137	4.06012	0.093389	1.0297	0.73137	#000000		MZT2A	0.947822	5.74021	1.2848e-06	5.89116	0.947822	#377eb8		VEGFA	0.788561	5.76962	7.38829e-07	6.13146	0.788561	#377eb8		ENSG00000280114
	SLC18A2	1.75566	4.61378	0.319851	0.495053	1.75566	#000000		SEPSECS	0.721101	3.93868	0.205669	0.686831	0.721101	#000000		NAAA	1.11721	3.44624	0.537042	0.269991	1.11721	#000000		VRK1	0.730246	3.98608	0.106773	0.971538	0.730246	#000000		PTPRU	0.946644	2.95735	0.0362485	1.44071	0.946644	#377eb8		FRAT2	0.78812	4.34465	0.00105909	2.97507	0.78812	#377eb8		GALNT17
	NSMF	1.75518	4.61349	0.267156	0.573235	1.75518	#000000		SAT1	0.720562	5.55028	0.0084112	2.07514	0.720562	#377eb8		ZNF607	1.11708	3.44596	0.514764	0.288392	1.11708	#000000		TSHZ3	0.729042	6.9445	0.000121835	3.91423	0.729042	#377eb8		DUSP23	0.94562	4.56767	0.000340582	3.46778	0.94562	#377eb8		LMNA	0.787936	5.57525	7.38405e-06	5.13171	0.787936	#377eb8		TCEA2
	EP400P1	1.75126	4.61067	0.269135	0.570029	1.75126	#000000		CNTNAP3P2	0.720423	3.26594	0.301764	0.520333	0.720423	#000000		ENSG00000250461	1.11698	3.44664	0.506744	0.295212	1.11698	#000000		CACNA2D3	0.727795	6.43909	0.023992	1.61993	0.727795	#377eb8		GSAP	0.945463	4.38308	0.00267303	2.573	0.945463	#377eb8		PRKCD	0.785366	3.35189	0.0208585	1.68072	0.785366	#377eb8		PTPRU
	DGKB	1.75027	5.88177	0.0133952	1.87305	1.75027	#377eb8		POMK	0.720306	3.2657	0.29246	0.533934	0.720306	#000000		TAFA2	1.11513	6.18986	0.110503	0.956628	1.11513	#000000		ENSG00000262879	0.726568	4.52762	0.0645986	1.18978	0.726568	#000000		MEA1	0.945346	3.87762	0.00693984	2.15865	0.945346	#377eb8		RBBP8NL	0.785346	3.16075	0.022289	1.65191	0.785346	#377eb8		NRG1
	ATL1	1.74901	4.61093	0.224007	0.649739	1.74901	#000000		SLC38A5	0.719922	3.26581	0.29219	0.534335	0.719922	#000000		AGRN	1.11274	3.33919	0.548658	0.260699	1.11274	#000000		GRIN3A	0.726389	3.59688	0.490355	0.30949	0.726389	#000000		NUDT3	0.944486	3.5311	0.00328798	2.48307	0.944486	#377eb8		PRR13	0.783525	5.05468	8.2588e-05	4.08308	0.783525	#377eb8		THSD7B
	BCL6	1.7453	4.60993	0.254427	0.594437	1.7453	#000000		ARID5B	0.71979	3.66658	0.216616	0.66431	0.71979	#000000		CYB561D1	1.11238	3.33846	0.548658	0.260699	1.11238	#000000		SNCA	0.72596	3.69253	0.168967	0.772198	0.72596	#000000		ACER3	0.944178	4.11843	0.000570644	3.24363	0.944178	#377eb8		RAB34	0.782352	6.0254	1.25039e-07	6.90295	0.782352	#377eb8		GADL1
	ENSG00000286121	1.74219	4.60873	0.258521	0.587504	1.74219	#000000		MYO19	0.719079	3.26589	0.376911	0.423761	0.719079	#000000		ZNF660	1.11233	3.33877	0.506321	0.295574	1.11233	#000000		VAV3	0.72536	6.81086	9.53205e-05	4.02081	0.72536	#377eb8		PRKD2	0.943639	3.63036	0.00907436	2.04218	0.943639	#377eb8		HOXA-AS2	0.781676	3.94866	0.00288286	2.54018	0.781676	#377eb8		PPP1R1A
	CDIP1	1.73921	4.60749	0.28791	0.540743	1.73921	#000000		GAB1	0.719076	7.08334	0.000296327	3.52823	0.719076	#377eb8		ABHD17C	1.11103	3.33818	0.533551	0.272824	1.11103	#000000		NCS1	0.724893	5.26574	0.0104787	1.97969	0.724893	#377eb8		NPM1P28	0.943289	3.66863	0.00209639	2.67853	0.943289	#377eb8		UCP2	0.781581	3.94864	0.00283793	2.547	0.781581	#377eb8		ITLN2
	SH3GLB2	1.73355	4.87076	0.152691	0.816186	1.73355	#000000		ABLIM2	0.717992	3.26578	0.36129	0.442144	0.717992	#000000		ZSWIM4	1.11103	3.33882	0.518165	0.285532	1.11103	#000000		FAM169A	0.723024	3.54608	0.251111	0.600134	0.723024	#000000		LDLR	0.940269	3.61314	0.00722662	2.14106	0.940269	#377eb8		PPM1F	0.779889	3.12314	0.0283483	1.54747	0.779889	#377eb8		VAMP3
	C2CD3	1.7324	4.86843	0.186235	0.72994	1.7324	#000000		CKAP2	0.717183	4.49041	0.0800599	1.09658	0.717183	#000000		KHDRBS3	1.10745	4.80573	0.166979	0.777337	1.10745	#000000		TNIK	0.722607	4.75216	0.0414887	1.38207	0.722607	#377eb8		ETS2	0.939474	6.41507	6.33027e-07	6.19858	0.939474	#377eb8		CYB561A3	0.779545	3.54202	0.00993312	2.00291	0.779545	#377eb8		AMER1
	DDR1	1.73222	4.87012	0.14218	0.847162	1.73222	#000000		RNF141	0.716999	3.33239	0.285842	0.543874	0.716999	#000000		MYO1D	1.10469	5.917	0.0178555	1.74823	1.10469	#377eb8		ZFP91	0.722141	5.14947	0.0198148	1.70301	0.722141	#377eb8		CLMP	0.937594	3.72905	0.00967852	2.01419	0.937594	#377eb8		HLA-E	0.778726	2.89653	0.0431937	1.36458	0.778726	#377eb8		TTC30A
	C2CD4A	1.72677	4.86757	0.187955	0.725945	1.72677	#000000		CHMP1B2P	0.716617	5.20745	0.0233571	1.63158	0.716617	#377eb8		TMEM196	1.10196	7.01623	0.0008796	3.05571	1.10196	#377eb8		ENSG00000239268	0.722069	4.7746	0.0520829	1.2833	0.722069	#000000		EFEMP2	0.937585	3.312	0.0101262	1.99455	0.937585	#377eb8		ACOX1	0.778679	4.39638	0.00113966	2.94322	0.778679	#377eb8		RALB
	SLC44A5	1.72397	5.86294	0.0161307	1.79235	1.72397	#377eb8		ARV1	0.716099	3.71757	0.212921	0.671781	0.716099	#000000		DPY19L4	1.10052	4.67455	0.137148	0.862812	1.10052	#000000		EVC2	0.721953	3.43956	0.230309	0.63769	0.721953	#000000		PEA15	0.937438	2.93198	0.0144401	1.84043	0.937438	#377eb8		DIPK1B	0.773897	4.97325	0.000144934	3.83883	0.773897	#377eb8		GUCD1
	UNC5D	1.71612	7.6515	0.000767009	3.1152	1.71612	#377eb8		LINC02253	0.716065	3.2654	0.538643	0.268699	0.716065	#000000		MTURN	1.09932	4.76358	0.209855	0.678081	1.09932	#000000		LRRC57	0.721009	3.38331	0.251487	0.599484	0.721009	#000000		GYS1	0.936723	3.18877	0.0145371	1.83752	0.936723	#377eb8		RAB11FIP5	0.773879	3.34368	0.019212	1.71643	0.773879	#377eb8		TSR3
	SERPINE2	1.71518	6.26577	0.00472526	2.32557	1.71518	#377eb8		MAPK8IP1	0.715591	4.54898	0.146366	0.834559	0.715591	#000000		ANKRD44	1.09895	5.33731	0.0503213	1.29825	1.09895	#000000		OPRK1	0.720439	4.65911	0.0510241	1.29222	0.720439	#000000		ERLIN1	0.936532	3.36039	0.00615967	2.21044	0.936532	#377eb8		PLSCR4	0.770451	3.39989	0.0151987	1.81819	0.770451	#377eb8		B3GALNT1
	FST	1.71427	5.4445	0.0446083	1.35058	1.71427	#377eb8		SLC19A1	0.715011	2.80815	0.459085	0.338107	0.715011	#000000		TAOK2	1.09323	4.53374	0.200181	0.698576	1.09323	#000000		ABAT	0.720106	3.38339	0.313787	0.503365	0.720106	#000000		UBQLN4	0.936294	3.65333	0.00515054	2.28815	0.936294	#377eb8		TMEM41A	0.769574	3.31071	0.0194581	1.7109	0.769574	#377eb8		PLSCR4
	ENSG00000288765	1.71206	5.27525	0.0916918	1.03767	1.71206	#000000		TLE2	0.714768	4.10192	0.223609	0.65051	0.714768	#000000		PPP2R3A	1.08859	5.18509	0.0696812	1.15688	1.08859	#000000		MREG	0.719358	4.06899	0.156854	0.804503	0.719358	#000000		TNIP1	0.935463	4.80153	5.26123e-05	4.27891	0.935463	#377eb8		TBKBP1	0.76827	2.57235	0.107743	0.967613	0.76827	#000000		C11orf68
	ELOVL4	1.71125	5.44391	0.0559854	1.25193	1.71125	#000000		TMEM141	0.714191	5.13662	0.0616655	1.20996	0.714191	#000000		SLC44A3	1.0809	5.05078	0.147336	0.831692	1.0809	#000000		C10orf82	0.719057	3.32464	0.27757	0.556628	0.719057	#000000		GRIA3	0.934761	5.21956	0.000772458	3.11213	0.934761	#377eb8		ERF	0.768085	3.65835	0.0085868	2.06617	0.768085	#377eb8		ACOT7
	CTTNBP2NL	1.71118	5.27479	0.0961521	1.01704	1.71118	#000000		TRMT12	0.713952	2.80816	0.539151	0.268289	0.713952	#000000		ZFTA	1.08047	4.43043	0.231178	0.636054	1.08047	#000000		RAP2C	0.718453	4.58528	0.0530766	1.2751	0.718453	#000000		CKLF	0.933719	3.729	0.00185426	2.73183	0.933719	#377eb8		GLYATL1	0.767809	3.45402	0.016967	1.77039	0.767809	#377eb8		LZIC
	ARHGAP10	1.70869	7.10256	0.000128361	3.89157	1.70869	#377eb8		CCDC28A	0.713161	4.37466	0.0892115	1.04958	0.713161	#000000		VRK2	1.08046	4.37521	0.275371	0.560081	1.08046	#000000		ARHGAP28	0.71822	4.06885	0.121667	0.914828	0.71822	#000000		PIMREG	0.933689	4.74631	0.000630175	3.20054	0.933689	#377eb8		CD24	0.767372	9.7976	1.42459e-17	16.8463	0.767372	#377eb8		IGLON5
	TMEM45B	1.70536	5.59098	0.0492394	1.30769	1.70536	#377eb8		GRK2	0.713121	4.80372	0.0475221	1.3231	0.713121	#377eb8		TRIM2	1.08021	5.18426	0.180925	0.742501	1.08021	#000000		PRR3	0.717663	3.2637	0.300909	0.521565	0.717663	#000000		PAK1	0.93229	5.34373	5.61604e-06	5.25057	0.93229	#377eb8		LINC01797	0.766226	3.11361	0.0296249	1.52834	0.766226	#377eb8		ETFB
	ENSG00000287083	1.70239	5.44021	0.0663618	1.17808	1.70239	#000000		ZKSCAN5	0.712024	3.76695	0.26332	0.579515	0.712024	#000000		CTDSP2	1.07962	5.08569	0.0701831	1.15377	1.07962	#000000		TRIOBP	0.717659	4.03245	0.159946	0.796027	0.717659	#000000		HSP90AA2P	0.931068	3.29213	0.0123219	1.90932	0.931068	#377eb8		GARNL3	0.765975	3.87734	0.00796151	2.099	0.765975	#377eb8		RANGRF
	FRMPD4	1.6862	7.0805	0.000177708	3.75029	1.6862	#377eb8		MLLT1	0.711456	5.00046	0.0313041	1.5044	0.711456	#377eb8		RHOU	1.07838	4.37508	0.266236	0.574734	1.07838	#000000		MLXIP	0.717628	5.18789	0.0280748	1.55168	0.717628	#377eb8		GNPNAT1	0.930997	3.91686	0.00195569	2.7087	0.930997	#377eb8		ENSG00000260927	0.765532	2.80429	0.0882244	1.05441	0.765532	#000000		SCRN2
	TRPM5	1.67907	4.24185	0.44923	0.347531	1.67907	#000000		NR3C1	0.710755	6.2124	0.0087999	2.05552	0.710755	#377eb8		DPYSL5	1.07808	4.37644	0.247297	0.606781	1.07808	#000000		EVC	0.717448	3.19994	0.383291	0.416471	0.717448	#000000		PLXDC2	0.9309	5.04624	2.80021e-05	4.55281	0.9309	#377eb8		HDAC11	0.764794	2.4096	0.137143	0.862825	0.764794	#000000		SIM1
	POLG2	1.67645	4.24159	0.417249	0.379605	1.67645	#000000		SPTSSB	0.709429	5.91986	0.00853936	2.06857	0.709429	#377eb8		OTUD3	1.07442	5.01672	0.125298	0.902055	1.07442	#000000		PCGF5	0.716747	3.9572	0.161783	0.791068	0.716747	#000000		ZFP36L2	0.930211	6.44584	1.02703e-06	5.98842	0.930211	#377eb8		H2AC8	0.764513	3.9753	0.00395433	2.40293	0.764513	#377eb8		CTNNA3
	CCDC153	1.67601	4.24207	0.44086	0.3557	1.67601	#000000		RTL5	0.708883	4.49737	0.0883375	1.05386	0.708883	#000000		DSE	1.07313	5.82521	0.0133759	1.87368	1.07313	#377eb8		PLXDC2	0.716597	5.58946	0.00464763	2.33277	0.716597	#377eb8		FABP5	0.929046	5.984	7.51199e-07	6.12424	0.929046	#377eb8		GSTO1	0.763455	7.7493	9.51906e-12	11.0214	0.763455	#377eb8		SPON1
	ENSG00000287763	1.67576	4.56963	0.264449	0.577657	1.67576	#000000		OTUD6B	0.708413	5.06204	0.0263541	1.57915	0.708413	#377eb8		S100A13	1.07203	5.48861	0.0610391	1.21439	1.07203	#000000		TNK2	0.715627	3.13338	0.387882	0.4113	0.715627	#000000		RUNX1	0.929026	3.29173	0.0125954	1.89979	0.929026	#377eb8		RAMP1	0.76288	6.67031	6.00904e-09	8.2212	0.76288	#377eb8		CD74
	ENSG00000227885	1.67566	4.24068	0.437346	0.359174	1.67566	#000000		LIMK2	0.708207	2.98403	0.399738	0.398225	0.708207	#000000		LINC02595	1.07199	4.26183	0.258809	0.58702	1.07199	#000000		ENPP1	0.71554	4.82364	0.0808486	1.09233	0.71554	#000000		CKAP2	0.927449	5.0907	0.000368108	3.43402	0.927449	#377eb8		ALDH3A2	0.762329	7.08491	5.64375e-08	7.24843	0.762329	#377eb8		NR2F2
	SLC25A53	1.67552	4.5689	0.306238	0.513941	1.67552	#000000		DPYSL4	0.708124	4.4676	0.0805944	1.0937	0.708124	#000000		KIF22	1.07171	4.31839	0.337283	0.472006	1.07171	#000000		CEBPA	0.714273	3.13331	0.311439	0.506627	0.714273	#000000		AHCY	0.927426	5.78487	2.29823e-06	5.63861	0.927426	#377eb8		CIB2	0.762169	4.59758	0.000252548	3.59766	0.762169	#377eb8		DENND11
	PLEC	1.67551	4.56898	0.285387	0.544566	1.67551	#000000		SELENOP	0.70803	4.68493	0.0933479	1.0299	0.70803	#000000		EML6	1.07139	5.76266	0.0236345	1.62645	1.07139	#377eb8		BTBD17	0.714003	4.73471	0.0510899	1.29167	0.714003	#000000		BAMBI	0.927355	3.87006	0.00194172	2.71181	0.927355	#377eb8		CLDN15	0.761162	2.88535	0.0599077	1.22252	0.761162	#000000		EIF4EBP1
	KCNMB2-AS1	1.6755	4.24062	0.434038	0.362472	1.6755	#000000		TRMT1	0.707118	2.98387	0.381256	0.418783	0.707118	#000000		GABRG3	1.07064	4.26021	0.279097	0.554245	1.07064	#000000		AKAP1	0.713309	5.00964	0.0229584	1.63906	0.713309	#377eb8		AMOT	0.926781	6.20761	3.28998e-06	5.48281	0.926781	#377eb8		SALL2	0.760178	3.6048	0.00947038	2.02363	0.760178	#377eb8		MTARC2
	H6PD	1.67488	4.24041	0.430893	0.36563	1.67488	#000000		SPR	0.707083	2.9836	0.433389	0.363122	0.707083	#000000		POLR1H	1.07043	4.31923	0.280748	0.551684	1.07043	#000000		PARP9	0.712784	3.06347	0.339516	0.46914	0.712784	#000000		NR2F6	0.92667	5.45197	1.07225e-05	4.9697	0.92667	#377eb8		CRYBG1	0.759327	3.83147	0.00787301	2.10386	0.759327	#377eb8		FAT3
	GIPC1	1.6738	4.56941	0.296306	0.528259	1.6738	#000000		RSPH1	0.706857	2.98422	0.449228	0.347533	0.706857	#000000		TMEM132B	1.06981	4.26206	0.264758	0.57715	1.06981	#000000		CACNA1H	0.712603	5.9484	0.00173464	2.76079	0.712603	#377eb8		ENSG00000227615	0.926303	3.38854	0.00507017	2.29498	0.926303	#377eb8		PTP4A3	0.759194	3.24216	0.0221537	1.65455	0.759194	#377eb8		KHDRBS2
	LINC00643	1.67367	4.56936	0.28791	0.540743	1.67367	#000000		RHOU	0.706003	3.0647	0.45677	0.340302	0.706003	#000000		ENSG00000230333	1.06823	4.98028	0.185368	0.731966	1.06823	#000000		MZF1	0.711222	2.99029	0.447787	0.348929	0.711222	#000000		TRIM25	0.9263	3.16685	0.0132261	1.87857	0.9263	#377eb8		EFEMP2	0.758869	4.50622	0.000895608	3.04788	0.758869	#377eb8		SLC2A4RG
	UGCG	1.67352	4.83371	0.206312	0.685475	1.67352	#000000		TMEM176A	0.705982	4.24836	0.142253	0.846939	0.705982	#000000		COMTD1	1.0645	4.19981	0.275355	0.560107	1.0645	#000000		MMP2	0.710935	3.74928	0.174553	0.758073	0.710935	#000000		ASCL1	0.926101	4.7973	3.91918e-05	4.40681	0.926101	#377eb8		PSD4	0.754931	2.61365	0.0724294	1.14009	0.754931	#000000		SLC44A2
	TICAM1	1.67276	4.56845	0.264824	0.577043	1.67276	#000000		STOX2	0.705465	5.10156	0.0334478	1.47563	0.705465	#377eb8		PIP5K1B	1.06439	5.34987	0.0491786	1.30822	1.06439	#377eb8		USP38-DT	0.710551	2.99015	0.350106	0.4558	0.710551	#000000		PDIA5	0.925543	4.43987	0.000377622	3.42294	0.925543	#377eb8		PHLDB1	0.752346	4.31991	0.0016071	2.79396	0.752346	#377eb8		CHSY3
	TMPRSS6	1.6726	4.24082	0.411596	0.385528	1.6726	#000000		GLTP	0.705073	2.9839	0.436854	0.359664	0.705073	#000000		IGFBP3	1.06349	6.5163	0.00664593	2.17744	1.06349	#377eb8		A2MP1	0.710477	2.99023	0.389936	0.409007	0.710477	#000000		LATS2	0.924753	3.16717	0.0167815	1.77517	0.924753	#377eb8		CD47	0.752129	5.49269	1.75251e-05	4.75634	0.752129	#377eb8		SMIM19
	ZNF138	1.67252	4.56772	0.302936	0.518649	1.67252	#000000		PLCL2	0.704882	6.45582	0.00430827	2.3657	0.704882	#377eb8		CTTNBP2	1.06198	5.35249	0.10567	0.97605	1.06198	#000000		ELP4	0.710189	7.16656	0.000647452	3.18879	0.710189	#377eb8		CAPN1	0.924286	4.57983	0.000447366	3.34934	0.924286	#377eb8		SLC39A14	0.751899	5.87576	2.89836e-06	5.53785	0.751899	#377eb8		GPRIN3
	IGSF11	1.6723	5.25046	0.0945689	1.02425	1.6723	#000000		MED21	0.704161	4.03253	0.19286	0.714758	0.704161	#000000		ZSCAN23	1.06122	4.20016	0.289682	0.538078	1.06122	#000000		DPEP1	0.710175	5.12316	0.0148435	1.82846	0.710175	#377eb8		CENPN	0.923984	3.47906	0.00953228	2.0208	0.923984	#377eb8		PPP1R16A	0.751529	4.42011	0.000461128	3.33618	0.751529	#377eb8		FAM3B
	FRMPD3	1.6712	4.24034	0.417058	0.379803	1.6712	#000000		ADAT1	0.703789	2.98377	0.464035	0.333449	0.703789	#000000		NKAIN3	1.0599	8.99357	0.00063719	3.19573	1.0599	#377eb8		H2BC5	0.709683	4.56599	0.0481774	1.31716	0.709683	#377eb8		S100A13	0.923498	6.12289	1.73592e-06	5.76047	0.923498	#377eb8		NEU3	0.751159	2.70573	0.0709728	1.14891	0.751159	#000000		RNF220
	NMT2	1.66962	4.56721	0.292563	0.53378	1.66962	#000000		SLC25A28	0.703658	3.06469	0.442087	0.354492	0.703658	#000000		MT-TF	1.05937	4.82469	0.138703	0.857915	1.05937	#000000		TTL	0.70943	3.70387	0.172723	0.762651	0.70943	#000000		EHD4	0.922638	3.27192	0.00930463	2.0313	0.922638	#377eb8		ACADS	0.751154	3.10402	0.0313577	1.50366	0.751154	#377eb8		DCX
	ADAMTS12	1.66931	4.23913	0.424069	0.372564	1.66931	#000000		EXOC7	0.703534	6.63135	0.00116406	2.93402	0.703534	#377eb8		PDE3A	1.0576	6.53134	0.0674337	1.17112	1.0576	#000000		RAD51B	0.708699	5.06977	0.0277724	1.55639	0.708699	#377eb8		EPHA6	0.921291	7.60093	2.37057e-06	5.62515	0.921291	#377eb8		MANBA	0.750721	5.33927	4.97572e-05	4.30314	0.750721	#377eb8		PHLDB1
	NIBAN2	1.66873	3.81281	0.605325	0.218011	1.66873	#000000		EML5	0.703359	6.07868	0.00716326	2.14489	0.703359	#377eb8		CTNNA3	1.05748	6.12933	0.0365533	1.43707	1.05748	#377eb8		ZBTB37	0.708501	4.14734	0.153877	0.812827	0.708501	#000000		CDC20	0.921129	3.03039	0.0155391	1.80858	0.921129	#377eb8		TMCO4	0.750349	2.70575	0.0938845	1.02741	0.750349	#000000		STOM
	ZNF473	1.66825	3.81259	0.603501	0.219322	1.66825	#000000		APBB3	0.702717	3.06441	0.415403	0.38153	0.702717	#000000		GAP43	1.05657	9.01314	0.00167086	2.77706	1.05657	#377eb8		NUCKS1	0.708402	7.53325	9.8166e-06	5.00804	0.708402	#377eb8		ZBTB14	0.920818	3.3216	0.0147852	1.83017	0.920818	#377eb8		CAPN1	0.749588	5.57972	9.61434e-06	5.01708	0.749588	#377eb8		MYCN
	WRAP53	1.66783	3.81303	0.605325	0.218011	1.66783	#000000		NREP	0.702475	8.17333	5.37214e-05	4.26985	0.702475	#377eb8		NSMF	1.05605	4.13617	0.348773	0.457457	1.05605	#000000		FAM20C	0.707462	4.11282	0.143636	0.842737	0.707462	#000000		SKP2	0.920411	3.08882	0.0268133	1.57165	0.920411	#377eb8		ZNF600	0.749077	3.32736	0.0214297	1.66898	0.749077	#377eb8		PBX2
	RBM38	1.66768	3.8135	0.60597	0.217549	1.66768	#000000		C3orf80	0.702231	3.06416	0.400445	0.397458	0.702231	#000000		ONECUT3	1.05603	5.23277	0.137744	0.860926	1.05603	#000000		DDX19A	0.707095	3.60867	0.221632	0.654367	0.707095	#000000		H4C5	0.918182	3.14511	0.0122511	1.91182	0.918182	#377eb8		ITGA5	0.747815	3.64522	0.0109768	1.95952	0.747815	#377eb8		BEX3
	PTMAP10	1.66762	3.81231	0.600415	0.221549	1.66762	#000000		IL12A-AS1	0.702211	3.14053	0.461056	0.336247	0.702211	#000000		UNC80	1.05497	7.10469	0.00100661	2.99714	1.05497	#377eb8		C11orf24	0.706589	3.6086	0.211902	0.673864	0.706589	#000000		MFAP2	0.917313	4.42082	0.000227549	3.64292	0.917313	#377eb8		TMEM47	0.747276	3.80202	0.00841791	2.0748	0.747276	#377eb8		CLDN6
	TOE1	1.66762	3.81231	0.600415	0.221549	1.66762	#000000		TIMM23B	0.702175	3.06435	0.429262	0.367278	0.702175	#000000		B3GLCT	1.05488	4.06983	0.364809	0.437934	1.05488	#000000		TRO	0.705729	2.8313	0.422954	0.373706	0.705729	#000000		TMEM87B	0.916356	3.87692	0.00473432	2.32474	0.916356	#377eb8		TACC1	0.745147	5.61353	6.1032e-06	5.21444	0.745147	#377eb8		MRPL16
	SNAI3-AS1	1.66735	3.81281	0.604024	0.218946	1.66735	#000000		MECOM	0.701078	4.44413	0.146569	0.833958	0.701078	#000000		SLC18A2	1.0546	4.13639	0.355653	0.448973	1.0546	#000000		MORN1	0.70567	3.55877	0.28123	0.550939	0.70567	#000000		GLUL	0.915691	6.96453	7.37156e-07	6.13244	0.915691	#377eb8		HECTD3	0.74286	3.13286	0.0413911	1.38309	0.74286	#377eb8		GMPR2
	ENSG00000270804	1.6672	3.81328	0.627122	0.202648	1.6672	#000000		TBC1D1	0.700956	4.90175	0.0494707	1.30565	0.700956	#377eb8		MAT2B	1.0544	4.07093	0.371438	0.430114	1.0544	#000000		PRSS2	0.705479	5.56904	0.221767	0.654102	0.705479	#000000		ATRIP	0.915553	2.87968	0.0226403	1.64512	0.915553	#377eb8		CCNQ	0.742508	3.92162	0.00594138	2.22611	0.742508	#377eb8		NR3C2
	BCAR3-AS1	1.6672	3.81328	0.627122	0.202648	1.6672	#000000		ARHGEF9	0.700287	5.69827	0.0104794	1.97966	0.700287	#377eb8		GIT1	1.05436	4.74137	0.247468	0.606482	1.05436	#000000		FRAT2	0.705358	2.83125	0.428235	0.368318	0.705358	#000000		ANK3	0.914042	5.47008	9.04337e-06	5.04367	0.914042	#377eb8		GAL	0.739516	4.03232	0.00418551	2.37825	0.739516	#377eb8		UBE2D4
	WDHD1	1.66672	3.81253	0.600415	0.221549	1.66672	#000000		ALPK3	0.69855	4.74169	0.0567388	1.24612	0.69855	#000000		DCAKD	1.05303	4.7404	0.152113	0.817835	1.05303	#000000		PKM	0.704749	8.32856	2.28376e-07	6.64135	0.704749	#377eb8		FKBP11	0.913772	3.75801	0.00261984	2.58173	0.913772	#377eb8		GASK1B	0.7392	5.91553	3.238e-06	5.48972	0.7392	#377eb8		PMM1
	MST1L	1.66672	3.81253	0.600415	0.221549	1.66672	#000000		USP3-AS1	0.698474	3.14084	0.363397	0.439619	0.698474	#000000		TMTC2	1.05298	8.63644	9.00575e-05	4.04548	1.05298	#377eb8		ENSG00000239482	0.703414	4.34578	0.113738	0.944095	0.703414	#000000		HEPH	0.912779	4.77915	0.000193323	3.71372	0.912779	#377eb8		SPOCK1	0.737289	7.74872	3.38302e-07	6.4707	0.737289	#377eb8		SMIM32
	ENSG00000272807	1.66672	3.81253	0.600415	0.221549	1.66672	#000000		TTC12	0.698329	3.21369	0.375127	0.425822	0.698329	#000000		PRMT3	1.05043	4.74063	0.144101	0.841334	1.05043	#000000		PURB	0.702901	4.89615	0.0364588	1.4382	0.702901	#377eb8		PRKCA	0.912481	6.57712	3.90169e-06	5.40875	0.912481	#377eb8		PHF19	0.736831	2.82799	0.0734984	1.13372	0.736831	#000000		MPC2
	TP53I11	1.66672	3.81253	0.600415	0.221549	1.66672	#000000		TNK2	0.698216	3.14078	0.409153	0.388114	0.698216	#000000		FAM169A	1.04831	5.10216	0.128774	0.890172	1.04831	#000000		CHRNB2	0.701633	3.45311	0.274395	0.561625	0.701633	#000000		PPP1R14B	0.911372	6.77967	5.24744e-08	7.28005	0.911372	#377eb8		FBXO17	0.736728	2.50064	0.0962933	1.0164	0.736728	#000000		SEC24C
	ZFP14	1.66658	3.813	0.604466	0.218628	1.66658	#000000		CBWD1	0.69799	4.79105	0.0785175	1.10503	0.69799	#000000		CSK	1.04826	4.07065	0.376448	0.424295	1.04826	#000000		LINC03003	0.701584	4.62227	0.0730618	1.13631	0.701584	#000000		EIF4EBP1	0.908696	4.94109	8.62839e-05	4.06407	0.908696	#377eb8		BAK1	0.736691	3.09433	0.0403127	1.39456	0.736691	#377eb8		AIDA
	ZNF491	1.66652	3.81181	0.600248	0.221669	1.66652	#000000		PITPNC1	0.697778	5.92372	0.0110048	1.95842	0.697778	#377eb8		LOXL4	1.04727	4.00076	0.424307	0.37232	1.04727	#000000		KCNK3	0.701498	3.45311	0.237732	0.623913	0.701498	#000000		MCM2	0.905911	4.66067	0.000180723	3.74299	0.905911	#377eb8		LGALS3	0.73656	6.9147	2.51221e-09	8.59994	0.73656	#377eb8		PPP1R26
	GJB1	1.66652	3.81181	0.600248	0.221669	1.66652	#000000		CDH4	0.697027	6.47992	0.00263242	2.57964	0.697027	#377eb8		CHD3	1.0465	4.00075	0.363696	0.439262	1.0465	#000000		NBEAL2	0.700761	7.96097	1.15432e-06	5.93767	0.700761	#377eb8		PDGFA	0.905687	5.47426	2.14856e-05	4.66785	0.905687	#377eb8		KIF1C	0.735088	5.52574	4.69934e-05	4.32796	0.735088	#377eb8		ZNF362
	ADAMTS13	1.6661	3.81225	0.603707	0.219174	1.6661	#000000		TMEM250	0.696236	3.7792	0.267439	0.572775	0.696236	#000000		MAPK3	1.04608	5.13507	0.10266	0.988597	1.04608	#000000		ZNF423	0.699539	4.28487	0.162006	0.790468	0.699539	#000000		SEPTIN11	0.905223	6.08691	2.31752e-06	5.63498	0.905223	#377eb8		NEBL	0.734867	3.16083	0.0683995	1.16495	0.734867	#000000		TK1
	NPM2	1.66596	4.23972	0.449077	0.347679	1.66596	#000000		ENSG00000258932	0.695511	5.3867	0.0513846	1.28917	0.695511	#000000		RAP1GAP	1.0456	4.6499	0.229759	0.638728	1.0456	#000000		SPACA9	0.699277	3.39732	0.269185	0.569949	0.699277	#000000		ANKMY2	0.904895	4.02311	0.00266028	2.57507	0.904895	#377eb8		OSBPL3	0.734577	4.86732	0.00177497	2.75081	0.734577	#377eb8		WASH3P
	MVP-DT	1.66595	3.81272	0.60063	0.221393	1.66595	#000000		CSMD3	0.695034	6.18524	0.0383039	1.41676	0.695034	#377eb8		EFNB2	1.04525	5.44688	0.0884624	1.05324	1.04525	#000000		MMP16	0.69914	8.08955	4.45382e-05	4.35127	0.69914	#377eb8		TMSB4X	0.904545	8.9606	1.35962e-09	8.86658	0.904545	#377eb8		AMHR2	0.733432	3.22452	0.0316666	1.4994	0.733432	#377eb8		ZNF681
	TYSND1	1.66562	3.81203	0.600415	0.221549	1.66562	#000000		CHDH	0.693962	3.21321	0.430433	0.366094	0.693962	#000000		EPAS1	1.04237	4.00072	0.33174	0.479202	1.04237	#000000		PSMG3	0.699098	4.2536	0.101376	0.994066	0.699098	#000000		FAM83F	0.904163	2.78422	0.0364211	1.43865	0.904163	#377eb8		RDX	0.732471	7.52741	5.6593e-10	9.24724	0.732471	#377eb8		MOB3A
	PPP1R14A	1.66562	3.81203	0.600415	0.221549	1.66562	#000000		MIOS	0.693906	5.45014	0.0275005	1.56066	0.693906	#377eb8		ASL	1.04198	3.99997	0.405676	0.39182	1.04198	#000000		SPR	0.697298	3.33931	0.287314	0.541643	0.697298	#000000		DGKD	0.902758	4.19516	0.000668135	3.17514	0.902758	#377eb8		DNAJC30	0.732015	3.28546	0.0292129	1.53442	0.732015	#377eb8		DENND3
	SMPDL3B	1.66547	3.8125	0.605325	0.218011	1.66547	#000000		SFT2D1	0.69351	4.25698	0.133065	0.875936	0.69351	#000000		AMIGO2	1.04006	5.39176	0.0522485	1.28193	1.04006	#000000		NHS	0.696485	5.09626	0.0281243	1.55092	0.696485	#377eb8		KRT7	0.901857	5.10005	0.000342733	3.46504	0.901857	#377eb8		IMPDH1	0.731796	3.65847	0.0250857	1.60057	0.731796	#377eb8		GNAS
	ANGPTL1	1.66547	3.8125	0.605325	0.218011	1.66547	#000000		PLK3	0.693373	3.34839	0.309563	0.509251	0.693373	#000000		GSS	1.03932	4.60508	0.19201	0.716677	1.03932	#000000		SNRPA	0.695803	3.80377	0.327961	0.484177	0.695803	#000000		PLAAT3	0.901408	3.76485	0.00269149	2.57001	0.901408	#377eb8		TMEM185A	0.73166	6.04902	4.7638e-07	6.32205	0.73166	#377eb8		PAX8-AS1
	IER3	1.66547	3.8125	0.605325	0.218011	1.66547	#000000		FPGT	0.692313	3.34849	0.341117	0.467097	0.692313	#000000		ZNF496	1.03654	3.92871	0.421959	0.37473	1.03654	#000000		CSNK1G1	0.695687	4.43884	0.0765103	1.11628	0.695687	#000000		MYL9	0.9007	4.977	0.00040771	3.38965	0.9007	#377eb8		DUSP23	0.731428	5.1808	3.3118e-05	4.47994	0.731428	#377eb8		NUDT14
	ZNF280B	1.66533	3.81244	0.604167	0.218843	1.66533	#000000		HIRA	0.691749	4.38989	0.0910498	1.04072	0.691749	#000000		NSUN5P2	1.03566	3.9281	0.374258	0.426828	1.03566	#000000		FBXW4	0.69528	5.04178	0.0303136	1.51836	0.69528	#377eb8		ECT2	0.899923	4.71076	0.000149497	3.82537	0.899923	#377eb8		RAB1B	0.731373	4.42009	0.00252785	2.59725	0.731373	#377eb8		TBRG4
	SHLD3	1.66527	3.81125	0.604815	0.218378	1.66527	#000000		TRAF3IP2	0.6906	3.3483	0.321564	0.492732	0.6906	#000000		CCDC162P	1.03422	3.92738	0.430051	0.36648	1.03422	#000000		S100A16	0.695007	3.76015	0.199734	0.699547	0.695007	#000000		RCC1	0.89663	3.9981	0.0058177	2.23525	0.89663	#377eb8		TMCC3	0.731279	4.1812	0.0018269	2.73829	0.731279	#377eb8		PNPLA4
	USP27X	1.66514	3.81182	0.617346	0.209471	1.66514	#000000		ARL5A	0.689909	4.45274	0.162785	0.788386	0.689909	#000000		ENSG00000267327	1.03219	4.99623	0.105129	0.978276	1.03219	#000000		EGFL7	0.693651	3.76008	0.237643	0.624074	0.693651	#000000		KIF18A	0.896566	4.1002	0.00628796	2.20149	0.896566	#377eb8		RITA1	0.730584	3.05495	0.0670595	1.17354	0.730584	#000000		DYNLT2B
	ATRIP	1.665	3.81175	0.600415	0.221549	1.665	#000000		DPYSL3	0.689656	4.4213	0.0940451	1.02666	0.689656	#000000		COMT	1.03103	3.92766	0.506321	0.295574	1.03103	#000000		DENND10	0.692582	4.35279	0.0956417	1.01935	0.692582	#000000		GSDMD	0.896534	3.63693	0.00497856	2.3029	0.896534	#377eb8		CCDC122	0.730434	3.34395	0.0215398	1.66676	0.730434	#377eb8		DUSP23
	FAT3	1.66491	7.20345	0.000123618	3.90792	1.66491	#377eb8		TOPBP1	0.689595	5.51475	0.0268326	1.57134	0.689595	#377eb8		PLAC8	1.03062	4.55721	0.220033	0.657513	1.03062	#000000		PPP1R8	0.692392	4.6033	0.070209	1.15361	0.692392	#000000		CDH4	0.896523	6.63449	8.03779e-08	7.09486	0.896523	#377eb8		SUMF2	0.73033	3.0549	0.0540447	1.26725	0.73033	#000000		TRANK1
	TRAPPC14	1.66485	3.81222	0.60052	0.221472	1.66485	#000000		ZNF883	0.688001	3.53007	0.404151	0.393457	0.688001	#000000		PARD3B	1.02709	6.83679	0.00284867	2.54536	1.02709	#377eb8		HS3ST5	0.692022	7.23424	0.000239776	3.62019	0.692022	#377eb8		ERAP1	0.894314	3.8564	0.00312377	2.50532	0.894314	#377eb8		RPS27L	0.729511	5.93314	1.24448e-06	5.90501	0.729511	#377eb8		TSPAN17
	TARS2	1.66452	3.81154	0.605325	0.218011	1.66452	#000000		TSPAN18	0.687924	3.4717	0.328063	0.484042	0.687924	#000000		PTPRU	1.0262	3.85093	0.420684	0.376044	1.0262	#000000		IRF2BP1	0.691707	3.21584	0.368518	0.433542	0.691707	#000000		MPND	0.894193	3.2614	0.0194253	1.71163	0.894193	#377eb8		FGG	0.729507	4.09643	0.0108526	1.96447	0.729507	#377eb8		SLC7A7
	UBR7	1.66437	3.81147	0.605325	0.218011	1.66437	#000000		PARP14	0.687256	4.12061	0.149437	0.825542	0.687256	#000000		FLVCR1	1.02511	5.99165	0.0309559	1.50926	1.02511	#377eb8		PTPRT	0.691575	6.32501	0.0406654	1.39077	0.691575	#377eb8		LLGL2	0.892654	5.66315	5.29e-06	5.27654	0.892654	#377eb8		TEP1	0.726448	2.44058	0.107176	0.9699	0.726448	#000000		CLP1
	ENSG00000271976	1.66422	3.81194	0.600415	0.221549	1.66422	#000000		CDK14	0.686374	5.22306	0.177197	0.751544	0.686374	#000000		AATK	1.02504	3.85141	0.527138	0.278076	1.02504	#000000		PARP2	0.689146	3.15001	0.386291	0.413085	0.689146	#000000		TLCD1	0.892404	2.82606	0.0357843	1.44631	0.892404	#377eb8		UBAP1L	0.726412	2.4406	0.102169	0.990681	0.726412	#000000		KRT18
	ALDH5A1	1.66422	3.81194	0.600415	0.221549	1.66422	#000000		STMN2	0.685079	7.22196	0.00146426	2.83438	0.685079	#377eb8		CASZ1	1.02465	6.17282	0.0200953	1.69691	1.02465	#377eb8		SELENOW	0.688861	7.04352	5.08558e-05	4.29366	0.688861	#377eb8		HMGB1P5	0.892322	5.30814	1.42799e-05	4.84528	0.892322	#377eb8		COL6A1	0.724659	4.83042	0.000195068	3.70981	0.724659	#377eb8		TLCD4
	DAGLA	1.66389	3.81125	0.603501	0.219322	1.66389	#000000		TSHZ3	0.684461	5.24566	0.0343971	1.46348	0.684461	#377eb8		COL22A1	1.02349	3.85077	0.419	0.377786	1.02349	#000000		TMPRSS6	0.686595	3.57112	0.22357	0.650587	0.686595	#000000		CASP6	0.891905	4.35411	0.00131461	2.8812	0.891905	#377eb8		TOMM40L	0.724234	2.54422	0.133727	0.873779	0.724234	#000000		FER1L6
	LRRC73	1.66389	3.81125	0.603501	0.219322	1.66389	#000000		BCL7C	0.684386	3.58598	0.356159	0.448356	0.684386	#000000		LIN7A	1.02325	5.71664	0.0515904	1.28743	1.02325	#000000		ENSG00000269940	0.685782	3.08107	0.361362	0.442058	0.685782	#000000		GSTA1	0.891717	5.16853	0.00014616	3.83517	0.891717	#377eb8		ZNF853	0.724158	3.36839	0.0374198	1.4269	0.724158	#377eb8		PDIK1L
	DLGAP3	1.66389	3.81125	0.603501	0.219322	1.66389	#000000		CDK6	0.683739	6.05341	0.00631066	2.19993	0.683739	#377eb8		TMEM41A	1.02282	3.85102	0.3921	0.406603	1.02282	#000000		PXN	0.685341	3.89716	0.212794	0.67204	0.685341	#000000		SLC44A1	0.891245	5.95132	1.30231e-06	5.88528	0.891245	#377eb8		UBASH3B	0.724092	5.13488	0.000115986	3.93559	0.724092	#377eb8		SEC14L1
	PTPRU	1.66375	3.81173	0.605325	0.218011	1.66375	#000000		L3MBTL4	0.683304	5.22772	0.0244053	1.61251	0.683304	#377eb8		MAMDC2-AS1	1.02239	3.85086	0.415484	0.381446	1.02239	#000000		ANKRD18A	0.685197	3.08112	0.367113	0.4352	0.685197	#000000		ARHGAP1	0.889488	3.77165	0.00593821	2.22634	0.889488	#377eb8		TMEM132D	0.723537	3.65192	0.0208336	1.68124	0.723537	#377eb8		TMEM125
	AMY2B	1.66375	3.81173	0.605325	0.218011	1.66375	#000000		GPRIN3	0.681336	6.59412	0.00330989	2.48019	0.681336	#377eb8		ENSG00000259865	1.02204	3.85037	0.477873	0.320688	1.02204	#000000		ABR	0.684165	3.51979	0.239908	0.619956	0.684165	#000000		ID2	0.889425	8.88815	9.00608e-11	10.0455	0.889425	#377eb8		PRSS8	0.722859	4.92857	0.000117901	3.92848	0.722859	#377eb8		RAB34
	USP3-AS1	1.66375	3.81173	0.605325	0.218011	1.66375	#000000		PLA2G6	0.681133	4.3326	0.125765	0.90044	0.681133	#000000		ANKRD10-IT1	1.02166	3.85148	0.422985	0.373675	1.02166	#000000		USH1C	0.684077	4.77898	0.0582848	1.23444	0.684077	#000000		ROR2	0.888244	5.17099	1.98683e-05	4.70184	0.888244	#377eb8		LTB	0.722359	6.29925	6.58884e-06	5.18119	0.722359	#377eb8		CDIP1
	RNF157-AS1	1.66265	3.81069	0.616156	0.210309	1.66265	#000000		ENSG00000288765	0.681119	5.94869	0.0123429	1.90858	0.681119	#377eb8		SAMD9	1.02147	3.85155	0.507132	0.294879	1.02147	#000000		TRABD	0.682852	4.38918	0.109573	0.960296	0.682852	#000000		TMEM263	0.884929	4.46137	0.00410882	2.38628	0.884929	#377eb8		PRKD2	0.721915	3.7414	0.0125936	1.89985	0.721915	#377eb8		EOLA2
	CROT	1.6625	3.81116	0.605325	0.218011	1.6625	#000000		SRCIN1	0.680406	3.74179	0.408199	0.389128	0.680406	#000000		SNCAIP	1.01809	5.18366	0.0965605	1.0152	1.01809	#000000		CDK6	0.682729	4.75653	0.0827277	1.08235	0.682729	#000000		PHGDH	0.884525	5.75126	1.72267e-06	5.7638	0.884525	#377eb8		ADAM19	0.721893	4.15827	0.00209781	2.67823	0.721893	#377eb8		GUCY1A2
	GTF2IP1	1.6625	3.81116	0.605325	0.218011	1.6625	#000000		ENSG00000259865	0.679228	3.8827	0.278354	0.555403	0.679228	#000000		ARFGEF3	1.01777	7.24971	0.00342792	2.46497	1.01777	#377eb8		IGFBP2	0.682235	6.68899	0.000189281	3.72289	0.682235	#377eb8		DHCR24	0.883494	4.42851	0.000885512	3.05281	0.883494	#377eb8		EGFL7	0.721245	4.19037	0.00223421	2.65088	0.721245	#377eb8		LMO3
	ENSG00000268403	1.66217	3.81048	0.624543	0.204437	1.66217	#000000		DUSP15	0.679039	2.83116	0.514986	0.288205	0.679039	#000000		SERPINI1	1.01729	4.84486	0.257974	0.588425	1.01729	#000000		TXNDC11	0.682164	4.73398	0.0513243	1.28968	0.682164	#000000		RPL22L1	0.883325	6.91998	6.137e-07	6.21204	0.883325	#377eb8		LTC4S	0.720316	2.73111	0.0720477	1.14238	0.720316	#000000		MAPKAPK3
	DAB1	1.64018	7.49663	2.66778e-05	4.57385	1.64018	#377eb8		TANK	0.678879	5.76031	0.022186	1.65392	0.678879	#377eb8		PTPN13	1.01721	6.055	0.0299831	1.52312	1.01721	#377eb8		CHST9	0.681993	8.74589	1.18136e-07	6.92762	0.681993	#377eb8		CARD10	0.881839	3.75755	0.00293092	2.533	0.881839	#377eb8		MYRF	0.719915	4.9921	0.000131363	3.88153	0.719915	#377eb8		HEBP2
	RFLNB	1.63713	5.22627	0.102163	0.990705	1.63713	#000000		STXBP6	0.677935	5.47557	0.135521	0.867994	0.677935	#000000		MYO5C	1.01701	4.84301	0.196388	0.706885	1.01701	#000000		ENSG00000176593	0.681817	3.00868	0.375928	0.424895	0.681817	#000000		LDHA	0.880083	5.56504	1.33079e-05	4.87589	0.880083	#377eb8		ENSG00000289899	0.719736	3.82578	0.00823482	2.08435	0.719736	#377eb8		NUDT22
	DIP2C	1.63443	7.17749	0.000217958	3.66163	1.63443	#377eb8		PEX2	0.677195	4.6306	0.136535	0.864757	0.677195	#000000		ABCA7	1.0156	4.40206	0.271391	0.566404	1.0156	#000000		BTBD1	0.681529	5.16115	0.0164963	1.78261	0.681529	#377eb8		TUFT1	0.879462	2.86627	0.0242917	1.61454	0.879462	#377eb8		LGALS3BP	0.719369	5.43002	2.95497e-05	4.52945	0.719369	#377eb8		ZCRB1
	KCTD9	1.62667	5.02854	0.173654	0.760314	1.62667	#000000		AMOTL1	0.676059	4.93964	0.0610385	1.2144	0.676059	#000000		ANKRD18A	1.0124	3.77179	0.586943	0.231404	1.0124	#000000		MBD3	0.68151	4.89054	0.0484305	1.31488	0.68151	#377eb8		RMI2	0.877464	2.99356	0.0281517	1.55049	0.877464	#377eb8		ENSG00000272079	0.718846	2.81623	0.0588696	1.23011	0.718846	#000000		SNAPIN
	BALR6	1.62297	4.8006	0.281334	0.550778	1.62297	#000000		EPB41L4A	0.675872	5.3693	0.021747	1.6626	0.675872	#377eb8		SLC22A15	1.01219	3.76999	0.442273	0.354309	1.01219	#000000		CBX8	0.680642	3.81429	0.18226	0.73931	0.680642	#000000		ZBED1	0.877304	4.99067	7.36314e-05	4.13294	0.877304	#377eb8		EFNA1	0.718072	3.67168	0.0104742	1.97988	0.718072	#377eb8		GSTM3
	DPP10-AS1	1.62024	4.80287	0.239741	0.620258	1.62024	#000000		CCND2	0.675812	4.68333	0.113804	0.943843	0.675812	#000000		ZNF267	1.01144	3.76939	0.479939	0.318814	1.01144	#000000		GALNT10	0.678825	3.77101	0.194484	0.711117	0.678825	#000000		CDK14	0.877269	5.60012	2.22916e-05	4.65186	0.877269	#377eb8		GNB2	0.717908	5.95375	2.54312e-06	5.59463	0.717908	#377eb8		THYN1
	ZBTB7A	1.61786	4.79996	0.196683	0.706233	1.61786	#000000		RIPK4	0.67581	2.92005	0.434817	0.361693	0.67581	#000000		RABEP2	1.0112	3.7701	0.426643	0.369935	1.0112	#000000		ANO9	0.678708	4.66412	0.078337	1.10603	0.678708	#000000		LYSMD4	0.877213	3.21946	0.0127521	1.89442	0.877213	#377eb8		MCTP2	0.717431	2.8966	0.0673916	1.17139	0.717431	#000000		GALE
	NFASC	1.61104	5.78479	0.0283398	1.5476	1.61104	#377eb8		MAP3K9-DT	0.675123	3.00418	0.523712	0.280908	0.675123	#000000		STXBP6	1.01078	6.18455	0.201656	0.695389	1.01078	#000000		VSIG10	0.678517	3.41121	0.314644	0.502181	0.678517	#000000		CAPG	0.876988	3.27095	0.0137209	1.86262	0.876988	#377eb8		NT5E	0.717233	4.01722	0.0105892	1.97514	0.717233	#377eb8		BAD
	ENSG00000250049	1.61101	4.53127	0.404869	0.392685	1.61101	#000000		ENSG00000261324	0.674634	2.91992	0.462286	0.335089	0.674634	#000000		MYT1	1.01075	5.15084	0.157764	0.801992	1.01075	#000000		TCEANC2	0.67843	2.93246	0.483064	0.315995	0.67843	#000000		SCRIB	0.876922	3.97887	0.00336047	2.4736	0.876922	#377eb8		MTFR1L	0.717079	4.01714	0.00439405	2.35714	0.717079	#377eb8		GTF2H5
	GPR119	1.60906	6.28038	0.0116627	1.9332	1.60906	#377eb8		OTUD3	0.674454	3.92655	0.272959	0.563902	0.674454	#000000		PDK2	1.0103	3.76985	0.433785	0.362726	1.0103	#000000		RPL18AP3	0.677817	4.26899	0.109814	0.95934	0.677817	#000000		KIAA1522	0.876242	3.36898	0.0142141	1.84728	0.876242	#377eb8		DNAH6	0.716041	2.97278	0.0677297	1.16922	0.716041	#000000		PTMAP10
	ABLIM1	1.60694	7.02177	0.000478743	3.3199	1.60694	#377eb8		RIIAD1	0.673896	4.23963	0.246277	0.608576	0.673896	#000000		RASSF7	1.00965	3.76947	0.483554	0.315555	1.00965	#000000		MPPED2	0.677808	3.77081	0.311439	0.506627	0.677808	#000000		SEPTIN6	0.876152	3.81426	0.00857875	2.06658	0.876152	#377eb8		CAPNS1	0.715626	6.26501	2.22593e-07	6.65249	0.715626	#377eb8		MRPL54
	TTTY14	1.60443	5.77977	0.0269641	1.56921	1.60443	#377eb8		LINC01619	0.673423	5.21859	0.0299822	1.52314	0.673423	#377eb8		OTOA	1.00924	3.76932	0.503255	0.298212	1.00924	#000000		RASSF6	0.675954	7.0771	6.27643e-05	4.20229	0.675954	#377eb8		KRTCAP3	0.875998	3.54702	0.0092669	2.03307	0.875998	#377eb8		GYS1	0.715291	3.54947	0.0221537	1.65455	0.715291	#377eb8		PHF13
	ELAVL4	1.60315	6.86913	0.000539476	3.26803	1.60315	#377eb8		ZFHX4	0.673006	4.27436	0.223462	0.650797	0.673006	#000000		CENPJ	1.00905	3.76972	0.489668	0.310098	1.00905	#000000		HECTD3	0.675714	3.35391	0.320593	0.494047	0.675714	#000000		TMEM39B	0.875501	3.81414	0.00712833	2.14701	0.875501	#377eb8		RAB25	0.714624	5.43402	1.98309e-05	4.70266	0.714624	#377eb8		DNPEP
	ADAMTS18	1.60311	4.52818	0.335727	0.474013	1.60311	#000000		FAAP100	0.672749	4.12943	0.153608	0.813585	0.672749	#000000		LTA4H	1.00728	4.7607	0.216046	0.665454	1.00728	#000000		ZNF697	0.675631	3.35394	0.327961	0.484177	0.675631	#000000		FAM83H	0.875305	3.70574	0.00507243	2.29478	0.875305	#377eb8		CTSB	0.713284	5.63886	7.90407e-06	5.10215	0.713284	#377eb8		TMEM14B
	COL26A1	1.60309	4.52881	0.32935	0.482342	1.60309	#000000		TPPP3	0.67237	5.23691	0.0385172	1.41434	0.67237	#377eb8		ETV5	1.00675	4.34826	0.365864	0.43668	1.00675	#000000		GPSM1	0.675096	3.3538	0.294982	0.530204	0.675096	#000000		H2BC9	0.874237	3.50436	0.0180394	1.74378	0.874237	#377eb8		ABCC4	0.712786	5.23869	6.32043e-05	4.19925	0.712786	#377eb8		ENSG00000235419
	ARVCF	1.60216	4.52727	0.328842	0.483012	1.60216	#000000		CDC25B	0.671634	3.08337	0.465001	0.332546	0.671634	#000000		SLC29A1	1.00668	4.76002	0.190373	0.720394	1.00668	#000000		DNPEP	0.673236	2.85196	0.443064	0.353534	0.673236	#000000		DTYMK	0.87287	4.91925	0.0003262	3.48652	0.87287	#377eb8		ZDHHC14	0.711829	5.73898	9.53009e-06	5.0209	0.711829	#377eb8		NSG1
	SMAD3	1.60216	4.52727	0.328842	0.483012	1.60216	#000000		PARP6	0.671375	4.901	0.0521986	1.28234	0.671375	#000000		STIM1	1.00601	5.08391	0.196657	0.706291	1.00601	#000000		AIDA	0.672888	4.71689	0.0837928	1.07679	0.672888	#000000		LHFPL6	0.87276	5.88193	0.00362362	2.44086	0.87276	#377eb8		RNF217-AS1	0.711608	3.30246	0.0334664	1.47539	0.711608	#377eb8		RAB25
	RNF207	1.60143	4.52992	0.381181	0.418869	1.60143	#000000		MTHFSD	0.670658	3.159	0.435345	0.361166	0.670658	#000000		SLC43A3	1.00483	4.34778	0.297719	0.526193	1.00483	#000000		TIGD5	0.67254	2.85199	0.457149	0.339942	0.67254	#000000		SCAI	0.870803	4.61874	0.000449293	3.34747	0.870803	#377eb8		ZHX1	0.71117	4.68096	0.000536926	3.27009	0.71117	#377eb8		ZNF510
	PDLIM1	1.60129	5.203	0.112582	0.948532	1.60129	#000000		SBNO2	0.669322	3.29901	0.344057	0.463369	0.669322	#000000		LINC02534	1.00191	3.68457	0.572817	0.241984	1.00191	#000000		NPM1P28	0.672394	2.85197	0.505168	0.296564	0.672394	#000000		ALDH3A2	0.870704	4.79058	0.00110045	2.95843	0.870704	#377eb8		HCFC1R1	0.71074	4.23081	0.00240878	2.6182	0.71074	#377eb8		PNKD
	DCK	1.60079	4.52675	0.328487	0.483482	1.60079	#000000		GRK6	0.667575	3.36451	0.433556	0.362955	0.667575	#000000		GIPR	1.00148	4.76077	0.199891	0.699206	1.00148	#000000		ENSG00000287763	0.671593	3.29408	0.388101	0.411055	0.671593	#000000		SP5	0.870194	4.117	0.00163602	2.78621	0.870194	#377eb8		IL15	0.710139	2.76826	0.068653	1.16334	0.710139	#000000		R3HCC1
	HGSNAT	1.59998	4.52699	0.333527	0.476869	1.59998	#000000		MAML2	0.667439	4.92198	0.134758	0.870445	0.667439	#000000		TBC1D4	1.0012	6.25575	0.0193241	1.7139	1.0012	#377eb8		BICC1	0.670122	3.90713	0.201326	0.696101	0.670122	#000000		AKT1	0.869796	5.18052	0.000212161	3.67333	0.869796	#377eb8		NIPAL1	0.708466	5.91904	1.72052e-06	5.76434	0.708466	#377eb8		PACSIN3
	ARV1	1.5998	4.52874	0.34129	0.466876	1.5998	#000000		ZNF133	0.666704	3.48651	0.292178	0.534353	0.666704	#000000		CAMK2D	1.00067	7.04978	0.000903332	3.04415	1.00067	#377eb8		TM4SF4	0.669248	6.33321	0.0028193	2.54986	0.669248	#377eb8		MYH9	0.869133	6.63076	8.56143e-07	6.06745	0.869133	#377eb8		ADGRG6	0.708356	7.33354	2.15752e-08	7.66605	0.708356	#377eb8		CREB3L4
	UCHL3	1.59957	4.52628	0.328151	0.483927	1.59957	#000000		DCAF7	0.666371	5.84736	0.0254809	1.59379	0.666371	#377eb8		ARHGEF2	0.999627	4.29097	0.355653	0.448973	0.999627	#000000		DYRK1B	0.668941	5.59687	0.0235163	1.62863	0.668941	#377eb8		KHNYN	0.869117	2.90563	0.0511803	1.2909	0.869117	#000000		APOC1	0.707674	7.66717	9.49474e-10	9.02252	0.707674	#377eb8		WASHC3
	ARHGAP39	1.59941	4.52741	0.302936	0.518649	1.59941	#000000		ATAD5	0.666266	3.54389	0.299857	0.523086	0.666266	#000000		ANO10	0.999523	5.52232	0.112452	0.949031	0.999523	#000000		PPP1R32	0.668782	3.58352	0.260296	0.584532	0.668782	#000000		INPP5A	0.868883	3.48639	0.00988981	2.00481	0.868883	#377eb8		HDAC5	0.707517	3.75401	0.0251206	1.59997	0.707517	#377eb8		WWC3
	CNNM1	1.59859	4.52709	0.340926	0.46734	1.59859	#000000		USP12	0.665824	5.65578	0.0129829	1.88663	0.665824	#377eb8		SLITRK2	0.999285	4.28926	0.300495	0.522163	0.999285	#000000		MAD2L1	0.668334	3.58345	0.27843	0.555284	0.668334	#000000		SERPINF2	0.868848	3.8	0.00306581	2.51345	0.868848	#377eb8		PLEKHG4B	0.707286	3.75394	0.0105509	1.97671	0.707286	#377eb8		SLC27A3
	SLC7A8	1.59726	6.86293	0.000399775	3.39818	1.59726	#377eb8		TACR1	0.665125	4.46604	0.33973	0.468867	0.665125	#000000		PABIR3	0.999158	3.68391	0.52955	0.276093	0.999158	#000000		CHD3	0.668019	3.23174	0.371501	0.430041	0.668019	#000000		DENND2C	0.867281	3.14439	0.01689	1.77237	0.867281	#377eb8		LINC02381	0.707123	5.91363	3.30849e-06	5.48037	0.707123	#377eb8		CPM
	SEPTIN7P2	1.59607	5.19811	0.13734	0.862203	1.59607	#000000		NAV2	0.664379	7.45995	0.000135375	3.86846	0.664379	#377eb8		UBIAD1	0.998721	3.68412	0.499389	0.301561	0.998721	#000000		EFHB	0.667325	4.45894	0.117997	0.928129	0.667325	#000000		GSTA2	0.866419	2.96879	0.0314055	1.50299	0.866419	#377eb8		ZNF768	0.706555	4.38917	0.00226731	2.64449	0.706555	#377eb8		PBLD
	ST6GAL1	1.59577	5.65223	0.0371505	1.43004	1.59577	#377eb8		CENPBD2P	0.663814	4.58205	0.128167	0.892223	0.663814	#000000		CROCC	0.997847	3.68452	0.475975	0.322416	0.997847	#000000		CYRIA	0.666804	4.62139	0.1327	0.877128	0.666804	#000000		TMEM123	0.865843	6.66349	1.96216e-07	6.70726	0.865843	#377eb8		NTRK2	0.705206	4.88737	0.000674722	3.17088	0.705206	#377eb8		BCKDK
	WWOX	1.59512	10.5753	7.40465e-10	9.1305	1.59512	#377eb8		TM4SF4	0.663154	7.39682	0.000343442	3.46415	0.663154	#377eb8		KCNH2	0.997597	3.68339	0.537042	0.269991	0.997597	#000000		PROSER3	0.666598	2.76677	0.482636	0.316381	0.666598	#000000		FAM3B	0.865267	2.83922	0.0397031	1.40118	0.865267	#377eb8		HES4	0.705133	4.64182	0.00181945	2.74006	0.705133	#377eb8		LITAF
	SH3GL2	1.59487	5.6512	0.0379607	1.42067	1.59487	#377eb8		ZNF731P	0.662657	3.75367	0.249979	0.602096	0.662657	#000000		mCherry-plus-gn	0.996938	3.68494	0.491941	0.308087	0.996938	#000000		SLC37A4	0.666332	3.8247	0.19682	0.70593	0.666332	#000000		DAAM1	0.862175	8.40656	3.06267e-07	6.5139	0.862175	#377eb8		CALM1	0.704133	8.83246	2.32929e-14	13.6328	0.704133	#377eb8		OPTN
	SNX29	1.59402	7.39072	7.00679e-05	4.15448	1.59402	#377eb8		SEMA6D	0.659538	6.17597	0.0121598	1.91507	0.659538	#377eb8		SERPINE2	0.996412	3.68483	0.485436	0.313868	0.996412	#000000		TTR	0.664516	7.18104	0.0817549	1.08749	0.664516	#000000		PRKG1	0.862023	6.06188	0.000115053	3.9391	0.862023	#377eb8		CCDC8	0.703839	3.54233	0.0187155	1.7278	0.703839	#377eb8		ISCU
	RAD1	1.59216	4.52584	0.355515	0.449142	1.59216	#000000		ABHD17A	0.658983	4.31544	0.169998	0.769556	0.658983	#000000		PKIB	0.996025	6.91916	0.00151358	2.81999	0.996025	#377eb8		KCNJ11	0.664092	3.53252	0.318606	0.496746	0.664092	#000000		IQGAP1	0.861754	4.23092	0.00221861	2.65392	0.861754	#377eb8		MICAL1	0.7029	3.85474	0.0106924	1.97093	0.7029	#377eb8		HADH
	TMEM185A	1.59206	4.52406	0.37322	0.428035	1.59206	#000000		ENSG00000281593	0.657347	4.38072	0.134497	0.871287	0.657347	#000000		RNPEPL1	0.996002	4.28994	0.301224	0.52111	0.996002	#000000		NFIL3	0.663735	3.16661	0.355806	0.448787	0.663735	#000000		CBX5	0.860247	7.22314	1.24093e-08	7.90625	0.860247	#377eb8		RGS6	0.702777	4.45449	0.00623038	2.20549	0.702777	#377eb8		DNAH7
	PDE4D	1.59194	9.49135	5.83393e-07	6.23404	1.59194	#377eb8		ARHGAP26	0.65629	4.86596	0.0805944	1.0937	0.65629	#000000		SLC25A40	0.995982	3.68411	0.504445	0.297186	0.995982	#000000		RPIA	0.663598	3.16677	0.446656	0.350026	0.663598	#000000		CANT1	0.859822	4.23161	0.00264737	2.57719	0.859822	#377eb8		GPC1	0.702508	4.55661	0.00212022	2.67362	0.702508	#377eb8		ZNF385B
	ENSG00000223838	1.59121	4.52493	0.366466	0.435966	1.59121	#000000		OXSR1	0.653854	5.03933	0.0805944	1.0937	0.653854	#000000		THBS3	0.995852	4.29004	0.30886	0.510238	0.995852	#000000		B3GNT5	0.663223	5.72719	0.00499109	2.3018	0.663223	#377eb8		PPM1H	0.85971	3.51261	0.0155434	1.80845	0.85971	#377eb8		NPEPL1	0.701473	4.07739	0.00499145	2.30177	0.701473	#377eb8		OSBPL6
	SNTG1	1.59079	6.17532	0.0119134	1.92396	1.59079	#377eb8		PKM	0.653683	8.59994	2.7653e-05	4.55826	0.653683	#377eb8		ZNF394	0.995764	3.68449	0.517511	0.28608	0.995764	#000000		RAP2C-AS1	0.662624	4.37428	0.136978	0.863349	0.662624	#000000		MLEC	0.859662	6.8563	8.31553e-07	6.08011	0.859662	#377eb8		PLA2G15	0.700786	2.80443	0.0781629	1.107	0.700786	#000000		FZD2
	GRHL1	1.5852	4.99998	0.187955	0.725945	1.5852	#000000		ESRP1	0.653641	5.35207	0.0389938	1.409	0.653641	#377eb8		GALNT10	0.995209	4.29094	0.444286	0.352338	0.995209	#000000		MYO1D	0.662261	5.85513	0.0115562	1.93719	0.662261	#377eb8		HLA-C	0.859585	4.0035	0.00238948	2.6217	0.859585	#377eb8		CXCL3	0.70074	4.35751	0.0113493	1.94503	0.70074	#377eb8		EDIL3
	MAMLD1	1.58125	7.55125	0.00019922	3.70067	1.58125	#377eb8		PNRC2	0.652181	5.56741	0.0193525	1.71326	0.652181	#377eb8		MAP2K6	0.994575	4.71834	0.292531	0.533828	0.994575	#000000		DPH5-DT	0.660679	3.73734	0.224408	0.648962	0.660679	#000000		PLEKHG1	0.85913	4.17688	0.00617505	2.20936	0.85913	#377eb8		IFIT1	0.700577	2.96213	0.0635483	1.1969	0.700577	#000000		DCTN3
	PRSS12	1.57646	5.35283	0.0957216	1.01899	1.57646	#000000		ADCY2	0.650767	5.85391	0.0276248	1.5587	0.650767	#377eb8		NLGN1	0.994502	7.18268	0.00412936	2.38412	0.994502	#377eb8		EVA1B	0.658928	4.75046	0.052259	1.28184	0.658928	#000000		LDHB	0.858316	6.45703	6.75767e-07	6.1702	0.858316	#377eb8		LRRC41	0.700561	5.19934	7.45092e-05	4.12779	0.700561	#377eb8		TAPT1-AS1
	HOXB3	1.57032	4.19041	0.528914	0.276615	1.57032	#000000		STARD10	0.649898	7.48038	0.000326369	3.48629	0.649898	#377eb8		NUDT21	0.994143	4.29073	0.407726	0.389632	0.994143	#000000		IFFO2	0.658644	3.09842	0.419579	0.377186	0.658644	#000000		SLC9A3R1	0.858021	5.36426	5.01939e-05	4.29935	0.858021	#377eb8		TSPAN15	0.700324	2.96218	0.0697168	1.15666	0.700324	#000000		CUEDC1
	WDR24	1.56835	4.18856	0.503421	0.298068	1.56835	#000000		LLPH	0.649338	4.32399	0.215409	0.666737	0.649338	#000000		F3	0.993525	5.70463	0.090757	1.04212	0.993525	#000000		C22orf42	0.658594	3.0985	0.412547	0.384526	0.658594	#000000		NENF	0.857865	5.58348	5.21908e-06	5.28241	0.857865	#377eb8		UBTD1	0.699548	3.03494	0.0661299	1.1796	0.699548	#000000		CERS4
	FHIP1A	1.56824	4.76756	0.331335	0.479733	1.56824	#000000		TM9SF5P	0.647989	4.62298	0.167812	0.775176	0.647989	#000000		PCYT2	0.993236	4.67406	0.241237	0.617556	0.993236	#000000		TRERF1	0.657135	4.60259	0.0896645	1.04738	0.657135	#000000		ATAD3B	0.855724	3.57951	0.0077243	2.11214	0.855724	#377eb8		PEX16	0.699077	3.51351	0.0199142	1.70084	0.699077	#377eb8		DDX60L
	PDE4DIP	1.56771	5.63136	0.0530056	1.27568	1.56771	#000000		DUSP3	0.646824	4.22038	0.175333	0.756138	0.646824	#000000		ERBB3	0.991801	4.67286	0.185803	0.730947	0.991801	#000000		KRT7	0.657031	3.69166	0.224408	0.648962	0.657031	#000000		KMT5A	0.855166	4.1662	0.00154589	2.81082	0.855166	#377eb8		TEPSIN	0.699027	3.51364	0.018094	1.74247	0.699027	#377eb8		BCL7C
	CMAHP	1.56748	4.18944	0.497033	0.303615	1.56748	#000000		PANX1	0.646394	4.35627	0.1287	0.89042	0.646394	#000000		INTS6	0.991512	7.38666	0.132195	0.878785	0.991512	#000000		STMN3	0.65639	4.11194	0.184131	0.734873	0.65639	#000000		NT5DC2	0.855026	6.08296	9.89217e-07	6.00471	0.855026	#377eb8		MKKS	0.698829	3.51352	0.0190634	1.7198	0.698829	#377eb8		LINC02381
	GPR135	1.56633	4.1885	0.480408	0.31839	1.56633	#000000		TPD52L1	0.645965	3.24768	0.444632	0.352	0.645965	#000000		SNCA	0.991449	5.26049	0.0884624	1.05324	0.991449	#000000		PRKAR2B	0.656113	4.43804	0.105732	0.975794	0.656113	#000000		PARD6B	0.854891	4.19417	0.00244431	2.61184	0.854891	#377eb8		RHBDF2	0.698424	3.46166	0.0279394	1.55378	0.698424	#377eb8		RASSF9
	TAPBP	1.56553	4.18823	0.485934	0.313423	1.56553	#000000		ZBTB4	0.645825	3.44152	0.354527	0.450351	0.645825	#000000		SH3KBP1	0.990695	4.67395	0.28869	0.539569	0.990695	#000000		SSBP4	0.655053	5.98996	0.00506463	2.29545	0.655053	#377eb8		HUS1	0.854538	3.99145	0.00253218	2.5965	0.854538	#377eb8		GPR39	0.698401	3.51363	0.0452701	1.34419	0.698401	#377eb8		IFNAR2
	FGG	1.56491	4.18802	0.473748	0.324453	1.56491	#000000		ATP8B1	0.64575	3.76573	0.247189	0.606971	0.64575	#000000		PLAG1	0.989485	4.67265	0.239668	0.620391	0.989485	#000000		PLEKHH1	0.654653	5.29831	0.0217076	1.66339	0.654653	#377eb8		ORC6	0.854232	4.0812	0.00189969	2.72132	0.854232	#377eb8		TTYH1	0.698227	4.31206	0.004698	2.32809	0.698227	#377eb8		CDX1
	LPIN3	1.56429	4.18781	0.485397	0.313903	1.56429	#000000		INTS12	0.645648	3.90379	0.31068	0.507686	0.645648	#000000		ELOVL2	0.989043	5.23138	0.152249	0.817444	0.989043	#000000		PNRC2	0.654207	5.36277	0.0409709	1.38752	0.654207	#377eb8		SPDL1	0.853146	4.40971	0.00210813	2.6761	0.853146	#377eb8		SLC26A9	0.697776	4.60165	0.000647688	3.18863	0.697776	#377eb8		PRKAR2B
	APOC3	1.56414	7.21122	0.000197177	3.70514	1.56414	#377eb8		DDAH1	0.644985	3.31533	0.430146	0.366384	0.644985	#000000		SMUG1	0.988907	4.22969	0.314109	0.50292	0.988907	#000000		PTCD1	0.653597	3.02682	0.412323	0.384762	0.653597	#000000		RFC4	0.852816	3.45094	0.009183	2.03702	0.852816	#377eb8		CAPN2	0.697526	5.87799	6.05528e-06	5.21787	0.697526	#377eb8		H2AC20
	CTBS	1.56377	4.18937	0.50923	0.293086	1.56377	#000000		SLC25A21	0.644896	4.14771	0.207676	0.682614	0.644896	#000000		MGAM2	0.98835	4.23112	0.406651	0.390778	0.98835	#000000		STARD5	0.652912	3.02702	0.499385	0.301565	0.652912	#000000		H2AC20	0.85243	4.2096	0.000862286	3.06435	0.85243	#377eb8		FARP2	0.695593	5.00258	0.000201652	3.6954	0.695593	#377eb8		ATP1B3
	CCDC162P	1.5623	4.76772	0.256274	0.591296	1.5623	#000000		DUSP23	0.644773	4.10971	0.246564	0.608071	0.644773	#000000		FCGRT	0.987457	4.97685	0.133425	0.874762	0.987457	#000000		ENSG00000226816	0.652824	3.64435	0.328027	0.484091	0.652824	#000000		PHPT1	0.852188	7.05505	4.64974e-08	7.33257	0.852188	#377eb8		TYRO3	0.695533	4.78953	0.000431099	3.36542	0.695533	#377eb8		TBX3
	HSPA4L	1.56156	4.18861	0.500825	0.300314	1.56156	#000000		ENSG00000223646	0.644688	3.17691	0.433784	0.362727	0.644688	#000000		HYMAI	0.986958	4.62676	0.280748	0.551684	0.986958	#000000		SMIM13	0.651162	4.04057	0.287118	0.541939	0.651162	#000000		CIB2	0.852148	3.45142	0.0146871	1.83306	0.852148	#377eb8		ANKRD33B	0.694966	4.17242	0.0061894	2.20835	0.694966	#377eb8		COX14
	JMJD4	1.56147	4.18748	0.4945	0.305834	1.56147	#000000		ZNF500	0.644551	3.44114	0.365676	0.436904	0.644551	#000000		LRP4	0.983813	4.62726	0.327659	0.484578	0.983813	#000000		DPP9	0.650159	4.18833	0.210123	0.677527	0.650159	#000000		EIF2AK2	0.850376	5.14909	7.69915e-05	4.11356	0.850376	#377eb8		TMEM198B	0.692653	3.37636	0.0386737	1.41258	0.692653	#377eb8		VTI1B
	GPN1	1.56129	4.18678	0.471893	0.326156	1.56129	#000000		DSC3	0.644444	3.6126	0.284386	0.546092	0.644444	#000000		TENM2	0.98343	9.37019	4.85505e-05	4.31381	0.98343	#377eb8		IGFBP5	0.649893	7.642	5.89642e-05	4.22941	0.649893	#377eb8		TMEM219	0.850272	4.06932	0.0018414	2.73485	0.850272	#377eb8		SKAP2	0.692004	5.08742	0.000180753	3.74291	0.692004	#377eb8		C1orf115
	SCPEP1	1.56129	4.18678	0.471893	0.326156	1.56129	#000000		ZNF559	0.644441	3.50067	0.405661	0.391837	0.644441	#000000		CXXC5	0.982465	5.80041	0.0290485	1.53688	0.982465	#377eb8		MRPL20-AS1	0.649857	3.30926	0.465489	0.33209	0.649857	#000000		CENPF	0.849868	6.80965	0.000875091	3.05795	0.849868	#377eb8		SLC26A6	0.691926	2.83981	0.0808923	1.09209	0.691926	#000000		LRRC45
	DCDC2	1.56102	4.18724	0.480408	0.31839	1.56102	#000000		LRFN4	0.643993	3.61251	0.284386	0.546092	0.643993	#000000		RFX5	0.98177	3.59254	0.55356	0.256835	0.98177	#000000		H2AC6	0.649587	4.35207	0.121996	0.913655	0.649587	#000000		GALC	0.848668	3.15498	0.0415563	1.38136	0.848668	#377eb8		SEZ6L2	0.691197	4.12091	0.00330458	2.48088	0.691197	#377eb8		ARFIP2
	DNMBP	1.56093	4.1884	0.509107	0.293191	1.56093	#000000		LINC02893	0.64381	3.66546	0.301249	0.521075	0.64381	#000000		GPATCH11	0.981522	3.59235	0.593107	0.226867	0.981522	#000000		SRRD	0.649372	3.30901	0.362133	0.441132	0.649372	#000000		BLM	0.848344	3.15511	0.0430041	1.36649	0.848344	#377eb8		PARP9	0.690849	4.01731	0.00888495	2.05134	0.690849	#377eb8		NINJ1
	LRTM1	1.56041	4.18767	0.471708	0.326326	1.56041	#000000		CIAO3	0.643776	3.55782	0.300988	0.521451	0.643776	#000000		BMT2	0.981376	5.19636	0.135098	0.86935	0.981376	#000000		TENT5C	0.649218	4.00373	0.190341	0.720467	0.649218	#000000		DUSP6	0.848341	4.45994	0.000607191	3.21667	0.848341	#377eb8		GALNTL6	0.689463	5.62318	0.00186667	2.72893	0.689463	#377eb8		TPM2
	C8orf82	1.56023	4.18697	0.473945	0.324272	1.56023	#000000		ATAD3B	0.64373	3.44149	0.328375	0.48363	0.64373	#000000		GPR37	0.981356	3.59339	0.536158	0.270707	0.981356	#000000		KHNYN	0.649213	3.30913	0.367601	0.434623	0.649213	#000000		NFKBIB	0.848013	3.15501	0.0154117	1.81215	0.848013	#377eb8		RRBP1	0.689208	7.60461	7.89298e-10	9.10276	0.689208	#377eb8		ISYNA1
	ENSG00000271727	1.55952	4.18554	0.502276	0.299058	1.55952	#000000		LRRC69	0.643626	3.10202	0.531331	0.274635	0.643626	#000000		PGAP2	0.980762	3.593	0.506315	0.295579	0.980762	#000000		STYX	0.649034	4.60862	0.0704815	1.15192	0.649034	#000000		MTURN	0.847983	3.6039	0.00541867	2.26611	0.847983	#377eb8		CYHR1	0.688931	4.75357	0.00107118	2.97014	0.688931	#377eb8		SRA1
	VAMP7	1.55935	4.18786	0.497033	0.303615	1.55935	#000000		ENSG00000272316	0.643579	3.81356	0.296652	0.527753	0.643579	#000000		TBX2	0.980563	4.16887	0.407726	0.389632	0.980563	#000000		HDAC6	0.648357	4.32221	0.129624	0.887315	0.648357	#000000		HDAC7	0.847056	3.1552	0.0210701	1.67633	0.847056	#377eb8		MYL12B	0.688642	8.00952	6.91763e-11	10.16	0.688642	#377eb8		GCAT
	MPP2	1.55864	4.18652	0.504645	0.297014	1.55864	#000000		TBCE-1	0.64347	3.17663	0.434995	0.361515	0.64347	#000000		ZNF266	0.980555	3.59341	0.536158	0.270707	0.980555	#000000		LCA5L	0.647835	2.95168	0.436924	0.359594	0.647835	#000000		EXPH5	0.846053	3.52035	0.019568	1.70845	0.846053	#377eb8		FZD5	0.688611	7.7789	4.92149e-10	9.3079	0.688611	#377eb8		SNCA
	TBCEL	1.55749	4.7643	0.243061	0.614285	1.55749	#000000		ENSG00000286431	0.643186	3.31506	0.367147	0.43516	0.643186	#000000		LINC00526	0.980209	3.59326	0.503319	0.298157	0.980209	#000000		PAK4	0.647461	3.79241	0.224408	0.648962	0.647461	#000000		RABL6	0.845039	6.71779	1.58648e-07	6.79957	0.845039	#377eb8		MGAT3	0.688346	4.19967	0.00287684	2.54108	0.688346	#377eb8		IL17RA
	PSMA3-AS1	1.55747	4.76491	0.229053	0.640065	1.55747	#000000		ADI1	0.6431	5.65743	0.0155752	1.80757	0.6431	#377eb8		ORAI2	0.979975	4.16845	0.364809	0.437934	0.979975	#000000		ZNF211	0.647411	2.95159	0.426437	0.370145	0.647411	#000000		LIPG	0.844306	3.04154	0.0391028	1.40779	0.844306	#377eb8		EPHA7	0.688015	6.50842	9.95761e-06	5.00184	0.688015	#377eb8		AKR7A2
	PCGF5	1.55701	5.17425	0.14165	0.848784	1.55701	#000000		RBM46	0.643033	3.17705	0.429155	0.367386	0.643033	#000000		PPP1R9B	0.979831	3.59311	0.502183	0.299138	0.979831	#000000		PRRG1	0.647399	2.95159	0.430463	0.366064	0.647399	#000000		CRYBG1	0.84425	4.21473	0.00264093	2.57824	0.84425	#377eb8		CABLES2	0.687883	3.45425	0.0243513	1.61348	0.687883	#377eb8		FAAH
	MED11	1.55644	4.18568	0.49385	0.306405	1.55644	#000000		EVA1B	0.642984	3.85944	0.259547	0.585785	0.642984	#000000		SELENOM	0.979642	3.59383	0.520003	0.283994	0.979642	#000000		CNR1	0.64727	2.9516	0.439496	0.357045	0.64727	#000000		PACS2	0.844019	4.81501	0.000169264	3.77144	0.844019	#377eb8		APCDD1	0.686867	3.28565	0.0389805	1.40915	0.686867	#377eb8		KAT2B
	RPS27AP12	1.55521	4.1859	0.494673	0.305682	1.55521	#000000		KCTD15	0.642775	3.17687	0.397371	0.400803	0.642775	#000000		MPPE1	0.979486	3.59296	0.506675	0.295271	0.979486	#000000		SLC25A51	0.646874	2.95163	0.452805	0.344088	0.646874	#000000		PDE4DIP	0.843744	3.38701	0.0163421	1.78669	0.843744	#377eb8		BTBD2	0.686777	4.47002	0.00141003	2.85077	0.686777	#377eb8		FNDC4
	HTRA1	1.55521	4.1859	0.494673	0.305682	1.55521	#000000		NEIL1	0.642747	3.10234	0.428113	0.368441	0.642747	#000000		CXXC4-AS1	0.979432	4.16774	0.327659	0.484578	0.979432	#000000		TTC12	0.646731	3.54523	0.318479	0.496919	0.646731	#000000		ENSG00000242299	0.843148	3.90161	0.00834989	2.07832	0.843148	#377eb8		CCK	0.686552	5.80577	2.16098e-05	4.66535	0.686552	#377eb8		MTHFR
	PLK2	1.55174	7.07942	0.00080294	3.09532	1.55174	#377eb8		SRC	0.642676	3.24742	0.381791	0.418174	0.642676	#000000		S100A16	0.979369	3.59269	0.524793	0.280012	0.979369	#000000		CBWD5	0.646555	3.54512	0.311987	0.505864	0.646555	#000000		PBX2	0.842689	4.6149	0.00193884	2.71246	0.842689	#377eb8		ATF1	0.686423	3.92215	0.00707885	2.15004	0.686423	#377eb8		NPM1P28
	PLCB4	1.54863	8.10405	5.41923e-06	5.26606	1.54863	#377eb8		SLC39A8	0.642626	3.17654	0.472362	0.325725	0.642626	#000000		FAR2P2	0.979075	3.5944	0.610826	0.214083	0.979075	#000000		USP42	0.64638	4.89461	0.0643383	1.19153	0.64638	#000000		TMEM43	0.842578	3.70488	0.00507385	2.29466	0.842578	#377eb8		DPP7	0.685806	4.67477	0.000589889	3.22923	0.685806	#377eb8		ARL2
	GSTA1	1.54558	5.61549	0.0597159	1.22391	1.54558	#000000		KLHL25	0.642479	3.50051	0.34596	0.460975	0.642479	#000000		UTRN	0.979064	9.01984	0.000183271	3.73691	0.979064	#377eb8		ZNF384	0.645934	3.54522	0.331446	0.479588	0.645934	#000000		VPS37B	0.842192	3.33993	0.0123579	1.90805	0.842192	#377eb8		NEAT1	0.685164	7.63283	3.25154e-10	9.48791	0.685164	#377eb8		KHNYN
	SRGAP3	1.54452	6.04971	0.028274	1.54861	1.54452	#377eb8		SNX18	0.642014	3.10255	0.4201	0.376648	0.642014	#000000		TRMT12	0.978927	3.59259	0.534904	0.271724	0.978927	#000000		PDZK1	0.645536	4.29201	0.288111	0.54044	0.645536	#000000		PPRC1	0.841939	3.33921	0.0210701	1.67633	0.841939	#377eb8		CTDSPL	0.684085	6.3621	2.35865e-07	6.62734	0.684085	#377eb8		NR2F2-AS1
	EBF3	1.54358	5.61652	0.0587797	1.23077	1.54358	#000000		EVI5L	0.641622	2.85322	0.495118	0.305291	0.641622	#000000		ENSG00000287069	0.978922	5.16578	0.1812	0.741843	0.978922	#000000		KLF5	0.645113	5.5607	0.0638017	1.19517	0.645113	#000000		RNASEH2B	0.841226	4.18755	0.00209413	2.679	0.841226	#377eb8		IFT20	0.683797	4.37373	0.00604043	2.21893	0.683797	#377eb8		CYB5R3
	TDRD7	1.54219	5.3306	0.131591	0.880775	1.54219	#000000		DPYSL5	0.641591	3.02416	0.474684	0.323595	0.641591	#000000		FHOD3	0.978554	3.59307	0.52705	0.278149	0.978554	#000000		NRARP	0.644943	3.24736	0.452712	0.344178	0.644943	#000000		SLC35F2	0.84019	2.78364	0.045191	1.34495	0.84019	#377eb8		LRRC47	0.683528	3.67178	0.0238901	1.62178	0.683528	#377eb8		FAM66D
	ATP8B2	1.53689	5.32834	0.090055	1.04549	1.53689	#000000		TCEAL1	0.641416	2.94124	0.458394	0.338761	0.641416	#000000		SKAP2	0.977673	5.36122	0.138971	0.857074	0.977673	#000000		DPP7	0.644921	4.1205	0.180652	0.743158	0.644921	#000000		PCSK9	0.839596	3.1875	0.0210994	1.67573	0.839596	#377eb8		TMBIM1	0.681363	4.69403	0.000848649	3.07127	0.681363	#377eb8		DAB2
	INSIG1	1.53237	7.4141	0.000154967	3.80976	1.53237	#377eb8		CDK5R1	0.641037	3.61243	0.424971	0.371641	0.641037	#000000		DAPK1	0.977584	6.67188	0.00569279	2.24468	0.977584	#377eb8		TSEN34	0.644134	3.24739	0.363104	0.439969	0.644134	#000000		GPC6	0.838829	7.96064	7.49753e-05	4.12508	0.838829	#377eb8		DNAJB2	0.680724	3.31091	0.0451483	1.34536	0.680724	#377eb8		GATA5
	TIPARP	1.53219	6.44751	0.00617133	2.20962	1.53219	#377eb8		SETD7	0.640987	3.44133	0.392947	0.405666	0.640987	#000000		NPIPB4	0.97716	4.16707	0.357554	0.446658	0.97716	#000000		RNPEPL1	0.643753	3.7483	0.290438	0.536947	0.643753	#000000		EPHA7	0.838116	4.6374	0.00616436	2.21011	0.838116	#377eb8		UGCG	0.68037	5.51392	2.40877e-05	4.61821	0.68037	#377eb8		HECTD3
	RAB8B	1.53163	4.96849	0.181071	0.742151	1.53163	#000000		SPRY2	0.640736	2.75965	0.51481	0.288353	0.640736	#000000		KCTD6	0.976787	4.16815	0.364809	0.437934	0.976787	#000000		RIDA	0.643534	4.76125	0.0667458	1.17558	0.643534	#000000		MIS18A	0.837556	4.5215	0.00143746	2.8424	0.837556	#377eb8		C22orf46	0.68018	2.61383	0.0990222	1.00427	0.68018	#000000		FYTTD1
	OXCT1	1.53055	5.47089	0.0864147	1.06341	1.53055	#000000		NT5DC2	0.640474	4.94425	0.0806701	1.09329	0.640474	#000000		MIR217HG	0.976599	5.16754	0.185803	0.730947	0.976599	#000000		GRK2	0.643365	4.26067	0.166098	0.779635	0.643365	#000000		BRCA1	0.836642	3.92195	0.0109817	1.95933	0.836642	#377eb8		ATG2A	0.679929	3.2512	0.0462852	1.33456	0.679929	#377eb8		CALM3
	FAM114A1	1.52908	4.96661	0.199571	0.699902	1.52908	#000000		MAP3K10	0.640394	3.24737	0.445149	0.351495	0.640394	#000000		DCDC2	0.975954	5.58544	0.0515774	1.28754	0.975954	#000000		RBAK	0.642109	3.49301	0.293887	0.531819	0.642109	#000000		ZNF83	0.836621	4.01555	0.00418268	2.37854	0.836621	#377eb8		ESPN	0.679865	2.61383	0.110286	0.957478	0.679865	#000000		SLC25A46
	BCAM	1.52497	5.83573	0.0321284	1.49311	1.52497	#377eb8		RSPH9	0.640224	3.10228	0.496872	0.303756	0.640224	#000000		ATG10	0.975726	5.73531	0.0463107	1.33432	0.975726	#377eb8		JUNB	0.641875	4.08549	0.230665	0.637018	0.641875	#000000		GRK6	0.835994	3.36805	0.0207881	1.68219	0.835994	#377eb8		ALG1	0.679172	3.64549	0.0193509	1.7133	0.679172	#377eb8		PITX1-AS1
	SLC24A3	1.52443	6.29766	0.0213763	1.67007	1.52443	#377eb8		TRNP1	0.640026	4.83043	0.0779964	1.10793	0.640026	#000000		ZNF12	0.975273	4.90298	0.199891	0.699206	0.975273	#000000		CNTNAP3	0.641202	2.87226	0.478506	0.320112	0.641202	#000000		MT-TP	0.834861	3.01737	0.024195	1.61627	0.834861	#377eb8		RABGGTA	0.678913	2.51547	0.139041	0.856857	0.678913	#000000		CAPG
	ATP8A1	1.52413	6.4428	0.00602752	2.21986	1.52413	#377eb8		FRAT2	0.639326	2.75992	0.552489	0.257676	0.639326	#000000		KIAA1549L	0.973884	5.36175	0.130219	0.885326	0.973884	#000000		ENTPD5	0.641007	2.87229	0.452488	0.344393	0.641007	#000000		BTG3	0.834026	4.77467	0.000310672	3.5077	0.834026	#377eb8		WWTR1	0.678617	5.89359	4.19663e-06	5.3771	0.678617	#377eb8		SEC31B
	TXNIP	1.52314	4.48366	0.415131	0.381815	1.52314	#000000		ENSG00000279369	0.639281	2.9409	0.506869	0.295104	0.639281	#000000		P2RX4	0.97381	4.53172	0.295794	0.52901	0.97381	#000000		RTL5	0.640893	4.50585	0.0965731	1.01514	0.640893	#000000		EOLA2-DT	0.832993	3.57095	0.00741452	2.12992	0.832993	#377eb8		DNASE1L1	0.678507	2.51543	0.133123	0.875746	0.678507	#000000		PRTFDC1
	KLHL25	1.52158	4.48435	0.38157	0.418426	1.52158	#000000		WIPI1	0.638962	5.68712	0.0144504	1.84012	0.638962	#377eb8		LYRM1	0.973686	5.73618	0.0931087	1.03101	0.973686	#000000		CYTH3	0.640473	4.22887	0.191393	0.718074	0.640473	#000000		TCOF1	0.831502	4.96593	0.000811993	3.09045	0.831502	#377eb8		VAT1	0.67805	5.52471	2.02269e-05	4.69407	0.67805	#377eb8		TMSB10
	NCKAP5	1.52047	7.50977	0.000785815	3.10468	1.52047	#377eb8		SLX4	0.638775	2.8532	0.552533	0.257642	0.638775	#000000		ZNF316	0.972686	4.57988	0.277896	0.556117	0.972686	#000000		SNED1	0.640006	4.22883	0.166822	0.777746	0.640006	#000000		SLC16A7	0.831133	4.10956	0.00356609	2.44781	0.831133	#377eb8		NTAN1	0.677933	3.18872	0.0771958	1.11241	0.677933	#000000		FPGT
	RGS2	1.52047	4.48567	0.390645	0.408218	1.52047	#000000		BAZ2B	0.638557	7.91261	6.5448e-05	4.1841	0.638557	#377eb8		COQ4	0.97251	5.58647	0.0994812	1.00226	0.97251	#000000		PLA2G12A	0.639967	4.35924	0.143636	0.842737	0.639967	#000000		DSCAML1	0.830678	5.71252	0.000488554	3.31109	0.830678	#377eb8		KIRREL1	0.676732	5.2522	0.000125933	3.89986	0.676732	#377eb8		BEX5
	CLSTN2	1.51991	5.46343	0.10691	0.970983	1.51991	#000000		BEND7	0.637246	4.62929	0.0971532	1.01254	0.637246	#000000		RGS2	0.969664	6.65933	0.0165538	1.7811	0.969664	#377eb8		ZNF664	0.639305	4.89977	0.0622746	1.20569	0.639305	#000000		SMAD7	0.830673	2.89209	0.0288604	1.5397	0.830673	#377eb8		MYH9	0.676585	7.88154	6.81804e-10	9.16634	0.676585	#377eb8		SERPINA1
	FAM89B	1.51782	4.48405	0.381181	0.418869	1.51782	#000000		ITPR2	0.637126	5.53338	0.0339393	1.4693	0.637126	#377eb8		PCED1B	0.969193	4.86312	0.180769	0.742875	0.969193	#000000		DDI2	0.638953	4.47904	0.107279	0.969484	0.638953	#000000		SPRY1	0.830664	2.89191	0.0409755	1.38748	0.830664	#377eb8		KLC4	0.676489	2.98342	0.0842831	1.07426	0.676489	#000000		INPP5A
	C2orf69	1.51739	4.48334	0.354116	0.450854	1.51739	#000000		PHACTR1	0.636322	6.19923	0.0616069	1.21037	0.636322	#000000		ERGIC1	0.968788	4.86157	0.201656	0.695389	0.968788	#000000		BECN1	0.638568	5.3093	0.0556599	1.25446	0.638568	#000000		TGFBR2	0.830613	4.37629	0.00164451	2.78396	0.830613	#377eb8		ATP8B1	0.676191	5.33178	0.000591814	3.22781	0.676191	#377eb8		ANAPC15
	EGR2	1.51698	4.48201	0.387056	0.412226	1.51698	#000000		PRSS12	0.636068	4.54558	0.177363	0.751137	0.636068	#000000		STX17-DT	0.967803	4.10216	0.41162	0.385504	0.967803	#000000		THAP6	0.638153	4.19611	0.196252	0.707185	0.638153	#000000		TMEM106C	0.83046	3.21888	0.0209113	1.67962	0.83046	#377eb8		BLOC1S5	0.675624	3.97061	0.00941625	2.02612	0.675624	#377eb8		PLAGL2
	ORAI3	1.51669	4.48308	0.361496	0.441897	1.51669	#000000		CTPS1	0.635955	4.39614	0.124301	0.905527	0.635955	#000000		FGFR2	0.96763	5.73601	0.0731923	1.13553	0.96763	#000000		DNAJA3	0.637945	4.19621	0.176535	0.75317	0.637945	#000000		CHRAC1	0.83036	3.48643	0.0129447	1.88791	0.83036	#377eb8		FAH	0.673827	2.82817	0.0846279	1.07249	0.673827	#000000		LRRTM4
	RTN2	1.51614	4.48288	0.356228	0.448272	1.51614	#000000		APOE	0.635067	7.34166	0.00139785	2.85454	0.635067	#377eb8		ARNT	0.967152	4.8215	0.194766	0.710487	0.967152	#000000		STARD10	0.637192	7.78092	7.82788e-06	5.10636	0.637192	#377eb8		GIT1	0.830257	3.48571	0.0177115	1.75174	0.830257	#377eb8		NFIA	0.673612	3.6651	0.0696207	1.15726	0.673612	#000000		HDAC6
	SMC5-DT	1.51307	4.48055	0.4242	0.372429	1.51307	#000000		BAP1	0.633043	4.15663	0.179521	0.745884	0.633043	#000000		ENTPD1-AS1	0.965256	5.30508	0.0994232	1.00251	0.965256	#000000		MINDY3	0.634691	6.10356	0.0110501	1.95663	0.634691	#377eb8		LINC01837	0.830087	4.08081	0.00204369	2.68958	0.830087	#377eb8		MALRD1	0.673565	2.82807	0.0972363	1.01217	0.673565	#000000		RETREG2
	PPP3R1	1.51221	4.48314	0.44612	0.350549	1.51221	#000000		CUX2	0.632246	6.24545	0.0620135	1.20751	0.632246	#000000		C12orf75	0.962285	6.41401	0.0177245	1.75143	0.962285	#377eb8		STAT2	0.634162	4.53841	0.105732	0.975794	0.634162	#000000		GPC1	0.829991	3.27027	0.0284756	1.54553	0.829991	#377eb8		ST8SIA1	0.673167	3.27717	0.0464327	1.33318	0.673167	#377eb8		B4GALT7
	ARHGEF26	1.50289	5.30466	0.112498	0.948854	1.50289	#000000		ELK4	0.630668	4.71438	0.103709	0.984182	0.630668	#000000		IRF2	0.961521	4.48052	0.300152	0.522659	0.961521	#000000		MOSPD1	0.633593	4.64517	0.149923	0.824131	0.633593	#000000		PLBD1	0.829579	2.82508	0.0504013	1.29756	0.829579	#000000		PPL	0.672597	5.0658	0.000233505	3.6317	0.672597	#377eb8		ID3
	CLIP4	1.50191	7.24924	0.00120619	2.91858	1.50191	#377eb8		ENTPD6	0.629863	4.04053	0.22533	0.64718	0.629863	#000000		RAP2C	0.961329	5.2746	0.119748	0.92173	0.961329	#000000		METTL22	0.632941	3.60792	0.341805	0.466221	0.632941	#000000		PHF10	0.829368	5.82669	5.49876e-06	5.25974	0.829368	#377eb8		RNF114	0.671708	5.71659	1.03017e-05	4.98709	0.671708	#377eb8		BOLA1
	APOA1	1.50105	8.37791	5.46046e-06	5.26277	1.50105	#377eb8		C9orf72	0.629362	3.91511	0.26444	0.577674	0.629362	#000000		NMRK1	0.960756	4.48146	0.386727	0.412595	0.960756	#000000		PTP4A3	0.632766	3.11545	0.427164	0.369406	0.632766	#000000		ARHGAP5	0.828731	6.85868	1.25987e-07	6.89967	0.828731	#377eb8		FBXO45	0.670943	3.94934	0.00916333	2.03795	0.670943	#377eb8		ZNF283
	ENSG00000236212	1.49917	4.72995	0.303509	0.517829	1.49917	#000000		SGTA	0.628644	4.58102	0.110462	0.956785	0.628644	#000000		PLSCR1	0.960533	4.78201	0.237196	0.624892	0.960533	#000000		FRK	0.632763	3.38251	0.354834	0.449974	0.632763	#000000		BMP2K	0.828448	5.38226	0.000164645	3.78345	0.828448	#377eb8		FBLIM1	0.670855	3.94924	0.00749303	2.12534	0.670855	#377eb8		SEPTIN6
	CNTNAP3	1.49872	5.30354	0.104948	0.979027	1.49872	#000000		SEMA4G	0.628085	3.62619	0.415651	0.381271	0.628085	#000000		ELAVL4	0.960503	6.09742	0.0402142	1.39562	0.960503	#377eb8		ZNF282	0.632684	3.80299	0.298452	0.525125	0.632684	#000000		HSPG2	0.828298	3.48607	0.0155434	1.80845	0.828298	#377eb8		RHBDF1	0.670344	3.68488	0.0218421	1.6607	0.670344	#377eb8		IFT22
	PLEKHA6	1.49685	5.81825	0.0319382	1.49569	1.49685	#377eb8		TMEM267	0.627555	3.72875	0.276378	0.558496	0.627555	#000000		CAMK2N1	0.960173	6.93751	0.00575598	2.23988	0.960173	#377eb8		SBNO2	0.632587	3.38238	0.33799	0.471096	0.632587	#000000		CHST3	0.827426	2.82536	0.0620858	1.20701	0.827426	#000000		ZNF865	0.670306	2.65406	0.0988308	1.00511	0.670306	#000000		ASB8
	SOS1	1.49592	7.78136	1.84343e-05	4.73437	1.49592	#377eb8		ENSG00000197585	0.626385	5.05851	0.0568888	1.24497	0.626385	#000000		CYB561A3	0.960148	3.4962	0.574037	0.24106	0.960148	#000000		CMTR2	0.63253	3.80298	0.230525	0.637283	0.63253	#000000		ZBTB24	0.826609	3.63544	0.0162233	1.78986	0.826609	#377eb8		PPP1R26-AS1	0.670279	2.65409	0.122791	0.910834	0.670279	#000000		CLIC6
	PDGFC	1.49382	4.72801	0.269221	0.569891	1.49382	#000000		ECT2	0.626152	3.6259	0.36667	0.435725	0.626152	#000000		GPC3	0.959814	3.49702	0.623978	0.204831	0.959814	#000000		RPL12P4	0.632418	3.6078	0.28123	0.550939	0.632418	#000000		ABCB10	0.826092	4.49535	0.00314723	2.50207	0.826092	#377eb8		ITPRIPL2	0.670083	3.68478	0.0162764	1.78844	0.670083	#377eb8		SH3RF2
	ZNRF2P2	1.49361	4.72844	0.269169	0.569976	1.49361	#000000		GNG4	0.625526	6.28427	0.00989617	2.00453	0.625526	#377eb8		FOS	0.959813	7.54927	0.0157492	1.80274	0.959813	#377eb8		H4C5	0.632322	2.78831	0.513293	0.289634	0.632322	#000000		CENPE	0.824873	5.04113	0.00153716	2.81328	0.824873	#377eb8		CERS1	0.669395	3.36033	0.056285	1.24961	0.669395	#000000		RIPK4
	SCGN	1.49305	8.06312	7.7317e-06	5.11173	1.49305	#377eb8		SH3BP5L	0.62549	3.72853	0.319497	0.495533	0.62549	#000000		GLIDR	0.959703	3.49578	0.56785	0.245766	0.959703	#000000		SLFN5	0.632302	3.11551	0.426864	0.36971	0.632302	#000000		DCBLD1	0.824572	3.29985	0.0226001	1.64589	0.824572	#377eb8		DENND11	0.668582	5.6707	1.12333e-05	4.94949	0.668582	#377eb8		SEMA3A
	GRIK2	1.49281	7.27465	0.000272081	3.5653	1.49281	#377eb8		CACNA1H	0.625174	5.44959	0.0463714	1.33375	0.625174	#377eb8		CHST8	0.959617	3.49646	0.557	0.254145	0.959617	#000000		ENSG00000243944	0.632038	3.11556	0.422947	0.373714	0.632038	#000000		MAP3K11	0.823047	3.24962	0.0227601	1.64283	0.823047	#377eb8		ACSF2	0.668245	2.55842	0.12919	0.88877	0.668245	#000000		PRUNE1
	TPPP3	1.48697	5.57853	0.0780427	1.10767	1.48697	#000000		TLE6	0.625052	3.62561	0.350564	0.455232	0.625052	#000000		MINDY1	0.959389	4.48024	0.279436	0.553718	0.959389	#000000		JMJD4	0.63165	3.80294	0.264337	0.577842	0.63165	#000000		C4orf19	0.823046	3.51138	0.0346308	1.46054	0.823046	#377eb8		SOX12	0.667897	4.34937	0.00427756	2.3688	0.667897	#377eb8		RNF25
	MGAT4A	1.48682	6.61302	0.00367913	2.43425	1.48682	#377eb8		ENSG00000287069	0.624962	4.55271	0.152348	0.817164	0.624962	#000000		UBE2L6	0.959192	3.49636	0.548119	0.261125	0.959192	#000000		PLXNA1	0.631467	5.26626	0.0418583	1.37822	0.631467	#377eb8		TOP1MT	0.822957	2.99321	0.0482694	1.31633	0.822957	#377eb8		LRFN3	0.667883	2.55837	0.146832	0.833179	0.667883	#000000		BRI3
	PLCXD3	1.48643	7.10491	0.00719415	2.14302	1.48643	#377eb8		CASZ1	0.624681	5.65624	0.0616632	1.20997	0.624681	#000000		EFNB3	0.959186	3.49573	0.556589	0.254466	0.959186	#000000		AHCYL1	0.630886	7.9126	2.18503e-05	4.66054	0.630886	#377eb8		RSAD1	0.822191	2.99298	0.0360291	1.44335	0.822191	#377eb8		SLC43A1	0.667634	3.96526	0.0105105	1.97838	0.667634	#377eb8		MTIF3
	MIR924HG	1.48323	6.82314	0.0108553	1.96436	1.48323	#377eb8		C11orf1	0.624167	3.45628	0.401547	0.396264	0.624167	#000000		C21orf58	0.958828	3.49621	0.571873	0.2427	0.958828	#000000		RNF138	0.630653	4.59572	0.109573	0.960296	0.630653	#000000		PXN	0.821096	3.1979	0.026424	1.578	0.821096	#377eb8		AGBL5	0.667592	3.79057	0.0124797	1.9038	0.667592	#377eb8		NOL4
	POMGNT1	1.48239	4.93859	0.237644	0.624073	1.48239	#000000		TMEM163	0.624016	4.95388	0.0738004	1.13194	0.624016	#000000		PPFIBP2	0.958632	3.49668	0.648356	0.188186	0.958632	#000000		PLCL2	0.630453	7.0071	0.000145535	3.83703	0.630453	#377eb8		NCAPH2	0.819511	3.19819	0.0285584	1.54427	0.819511	#377eb8		SERPINF1	0.66742	6.12692	4.22174e-06	5.37451	0.66742	#377eb8		SLC37A1
	RABGEF1P1	1.48073	4.93893	0.264904	0.576911	1.48073	#000000		FST	0.623896	7.16031	0.00225791	2.64629	0.623896	#377eb8		FKBP5	0.958622	3.49598	0.564649	0.248222	0.958622	#000000		SEMA6D	0.628641	5.91338	0.0274578	1.56133	0.628641	#377eb8		CCDC8	0.815971	3.53744	0.0141756	1.84846	0.815971	#377eb8		CHRDL1	0.667345	2.94088	0.0943739	1.02515	0.667345	#000000		ROGDI
	ECI2	1.47921	4.93827	0.249773	0.602454	1.47921	#000000		BOP1	0.623699	3.62564	0.393238	0.405344	0.623699	#000000		SPRY3	0.958156	3.49625	0.579945	0.236613	0.958156	#000000		PPP1R9B	0.627985	3.55791	0.330455	0.480887	0.627985	#000000		AGBL3	0.815772	4.34622	0.00106295	2.97349	0.815772	#377eb8		B2M	0.665293	7.69303	1.52373e-09	8.81709	0.665293	#377eb8		NOL4L
	RAPH1	1.47789	5.69222	0.0494187	1.30611	1.47789	#377eb8		ENSG00000224593	0.623306	3.51509	0.346387	0.460438	0.623306	#000000		GASK1B	0.958124	3.49624	0.546827	0.26215	0.958124	#000000		EML4	0.627847	7.70993	6.29059e-05	4.20131	0.627847	#377eb8		BARD1	0.814705	5.25725	0.00132122	2.87902	0.814705	#377eb8		CAST	0.664437	6.8023	4.9094e-08	7.30897	0.664437	#377eb8		FCGRT
	SYDE2	1.47667	5.12131	0.167381	0.776294	1.47667	#000000		MARVELD3	0.623056	3.57121	0.325211	0.487834	0.623056	#000000		USP13	0.957667	3.49614	0.554163	0.256363	0.957667	#000000		TTC8	0.62748	6.64679	0.00381829	2.41813	0.62748	#377eb8		NAV2	0.813928	5.88962	5.92351e-06	5.22742	0.813928	#377eb8		MAP3K11	0.664118	3.9812	0.00803652	2.09493	0.664118	#377eb8		TSC22D4
	ACVR1C	1.47642	6.46676	0.0665457	1.17688	1.47642	#000000		KLF5	0.622967	5.57237	0.0289197	1.53881	0.622967	#377eb8		ST14	0.957409	4.03507	0.442088	0.354491	0.957409	#000000		ANKRD49	0.626769	4.05849	0.246476	0.608225	0.626769	#000000		PLEC	0.813566	3.6427	0.00845925	2.07267	0.813566	#377eb8		CPNE8	0.663875	3.11404	0.063957	1.19411	0.663875	#000000		POLE3
	CS	1.47279	5.11936	0.159216	0.798015	1.47279	#000000		RIBC1	0.622891	3.51509	0.353573	0.451521	0.622891	#000000		BRINP1	0.957297	5.03004	0.24347	0.613555	0.957297	#000000		SPATA20	0.626546	3.32382	0.412419	0.384662	0.626546	#000000		H1-4	0.813218	3.99633	0.0204466	1.68938	0.813218	#377eb8		ENSG00000275234	0.663499	3.38449	0.0313659	1.50354	0.663499	#377eb8		LINC02301
	WWC1	1.47145	5.90596	0.0385985	1.41343	1.47145	#377eb8		PIH1D2	0.622647	3.62588	0.411017	0.38614	0.622647	#000000		PDLIM4	0.956273	3.49651	0.5903	0.228927	0.956273	#000000		ZNF180	0.626409	3.32374	0.419579	0.377186	0.626409	#000000		BMPR1B	0.811919	5.10967	0.00108774	2.96348	0.811919	#377eb8		AP5B1	0.663246	2.78055	0.0899847	1.04583	0.663246	#000000		SLX9
	GNAS	1.47121	10.3654	5.37646e-08	7.2695	1.47121	#377eb8		CCDC136	0.621617	3.39531	0.435345	0.361166	0.621617	#000000		DTNA	0.956246	6.50613	0.0645697	1.18997	0.956246	#000000		AGT	0.626404	3.04486	0.479266	0.319423	0.626404	#000000		CTSC	0.811764	4.24517	0.00162353	2.78954	0.811764	#377eb8		HIGD1A	0.662963	5.48334	6.99725e-05	4.15507	0.662963	#377eb8		LTBP3
	EYS	1.4707	5.28242	0.208459	0.68098	1.4707	#000000		ENSG00000227486	0.621481	3.57132	0.408199	0.389128	0.621481	#000000		VPS18	0.954244	4.0353	0.391782	0.406956	0.954244	#000000		MLST8	0.625711	4.54489	0.105746	0.975736	0.625711	#000000		TMSB10	0.810082	10.5458	2.38821e-11	10.6219	0.810082	#377eb8		GIPC1	0.662395	5.44433	9.55382e-05	4.01982	0.662395	#377eb8		LAMTOR1
	LIG4	1.46881	5.28264	0.159372	0.797587	1.46881	#000000		HOMER3	0.620323	4.20226	0.203206	0.692063	0.620323	#000000		SEMA3C	0.953343	4.99545	0.303484	0.517864	0.953343	#000000		ISY1	0.625564	3.04481	0.54193	0.266057	0.625564	#000000		ARHGAP29	0.808228	4.77059	0.000658356	3.18154	0.808228	#377eb8		DPEP1	0.661683	3.0451	0.0622075	1.20616	0.661683	#000000		DCLK1
	SLC7A14	1.46742	5.89983	0.0619065	1.20826	1.46742	#000000		SESN3	0.620206	7.07017	0.00141171	2.85025	0.620206	#377eb8		OBSL1	0.952668	4.03341	0.517714	0.28591	0.952668	#000000		MAZ	0.624939	5.2011	0.0467242	1.33046	0.624939	#377eb8		MYO5B	0.80751	4.41215	0.00282539	2.54892	0.80751	#377eb8		ZNF777	0.65995	3.26861	0.0748567	1.12577	0.65995	#000000		UCP2
	TLCD4	1.46408	6.81655	0.00250436	2.6013	1.46408	#377eb8		EMP2	0.619148	3.39504	0.43819	0.358338	0.619148	#000000		C12orf57	0.950106	6.10514	0.0248254	1.6051	0.950106	#377eb8		KIAA1191	0.624314	4.727	0.0788006	1.10347	0.624314	#000000		TDRD7	0.807289	3.31028	0.0258763	1.5871	0.807289	#377eb8		RBM47	0.659448	6.80183	8.09875e-08	7.09158	0.659448	#377eb8		ENSG00000220472
	RFX3-DT	1.46398	5.28006	0.11592	0.93584	1.46398	#000000		RGPD8	0.61841	3.26435	0.421152	0.375561	0.61841	#000000		FOXP2	0.946779	7.61363	0.0195491	1.70887	0.946779	#377eb8		TFCP2	0.623629	4.7992	0.105732	0.975794	0.623629	#000000		AIF1L	0.806887	3.92058	0.00592064	2.22763	0.806887	#377eb8		ASRGL1	0.658795	5.41575	4.64531e-05	4.33299	0.658795	#377eb8		CERS2
	CLUHP3	1.46176	5.28066	0.158164	0.800893	1.46176	#000000		MPP7	0.618252	3.2646	0.426603	0.369976	0.618252	#000000		NETO1-DT	0.94401	4.69213	0.357554	0.446658	0.94401	#000000		LNC-LBCS	0.622843	6.65163	0.00074784	3.12619	0.622843	#377eb8		RFC3	0.806873	4.59174	0.00065812	3.18169	0.806873	#377eb8		PAQR8	0.657999	4.04791	0.00940388	2.02669	0.657999	#377eb8		CDKL5
	STX12	1.45981	5.27956	0.133113	0.875778	1.45981	#000000		PABIR2	0.617943	3.19435	0.507236	0.29479	0.617943	#000000		PDGFC	0.94371	4.69289	0.276425	0.558422	0.94371	#000000		RAB11FIP2	0.620892	6.06355	0.00944799	2.02466	0.620892	#377eb8		LMNB2	0.806033	4.41245	0.00104398	2.98131	0.806033	#377eb8		OXLD1	0.655922	4.09701	0.00860953	2.06502	0.655922	#377eb8		TSEN34
	MANBA	1.45921	6.24557	0.0148768	1.82749	1.45921	#377eb8		SMIM6	0.61711	5.78228	0.0292138	1.53441	0.61711	#377eb8		DOCK1	0.942082	7.10381	0.00301331	2.52096	0.942082	#377eb8		KCNH2	0.61988	3.6678	0.289484	0.538376	0.61988	#000000		RBSN	0.804681	3.06464	0.0586993	1.23137	0.804681	#000000		INPP5A	0.655776	4.31266	0.00393674	2.40486	0.655776	#377eb8		KHDRBS2-OT1
	CTDSPL	1.45584	5.42236	0.0952812	1.02099	1.45584	#000000		CAV2	0.616799	3.26488	0.558836	0.252716	0.616799	#000000		COLGALT1	0.941414	3.96448	0.489668	0.310098	0.941414	#000000		MED11	0.619787	4.13718	0.214564	0.668444	0.619787	#000000		MAP2K6	0.802041	3.3865	0.024172	1.61669	0.802041	#377eb8		SULT1C4	0.655619	5.5464	4.54677e-05	4.3423	0.655619	#377eb8		MDFI
	NTN1	1.45356	4.13508	0.618539	0.208633	1.45356	#000000		CHKA	0.616341	7.30622	0.000411376	3.38576	0.616341	#377eb8		LZIC	0.940473	4.69426	0.230841	0.636687	0.940473	#000000		RAB27A	0.619644	4.57668	0.140157	0.853384	0.619644	#000000		SERPINB6	0.801475	6.30921	1.71261e-06	5.76634	0.801475	#377eb8		PRORP	0.655467	2.50084	0.156483	0.805533	0.655467	#000000		FSTL1
	MAN2A1	1.45313	8.34291	1.01373e-05	4.99408	1.45313	#377eb8		CEMIP2	0.616313	4.44212	0.165171	0.782066	0.616313	#000000		CADM1	0.94018	8.80169	0.000346872	3.45983	0.94018	#377eb8		BRD3	0.619561	6.76969	0.000760826	3.11871	0.619561	#377eb8		CBX2	0.800738	3.78456	0.00624717	2.20432	0.800738	#377eb8		XKR8	0.655308	2.50078	0.160482	0.794573	0.655308	#000000		SEPTIN3
	MSC-AS1	1.45175	5.55708	0.11425	0.942145	1.45175	#000000		PEX7	0.615554	3.96879	0.365213	0.437454	0.615554	#000000		BRAP	0.939037	4.6949	0.264758	0.57715	0.939037	#000000		PLA2G6	0.619533	3.66792	0.318301	0.497163	0.619533	#000000		REST	0.799556	5.32774	8.38152e-05	4.07668	0.799556	#377eb8		BCL2L1	0.653704	5.29508	0.000186311	3.72976	0.653704	#377eb8		ARID3A
	ULK4	1.4506	7.2837	0.00022002	3.65754	1.4506	#377eb8		IRS1	0.614811	3.12119	0.461978	0.335379	0.614811	#000000		TOM1L2	0.938671	4.9576	0.194593	0.710872	0.938671	#000000		POLD2	0.619145	5.30885	0.055511	1.25562	0.619145	#000000		BSG	0.797057	7.76028	6.60103e-08	7.18039	0.797057	#377eb8		TNFRSF1A	0.653438	3.43163	0.0679439	1.16785	0.653438	#000000		BRK1
	CPNE3	1.44833	6.24347	0.0253074	1.59675	1.44833	#377eb8		FOXP1-IT1	0.614071	3.92579	0.267888	0.572047	0.614071	#000000		PARP14	0.938341	3.96346	0.415901	0.38101	0.938341	#000000		NFYA	0.618711	4.24432	0.177564	0.750645	0.618711	#000000		VRK2	0.796848	4.45392	0.00110141	2.95805	0.796848	#377eb8		ERP27	0.653147	3.23375	0.0424857	1.37176	0.653147	#377eb8		SDF2L1
	BLOC1S5	1.44708	4.1328	0.563463	0.249134	1.44708	#000000		DHRS3	0.614057	4.34774	0.221203	0.65521	0.614057	#000000		HRAS	0.93709	4.91955	0.193986	0.71223	0.93709	#000000		ZNRD1ASP	0.618433	2.97053	0.46425	0.333248	0.618433	#000000		ABHD17C	0.79663	2.943	0.0413845	1.38316	0.79663	#377eb8		HMGCS2	0.652939	6.78774	2.23972e-07	6.64981	0.652939	#377eb8		SLC35C1
	WDR72	1.4457	4.13232	0.554793	0.255869	1.4457	#000000		PCTP	0.61397	3.12081	0.519342	0.284546	0.61397	#000000		PROC	0.936879	3.96369	0.471472	0.326545	0.936879	#000000		TMEM141	0.618276	4.75489	0.0996081	1.00171	0.618276	#000000		JPT2	0.795847	4.88561	0.000571638	3.24288	0.795847	#377eb8		SEL1L3	0.652707	5.96933	3.89437e-05	4.40956	0.652707	#377eb8		MT-TP
	TIMP1	1.4457	4.13232	0.554793	0.255869	1.4457	#000000		NAF1	0.613095	4.84656	0.118027	0.928017	0.613095	#000000		EME2	0.936241	3.96331	0.442273	0.354309	0.936241	#000000		EBLN2	0.617978	2.97056	0.453344	0.343572	0.617978	#000000		KCTD16	0.795524	4.82373	0.00055669	3.25439	0.795524	#377eb8		SH3RF3	0.652548	3.86083	0.0112419	1.94916	0.652548	#377eb8		JAM3
	ENSG00000240401	1.4453	4.13281	0.540195	0.267449	1.4453	#000000		WSB2	0.613	4.72591	0.103196	0.986335	0.613	#000000		KCTD12	0.935045	7.86986	0.00136988	2.86332	0.935045	#377eb8		SH3BGRL	0.617466	5.69868	0.021281	1.67201	0.617466	#377eb8		CIP2A	0.794644	4.15932	0.0020106	2.69667	0.794644	#377eb8		CUEDC1	0.652224	3.55681	0.0387668	1.41154	0.652224	#377eb8		CAMK1
	ENSG00000241962	1.44527	4.13397	0.560419	0.251487	1.44527	#000000		VIM	0.612954	6.06124	0.133433	0.874736	0.612954	#000000		MKS1	0.93469	3.9639	0.473447	0.324729	0.93469	#000000		CASZ1	0.617008	6.99442	0.000307203	3.51257	0.617008	#377eb8		FGFR3	0.793697	2.87868	0.0656564	1.18272	0.793697	#000000		TNIP1	0.651661	5.77673	6.59042e-05	4.18109	0.651661	#377eb8		GC
	LINC02717	1.44513	4.13275	0.557127	0.254046	1.44513	#000000		PRCP	0.612721	3.92558	0.253204	0.59653	0.612721	#000000		RASSF8	0.934609	4.9186	0.214209	0.669163	0.934609	#000000		B4GALT2	0.616453	3.81353	0.351138	0.454523	0.616453	#000000		ST8SIA2	0.793109	3.52887	0.0180529	1.74345	0.793109	#377eb8		FRMD4A	0.650846	5.80171	1.9423e-05	4.71168	0.650846	#377eb8		ENSG00000227241
	TRMO	1.44507	4.13327	0.557127	0.254046	1.44507	#000000		YBX3	0.611517	4.67452	0.171676	0.76529	0.611517	#000000		VTN	0.934415	4.64953	0.244958	0.610909	0.934415	#000000		GCLC	0.615923	5.50974	0.0392833	1.40579	0.615923	#377eb8		UNC45A	0.790193	4.17527	0.0023091	2.63656	0.790193	#377eb8		NAPEPLD	0.650707	4.0428	0.0113886	1.94353	0.650707	#377eb8		TRAF2
	ABHD17C	1.44436	4.44235	0.483626	0.315491	1.44436	#000000		PIAS4	0.611385	4.34728	0.156579	0.805267	0.611385	#000000		RPS6KL1	0.933845	3.39229	0.62544	0.203815	0.933845	#000000		TPCN1	0.61548	5.34281	0.051479	1.28837	0.61548	#000000		B4GALNT4	0.788912	4.37436	0.0014763	2.83082	0.788912	#377eb8		HIC2	0.650438	5.22649	0.000288202	3.5403	0.650438	#377eb8		ENSG00000287092
	C8A	1.44316	4.13205	0.534535	0.272024	1.44316	#000000		P2RY11	0.611108	3.04376	0.484622	0.314597	0.611108	#000000		CRIM1	0.933806	5.11462	0.161181	0.792685	0.933806	#000000		ETAA1	0.615352	4.70943	0.120875	0.917665	0.615352	#000000		RASSF7	0.78879	3.18664	0.039588	1.40244	0.78879	#377eb8		ENSG00000240086	0.650392	2.92987	0.074385	1.12851	0.650392	#000000		NAPEPLD
	ENSG00000227486	1.44316	4.13205	0.534535	0.272024	1.44316	#000000		USP36	0.610997	4.31449	0.215717	0.666116	0.610997	#000000		TRAPPC14	0.933757	3.39234	0.61561	0.210694	0.933757	#000000		ELF1	0.614866	6.06822	0.00449072	2.34768	0.614866	#377eb8		CEP78	0.787661	3.55353	0.0147823	1.83026	0.787661	#377eb8		PBXIP1	0.650069	3.77867	0.0156543	1.80537	0.650069	#377eb8		HS6ST1
	ARHGAP33	1.44288	4.13368	0.575561	0.239908	1.44288	#000000		ZWILCH	0.610915	3.04372	0.464885	0.332655	0.610915	#000000		ZNF286B	0.932919	3.39213	0.597758	0.223474	0.932919	#000000		C15orf39	0.61456	3.19913	0.422606	0.374065	0.61456	#000000		ARF3	0.787481	4.52829	0.00082091	3.0857	0.787481	#377eb8		AMMECR1	0.649767	6.64244	2.4602e-07	6.60903	0.649767	#377eb8		RELA
	GPR173	1.44259	4.13248	0.560804	0.251189	1.44259	#000000		ENSG00000261584	0.610549	3.04353	0.469377	0.328478	0.610549	#000000		SNAI3-AS1	0.931998	3.3926	0.592883	0.227031	0.931998	#000000		TMEM63B	0.614204	4.314	0.162292	0.789704	0.614204	#000000		DCP2	0.787388	5.11672	0.000194219	3.71171	0.787388	#377eb8		MAP2K6	0.648107	4.704	0.00187701	2.72653	0.648107	#377eb8		NAPRT
	UNC80	1.44248	7.00139	0.00273511	2.56302	1.44248	#377eb8		PSD	0.609924	4.34712	0.223449	0.650821	0.609924	#000000		MAPK11	0.931922	3.39234	0.608341	0.215853	0.931922	#000000		CENPBD1P	0.614146	3.19904	0.399216	0.398792	0.614146	#000000		TRIOBP	0.787294	3.75554	0.00936317	2.02858	0.787294	#377eb8		RTKN	0.647781	4.50717	0.00209303	2.67922	0.647781	#377eb8		PDGFD
	LGALSL-DT	1.44235	4.13294	0.53829	0.268984	1.44235	#000000		MTSS2	0.609195	4.1748	0.282094	0.549605	0.609195	#000000		DNAJA4	0.931802	3.39237	0.66174	0.179312	0.931802	#000000		TENM2	0.613553	8.64278	0.000466294	3.33134	0.613553	#377eb8		NPW	0.787197	3.13194	0.0570012	1.24412	0.787197	#000000		HS6ST1	0.647422	6.04321	7.78317e-06	5.10884	0.647422	#377eb8		CLDN3
	COL5A2	1.44201	4.13101	0.572458	0.242257	1.44201	#000000		CFAP46	0.60913	4.21071	0.202511	0.693552	0.60913	#000000		LY6H	0.931678	3.39182	0.605469	0.217908	0.931678	#000000		RCL1	0.613318	4.7828	0.0956556	1.01929	0.613318	#000000		DDX39A	0.787195	4.67505	0.000861659	3.06466	0.787195	#377eb8		GYPC	0.647261	5.5163	7.35958e-05	4.13315	0.647261	#377eb8		NUCKS1
	NFKBIL1	1.44178	4.13157	0.535778	0.271016	1.44178	#000000		PRKAR2B	0.608901	4.28022	0.200925	0.696966	0.608901	#000000		TPM2	0.931174	3.39208	0.599937	0.221894	0.931174	#000000		RHBDD1	0.613271	4.52498	0.148354	0.828702	0.613271	#000000		SEMA4D	0.786612	2.98018	0.0707834	1.15007	0.786612	#000000		TBC1D9B	0.646665	4.85728	0.000925287	3.03372	0.646665	#377eb8		MRPS6
	ANKRD18CP	1.44161	4.1315	0.539135	0.268302	1.44161	#000000		SPEN-AS1	0.608421	3.7406	0.292018	0.53459	0.608421	#000000		PALM	0.931	3.39281	0.623357	0.205263	0.931	#000000		HTRA1	0.612363	3.39658	0.392811	0.405816	0.612363	#000000		B3GNT5	0.786361	5.51241	6.57912e-05	4.18183	0.786361	#377eb8		ADAMTS9-AS2	0.646558	4.60206	0.00161987	2.79052	0.646558	#377eb8		DYNLL2
	AGMAT	1.44154	4.13203	0.547304	0.261771	1.44154	#000000		SHISA6	0.608257	4.28011	0.286144	0.543415	0.608257	#000000		ENSG00000286608	0.930815	3.39224	0.614452	0.211512	0.930815	#000000		CTSC	0.612327	3.39657	0.434571	0.361939	0.612327	#000000		GOLGA8A	0.78628	3.55315	0.02015	1.69572	0.78628	#377eb8		ARSA	0.646343	3.03517	0.0665093	1.17712	0.646343	#000000		ARHGEF18
	ZDHHC18	1.44138	4.13206	0.565198	0.247799	1.44138	#000000		METTL25B	0.608011	3.69024	0.333041	0.477502	0.608011	#000000		MACROD1	0.93074	3.39197	0.605837	0.217644	0.93074	#000000		ATG4C	0.612238	4.17923	0.18117	0.741914	0.612238	#000000		DDX11	0.785966	3.13197	0.0331868	1.47904	0.785966	#377eb8		ABHD11	0.646293	3.93329	0.0281305	1.55082	0.646293	#377eb8		RIMS1
	SYT17	1.44101	4.13129	0.533974	0.27248	1.44101	#000000		ACTR3B	0.607867	3.69031	0.316116	0.500153	0.607867	#000000		DACT2	0.930726	3.39229	0.608018	0.216084	0.930726	#000000		TUG1	0.611961	5.82302	0.0144758	1.83936	0.611961	#377eb8		MFHAS1	0.785069	4.66705	0.00117393	2.93036	0.785069	#377eb8		CD74	0.645215	5.3036	0.000125933	3.89986	0.645215	#377eb8		EPHB6
	CABLES2	1.44097	4.13246	0.535367	0.271348	1.44097	#000000		AGAP4	0.607155	3.69062	0.40652	0.390918	0.607155	#000000		TIAM1	0.930608	5.75658	0.0563916	1.24879	0.930608	#000000		PKIB	0.611503	7.06562	0.000668605	3.17483	0.611503	#377eb8		PRDM16-DT	0.784549	3.0759	0.0516376	1.28703	0.784549	#000000		SDSL	0.64508	3.34424	0.0528237	1.27717	0.64508	#000000		FAM161A
	COQ2	1.44061	4.43971	0.456486	0.340573	1.44061	#000000		G2E3	0.606892	5.26405	0.0692354	1.15967	0.606892	#000000		EMC1-AS1	0.930355	3.3922	0.641786	0.19261	0.930355	#000000		AGBL5	0.610706	3.90613	0.335168	0.474737	0.610706	#000000		ARHGAP10	0.783635	3.71866	0.0166083	1.77967	0.783635	#377eb8		SYN2	0.644596	3.64569	0.0250857	1.60057	0.644596	#377eb8		GLRX5
	RMDN3	1.44061	4.13178	0.557127	0.254046	1.44061	#000000		RXRA	0.606514	5.01202	0.10504	0.978646	0.606514	#000000		ZNF561-AS1	0.930234	3.39223	0.614452	0.211512	0.930234	#000000		DHFR	0.610528	4.83104	0.0962347	1.01667	0.610528	#000000		UTRN	0.783323	6.90308	7.00954e-07	6.15431	0.783323	#377eb8		NOL4L	0.643681	4.52876	0.00347208	2.45941	0.643681	#377eb8		THAP5
	LRRC53	1.44024	4.13102	0.535367	0.271348	1.44024	#000000		CNNM2	0.606405	5.07195	0.0828894	1.0815	0.606405	#000000		RPL23AP82	0.930132	3.39259	0.635926	0.196594	0.930132	#000000		ENSG00000260838	0.610192	5.28126	0.0460072	1.33717	0.610192	#377eb8		TELO2	0.78322	3.61797	0.0322317	1.49172	0.78322	#377eb8		TSPAN18	0.643178	4.44033	0.00441773	2.3548	0.643178	#377eb8		SERPING1
	BEND3	1.44024	4.13102	0.535367	0.271348	1.44024	#000000		NCS1	0.605283	4.41893	0.310156	0.508419	0.605283	#000000		THAP10	0.929815	3.39181	0.66254	0.178788	0.929815	#000000		ZNF701	0.610091	2.89233	0.549008	0.260421	0.610091	#000000		RESF1	0.783194	5.69756	1.63523e-05	4.78642	0.783194	#377eb8		IPP	0.642903	2.96228	0.0901165	1.0452	0.642903	#000000		UFC1
	COL10A1	1.44024	4.13102	0.535367	0.271348	1.44024	#000000		PMS2P4	0.604563	2.87548	0.516444	0.286977	0.604563	#000000		STK11	0.92922	4.31772	0.329938	0.481568	0.92922	#000000		TUBB4AP1	0.609655	2.89228	0.47653	0.32191	0.609655	#000000		MOB1A	0.783069	5.45472	4.53031e-05	4.34387	0.783069	#377eb8		TMEM250	0.642717	3.71043	0.026505	1.57667	0.642717	#377eb8		RDX
	PGBD1	1.4402	4.13218	0.535367	0.271348	1.4402	#000000		CDCA7L	0.604157	4.06043	0.262018	0.58167	0.604157	#000000		CBWD5	0.928871	4.31752	0.320643	0.493978	0.928871	#000000		RTL6	0.609223	2.8923	0.509872	0.292539	0.609223	#000000		SPINK1	0.783013	9.17124	2.28746e-08	7.64065	0.783013	#377eb8		UACA	0.641742	6.13004	2.07706e-06	5.68255	0.641742	#377eb8		RBSN
	STOX1	1.4402	4.13218	0.535367	0.271348	1.4402	#000000		ALDH4A1	0.601785	3.58467	0.371733	0.429769	0.601785	#000000		GRK5	0.928239	4.31716	0.325308	0.487705	0.928239	#000000		TDRD3	0.608908	5.21308	0.036496	1.43776	0.608908	#377eb8		LMNB1	0.782761	5.16501	0.000180577	3.74334	0.782761	#377eb8		XYLT1	0.641665	3.54968	0.0306032	1.51423	0.641665	#377eb8		PXMP2
	NIT1	1.43946	4.43993	0.430302	0.366227	1.43946	#000000		CENPB	0.60109	4.01984	0.258114	0.588189	0.60109	#000000		VEGFB	0.927321	4.31691	0.340411	0.467996	0.927321	#000000		LRRC58	0.608331	5.2652	0.0516834	1.28665	0.608331	#000000		HUNK	0.78269	3.98297	0.00718331	2.14368	0.78269	#377eb8		HMOX2	0.641599	4.97475	0.000469958	3.32794	0.641599	#377eb8		TMEM54
	TRIAP1	1.43919	4.13237	0.556689	0.254387	1.43919	#000000		CELF2	0.600886	5.38997	0.0843813	1.07375	0.600886	#000000		DEAF1	0.925528	4.60185	0.280831	0.551555	0.925528	#000000		TIAM1	0.607872	5.47184	0.0275836	1.55935	0.607872	#377eb8		CBL	0.782138	4.10862	0.00442005	2.35457	0.782138	#377eb8		NLRX1	0.641378	2.4408	0.142041	0.847585	0.641378	#000000		IFITM3
	CAPS2	1.43907	4.13124	0.556701	0.254378	1.43907	#000000		PALLD	0.600188	7.78308	0.00117619	2.92952	0.600188	#377eb8		GLTP	0.92531	3.88855	0.532954	0.27331	0.92531	#000000		ZNF100	0.607841	4.14577	0.262493	0.580882	0.607841	#000000		CLUH	0.782113	3.21831	0.0408977	1.3883	0.782113	#377eb8		SP1	0.640675	4.95617	0.000585807	3.23225	0.640675	#377eb8		NEFM
	CRIP2	1.43888	4.44035	0.442407	0.354178	1.43888	#000000		ZNF217	0.599694	4.38722	0.225301	0.647238	0.599694	#000000		RAB29	0.924463	4.84078	0.351691	0.453839	0.924463	#000000		MAP3K1	0.607476	4.63852	0.179139	0.746809	0.607476	#000000		ACTN4	0.781264	6.94285	7.38588e-07	6.1316	0.781264	#377eb8		PVR	0.640305	3.06541	0.102569	0.988984	0.640305	#000000		FRMD8
	SYNE1	1.43863	7.34785	0.000371372	3.43019	1.43863	#377eb8		PEDS1	0.599394	3.47084	0.391234	0.407563	0.599394	#000000		PPP1R11	0.923422	4.60126	0.322595	0.491343	0.923422	#000000		HSD11B1L	0.607007	3.1325	0.434571	0.361939	0.607007	#000000		CTDSP1	0.78117	3.7772	0.00948219	2.02309	0.78117	#377eb8		SLC7A6	0.64017	2.88558	0.100274	0.998813	0.64017	#000000		ST13
	JPH3	1.43806	4.13143	0.537366	0.26973	1.43806	#000000		MEGF6	0.599385	3.52883	0.393238	0.405344	0.599385	#000000		STX7	0.923261	4.60158	0.276425	0.558422	0.923261	#000000		INO80E	0.606976	4.35112	0.181075	0.742142	0.606976	#000000		SH3BP5	0.778111	4.33029	0.00148493	2.82829	0.778111	#377eb8		MPC2	0.640004	6.19524	3.04375e-06	5.51659	0.640004	#377eb8		GIN1
	BLVRA	1.43774	4.43994	0.437507	0.359015	1.43774	#000000		EBLN3P	0.599326	4.83511	0.21088	0.675964	0.599326	#000000		H1-2	0.92176	3.88868	0.474763	0.323523	0.92176	#000000		CNIH2	0.60694	6.34462	0.0024302	2.61436	0.60694	#377eb8		SULT1C4	0.777836	4.19676	0.00184541	2.73391	0.777836	#377eb8		ATF5	0.639505	3.36863	0.0423857	1.37278	0.639505	#377eb8		PARL
	ZNF423	1.43705	4.13162	0.557949	0.253405	1.43705	#000000		PKDCC	0.598972	3.47091	0.393028	0.405577	0.598972	#000000		TPRN	0.921402	3.88817	0.468967	0.328858	0.921402	#000000		RNF5	0.606629	4.3511	0.142729	0.845487	0.606629	#000000		VWCE	0.777659	3.29948	0.0387144	1.41213	0.777659	#377eb8		TSC22D4	0.639451	3.49923	0.0304067	1.51703	0.639451	#377eb8		PPP1R14B
	MT-TP	1.43702	4.43967	0.4299	0.366632	1.43702	#000000		RAB11FIP1	0.597102	5.76693	0.0692354	1.15967	0.597102	#000000		ENC1	0.921289	4.31683	0.514714	0.288434	0.921289	#000000		TPP1	0.606274	3.13239	0.489102	0.310601	0.606274	#000000		HES1	0.777378	4.88866	0.000351241	3.4544	0.777378	#377eb8		AKAP1	0.63898	5.46725	9.8461e-05	4.00674	0.63898	#377eb8		DUSP3
	PARVB	1.43651	4.13033	0.607151	0.216703	1.43651	#000000		RHBDD1	0.597076	4.67989	0.264937	0.576858	0.597076	#000000		FAM53B	0.920571	3.88852	0.499389	0.301561	0.920571	#000000		ZC3H6	0.605355	5.17973	0.0473563	1.32462	0.605355	#377eb8		RAB3B	0.777326	7.3211	1.70669e-07	6.76785	0.777326	#377eb8		TPRA1	0.638794	3.83215	0.0193924	1.71237	0.638794	#377eb8		SPATA33
	GUCY1A2	1.43644	5.26149	0.234195	0.630422	1.43644	#000000		LINC01811	0.597006	6.01818	0.032801	1.48411	0.597006	#377eb8		SDK2	0.920281	4.80059	0.351972	0.453492	0.920281	#000000		GRK5	0.605221	3.33845	0.449247	0.347515	0.605221	#000000		CDH1	0.777126	7.07628	5.67091e-07	6.24635	0.777126	#377eb8		RNF213	0.638367	5.78279	3.11828e-05	4.50608	0.638367	#377eb8		DGCR6L
	EEF1AKMT1	1.43634	4.13027	0.572278	0.242393	1.43634	#000000		MEI4	0.595956	4.25435	0.321564	0.492732	0.595956	#000000		MANEA	0.92018	4.84183	0.20608	0.685963	0.92018	#000000		NAA60	0.604751	4.61366	0.112978	0.947004	0.604751	#000000		MZT2B	0.776494	7.35811	6.30468e-07	6.20034	0.776494	#377eb8		SH3GLB2	0.637984	4.80206	0.00117191	2.9311	0.637984	#377eb8		CRELD2
	NAT9	1.43628	4.13134	0.566956	0.246451	1.43628	#000000		GSDMB	0.595764	4.5158	0.148819	0.827342	0.595764	#000000		SPIN3	0.91922	3.88875	0.506796	0.295167	0.91922	#000000		ITGB8	0.604286	7.14707	0.00105185	2.97804	0.604286	#377eb8		GMNN	0.77585	4.90531	0.00215655	2.66624	0.77585	#377eb8		PDE8A	0.637506	6.09113	6.12163e-06	5.21313	0.637506	#377eb8		KATNB1
	GTF3C2	1.4361	4.13073	0.557949	0.253405	1.4361	#000000		RAP1B	0.595665	8.52016	0.00036227	3.44097	0.595665	#377eb8		AP1B1	0.918486	5.0483	0.193638	0.71301	0.918486	#000000		DMD	0.604198	6.77444	0.00295054	2.5301	0.604198	#377eb8		ZNF90	0.775528	3.37635	0.0310399	1.50808	0.775528	#377eb8		NAA60	0.637288	4.22684	0.00522282	2.2821	0.637288	#377eb8		APPL1
	TMEM132D	1.4359	7.37709	0.00362344	2.44088	1.4359	#377eb8		FHL2	0.595242	5.32292	0.0631196	1.19984	0.595242	#000000		LRFN2	0.917521	5.81116	0.100475	0.99794	0.917521	#000000		CMTM4	0.603633	5.21677	0.0667375	1.17563	0.603633	#000000		POU3F2	0.775096	3.49346	0.045558	1.34144	0.775096	#377eb8		SHISA5	0.636667	4.99808	0.000531631	3.27439	0.636667	#377eb8		ZHX1
	LINC00616	1.4352	7.86943	0.000167202	3.77676	1.4352	#377eb8		RMST	0.594949	6.53703	0.0681997	1.16622	0.594949	#000000		ENSG00000227733	0.916412	4.25947	0.414777	0.382186	0.916412	#000000		CFAP53	0.603398	3.82382	0.355087	0.449665	0.603398	#000000		CTSV	0.775022	3.76239	0.00816415	2.08809	0.775022	#377eb8		CFAP91	0.636602	2.80462	0.097249	1.01211	0.636602	#000000		CAPN2
	RAB30	1.435	4.43894	0.426305	0.37028	1.435	#000000		PDE3A	0.594872	8.37624	0.000158166	3.80089	0.594872	#377eb8		ERCC6L2-AS1	0.916394	4.55428	0.282575	0.548866	0.916394	#000000		MTRES1	0.602507	3.6793	0.323783	0.489746	0.602507	#000000		CDR2L	0.774623	3.10953	0.0484913	1.31434	0.774623	#377eb8		SMAD3	0.636546	5.5397	8.89191e-05	4.051	0.636546	#377eb8		TNIP1
	MMS22L	1.43373	4.44021	0.441981	0.354597	1.43373	#000000		CRPPA	0.594542	4.76311	0.21806	0.661423	0.594542	#000000		ITGA1	0.915243	7.60313	0.0101467	1.99367	0.915243	#377eb8		MT-TS2	0.601645	3.95555	0.310221	0.508328	0.601645	#000000		NMRAL1	0.774239	3.8532	0.00855759	2.06765	0.774239	#377eb8		CALD1	0.636342	9.50246	5.05197e-11	10.2965	0.636342	#377eb8		USB1
	ENSG00000264015	1.43314	4.4388	0.430893	0.36563	1.43314	#000000		ZBTB41	0.594105	4.93082	0.080735	1.09294	0.594105	#000000		B4GALT2	0.914797	4.25859	0.364162	0.438705	0.914797	#000000		TWF1	0.601405	5.7211	0.023512	1.62871	0.601405	#377eb8		RNPEPL1	0.774116	3.56101	0.0207252	1.6835	0.774116	#377eb8		RPL7AP66	0.636231	2.32929	0.182241	0.739354	0.636231	#000000		MRGBP
	SSBP2	1.43309	8.583	2.5362e-05	4.59582	1.43309	#377eb8		CACNA2D1	0.59406	10.4168	1.61593e-05	4.79158	0.59406	#377eb8		CTNNA2	0.91445	6.55023	0.014445	1.84028	0.91445	#377eb8		CRYBG3	0.599529	6.10811	0.00914734	2.0387	0.599529	#377eb8		CSMD3	0.77381	7.8717	4.29512e-06	5.36703	0.77381	#377eb8		CLIC1	0.6354	7.57621	3.36079e-09	8.47356	0.6354	#377eb8		CTSH
	SPC25	1.43246	4.9064	0.278145	0.555729	1.43246	#000000		ELP4	0.593584	8.01986	0.000188841	3.7239	0.593584	#377eb8		TCP11L2	0.911639	4.55474	0.281936	0.549849	0.911639	#000000		CDK9	0.599462	5.38669	0.0298309	1.52533	0.599462	#377eb8		MSH2	0.773682	4.63135	0.00152806	2.81586	0.773682	#377eb8		RIPOR1	0.635264	3.84941	0.0211524	1.67464	0.635264	#377eb8		HNRNPH2
	PRPF40B	1.43223	4.69288	0.317119	0.498778	1.43223	#000000		SLC66A2	0.59321	4.48656	0.179229	0.746592	0.59321	#000000		KCND2	0.909803	4.80245	0.412464	0.384614	0.909803	#000000		PRRT1B	0.599307	2.80961	0.513906	0.289116	0.599307	#000000		CA8	0.772567	5.8913	1.66732e-05	4.77798	0.772567	#377eb8		HDGF	0.635173	6.68191	1.34501e-07	6.87127	0.635173	#377eb8		WDR81
	CEP120	1.4319	4.69157	0.306704	0.51328	1.4319	#000000		TOMM34	0.592687	4.1833	0.24687	0.607532	0.592687	#000000		TMEM132D	0.909206	6.33469	0.0500837	1.3003	0.909206	#000000		PPARD	0.599222	2.80957	0.532023	0.27407	0.599222	#000000		RAB34	0.772068	4.95096	0.000500463	3.30063	0.772068	#377eb8		ESRP2	0.634781	4.31274	0.00478782	2.31986	0.634781	#377eb8		RNF141
	TUNAR	1.43187	5.97078	0.0494187	1.30611	1.43187	#377eb8		CFAP300	0.59264	3.80116	0.394095	0.404399	0.59264	#000000		DAP	0.907502	5.35939	0.13695	0.863439	0.907502	#000000		DGKQ	0.598996	3.27814	0.433243	0.363269	0.598996	#000000		THNSL2	0.771845	3.19708	0.0312064	1.50576	0.771845	#377eb8		FRZB	0.634619	4.98789	0.000624485	3.20448	0.634619	#377eb8		KMT5C
	JAKMIP2	1.43127	6.68491	0.00328329	2.48369	1.43127	#377eb8		TCF4	0.592631	6.38393	0.0209417	1.67899	0.592631	#377eb8		AACSP1	0.907143	4.19854	0.442256	0.354327	0.907143	#000000		DFFB	0.598485	3.06274	0.570596	0.243671	0.598485	#000000		PAFAH1B3	0.771743	5.43124	6.80938e-05	4.16689	0.771743	#377eb8		LAMA5	0.634533	4.7692	0.00140311	2.85291	0.634533	#377eb8		EFNA2
	TMEM97	1.431	4.43858	0.43035	0.366179	1.431	#000000		TSR3	0.592517	4.66093	0.133127	0.875733	0.592517	#000000		PLCL2	0.906373	7.86492	0.00342792	2.46497	0.906373	#377eb8		SGPP2	0.598425	3.06269	0.451012	0.345811	0.598425	#000000		ENSG00000233668	0.771581	3.81891	0.0075875	2.1199	0.771581	#377eb8		CCNG1	0.634159	6.67586	1.84947e-07	6.73295	0.634159	#377eb8		SH3BP5
	U2AF2	1.43077	4.69044	0.351489	0.454088	1.43077	#000000		CBX5	0.59246	6.82971	0.00275133	2.56046	0.59246	#377eb8		ENSG00000258932	0.90596	6.7425	0.0126032	1.89952	0.90596	#377eb8		NSUN5P2	0.598179	3.27813	0.413622	0.383396	0.598179	#000000		IDH1	0.770702	6.15465	2.04019e-05	4.69033	0.770702	#377eb8		ERICH5	0.634106	4.35382	0.00408155	2.38918	0.634106	#377eb8		ARL6IP4
	HUS1	1.43041	4.69036	0.348423	0.457893	1.43041	#000000		ZNF189	0.592276	3.75276	0.314087	0.50295	0.592276	#000000		GNG4	0.905861	6.33223	0.0147058	1.83251	0.905861	#377eb8		SRCIN1	0.597615	3.46564	0.351132	0.45453	0.597615	#000000		ATAD5	0.770258	4.62312	0.00122054	2.91345	0.770258	#377eb8		NBPF14	0.63373	3.09475	0.071007	1.1487	0.63373	#000000		CCND3
	SLC25A20	1.43027	4.43832	0.432031	0.364485	1.43027	#000000		ATMIN	0.592252	5.06172	0.0823195	1.0845	0.592252	#000000		TGFBR3	0.905749	5.48174	0.101242	0.99464	0.905749	#000000		SEPSECS	0.59749	3.46572	0.388711	0.410373	0.59749	#000000		SAV1	0.769578	4.0852	0.00462384	2.335	0.769578	#377eb8		PWWP2B	0.63364	3.59189	0.0511807	1.29089	0.63364	#000000		TMEM170A
	CD82	1.42932	4.9078	0.284597	0.545769	1.42932	#000000		CREB3	0.591874	4.42607	0.159896	0.796162	0.591874	#000000		PHYHIPL	0.905107	5.61941	0.0742666	1.12921	0.905107	#000000		PLAGL2	0.597249	4.25971	0.182669	0.738335	0.597249	#000000		DIAPH1	0.769279	5.3231	0.000158434	3.80015	0.769279	#377eb8		SYTL5	0.632392	4.85723	0.000731974	3.1355	0.632392	#377eb8		CHCHD5
	ATXN1L	1.42913	4.4379	0.45715	0.339941	1.42913	#000000		PLA2G12A	0.591253	4.14617	0.262363	0.581098	0.591253	#000000		CLVS1	0.905041	3.81	0.550015	0.259626	0.905041	#000000		PCDH17	0.597226	8.83927	8.78736e-07	6.05614	0.597226	#377eb8		GFUS	0.768579	4.49286	0.00130468	2.88449	0.768579	#377eb8		TAPBP	0.63227	3.86664	0.0216369	1.6648	0.63227	#377eb8		PCSK4
	NPEPL1	1.42869	4.43719	0.428077	0.368478	1.42869	#000000		IL15	0.591154	3.28124	0.468652	0.32915	0.591154	#000000		RAD51B	0.904543	5.16445	0.151989	0.818187	0.904543	#000000		C17orf80	0.596938	4.77118	0.102001	0.991394	0.596938	#000000		LINC01828	0.768274	3.74794	0.013274	1.877	0.768274	#377eb8		SSBP4	0.632016	4.55743	0.0028392	2.5468	0.632016	#377eb8		NUDT1
	LAS1L	1.42826	4.43704	0.513409	0.289537	1.42826	#000000		ZPR1	0.590787	4.39482	0.183719	0.735846	0.590787	#000000		NPAS4	0.903827	4.19892	0.519712	0.284238	0.903827	#000000		RAB8B	0.596881	4.25982	0.197862	0.703638	0.596881	#000000		TGFB1	0.768234	2.71075	0.0679258	1.16797	0.768234	#000000		CLEC16A	0.631741	4.49619	0.00273588	2.5629	0.631741	#377eb8		SORD
	LINC01572	1.42821	5.09087	0.217937	0.661669	1.42821	#000000		PRDM6	0.590459	4.86148	0.480473	0.318331	0.590459	#000000		ENSG00000289349	0.903585	4.97565	0.186463	0.729408	0.903585	#000000		TKFC	0.5968	3.78086	0.294622	0.530735	0.5968	#000000		AGT	0.768228	5.1497	0.00059668	3.22426	0.768228	#377eb8		SLC25A24	0.630923	6.25982	4.82239e-06	5.31674	0.630923	#377eb8		GSDMD
	SESN3	1.42806	7.74824	0.000329734	3.48184	1.42806	#377eb8		PTMAP10	0.590363	3.21212	0.498852	0.302029	0.590363	#000000		CIT	0.903525	4.19717	0.428678	0.367869	0.903525	#000000		PPP2R1B	0.596735	5.20445	0.0592544	1.22728	0.596735	#000000		PAICS	0.767873	5.47456	8.62917e-05	4.06403	0.767873	#377eb8		GLIS2	0.630905	3.65892	0.0265369	1.57615	0.630905	#377eb8		DSE
	FOS	1.42794	7.37385	0.000222601	3.65247	1.42794	#377eb8		EGFEM1P	0.589806	7.06767	0.0161397	1.7921	0.589806	#377eb8		TRIM26	0.903505	4.19838	0.407628	0.389736	0.903505	#000000		ST3GAL5	0.595525	4.62003	0.250439	0.601298	0.595525	#000000		MANBA	0.76744	3.58564	0.0212342	1.67296	0.76744	#377eb8		TMEM42	0.630651	3.02499	0.0706704	1.15076	0.630651	#000000		MRPL40
	LIN7A	1.42752	6.89073	0.00127673	2.8939	1.42752	#377eb8		CPSF1	0.589382	4.36272	0.198733	0.701729	0.589382	#000000		AGO4	0.903286	5.1639	0.13984	0.85437	0.903286	#000000		RAP1B	0.594406	7.93462	6.05176e-05	4.21812	0.594406	#377eb8		SPHK2	0.767021	4.86764	0.000510879	3.29168	0.767021	#377eb8		ZNF263	0.630378	3.4162	0.0447176	1.34952	0.630378	#377eb8		CAMK1D
	KLHL18	1.42726	4.43786	0.453367	0.34355	1.42726	#000000		GAL3ST1	0.588934	3.21163	0.521263	0.282943	0.588934	#000000		FKBP14	0.903002	3.80959	0.528034	0.277338	0.903002	#000000		ABCF3	0.593732	4.67406	0.115369	0.937912	0.593732	#000000		RPL12P4	0.766921	3.74778	0.0109115	1.96212	0.766921	#377eb8		IQGAP1	0.630149	6.12656	1.27394e-05	4.89485	0.630149	#377eb8		STMN3
	PHYHIPL	1.42725	5.53398	0.117491	0.929997	1.42725	#000000		MIR924HG	0.588555	5.69262	0.10099	0.995721	0.588555	#000000		SCYL3	0.902728	3.81029	0.517511	0.28608	0.902728	#000000		CCNG1	0.592716	5.32691	0.0370623	1.43107	0.592716	#377eb8		GTSE1	0.766771	3.27959	0.0482793	1.31624	0.766771	#377eb8		GPSM1	0.629976	4.56782	0.00284475	2.54596	0.629976	#377eb8		PSME3
	MARCHF9	1.42619	4.90513	0.238736	0.622081	1.42619	#000000		ZNF714	0.588448	4.39418	0.233363	0.631968	0.588448	#000000		CCT6P3	0.901492	3.80953	0.517714	0.28591	0.901492	#000000		CPSF7	0.592275	5.1709	0.0903599	1.04402	0.592275	#000000		DPYSL3	0.76638	4.46992	0.00343084	2.4646	0.76638	#377eb8		ATP1A1	0.628769	7.7067	4.82639e-09	8.31638	0.628769	#377eb8		GNAI2
	SLC11A2	1.42573	5.08961	0.182695	0.738273	1.42573	#000000		AHCYL1	0.588197	7.98046	0.00129046	2.88926	0.588197	#377eb8		MTCL1	0.901188	5.3029	0.138971	0.857074	0.901188	#000000		MOB2	0.592248	4.00277	0.230525	0.637283	0.592248	#000000		RELA	0.765866	3.35781	0.0264043	1.57833	0.765866	#377eb8		ACAA2	0.628455	6.109	4.36682e-06	5.35983	0.628455	#377eb8		FAM104B
	CACNB2	1.41975	8.7824	1.18711e-06	5.92551	1.41975	#377eb8		ANKRD17-DT	0.587988	3.28087	0.522857	0.281617	0.587988	#000000		CFAP410	0.900504	4.19799	0.380018	0.420196	0.900504	#000000		RSAD2	0.592236	4.7986	0.117997	0.928129	0.592236	#000000		RALGAPA1P1	0.764768	2.82424	0.0544681	1.26386	0.764768	#000000		ZNF395	0.62817	3.1237	0.06403	1.19362	0.62817	#000000		CARD11
	PHACTR2	1.41382	8.2418	1.05736e-05	4.97578	1.41382	#377eb8		FOXN2	0.587711	5.81334	0.0576532	1.23918	0.587711	#000000		BRCC3	0.900399	3.81	0.496045	0.304479	0.900399	#000000		TMEM176A	0.592039	5.40799	0.062559	1.20371	0.592039	#000000		ATAD3A	0.764533	3.94477	0.00696757	2.15692	0.764533	#377eb8		AMBP	0.628138	8.22809	2.04978e-10	9.68829	0.628138	#377eb8		NAT8L
	NR3C1	1.40894	7.29274	0.000394847	3.40357	1.40894	#377eb8		DHX35	0.587542	3.98893	0.288897	0.539257	0.587542	#000000		ZNF444	0.900052	4.19821	0.435877	0.360636	0.900052	#000000		RGS2	0.591858	8.56764	2.69706e-06	5.56911	0.591858	#377eb8		GDF15	0.76402	3.22788	0.0511751	1.29094	0.76402	#000000		NRARP	0.627713	4.07792	0.0122283	1.91264	0.627713	#377eb8		NFKBIZ
	NR4A1	1.40667	6.13252	0.0999741	1.00011	1.40667	#000000		GNPTAB	0.587515	4.02972	0.254209	0.594809	0.587515	#000000		KRT15	0.898754	3.80974	0.520771	0.283353	0.898754	#000000		TBC1D8	0.591536	4.93333	0.0788006	1.10347	0.591536	#000000		RASA2	0.763758	5.13908	0.000214687	3.66819	0.763758	#377eb8		PLCXD1	0.627076	4.07781	0.00878231	2.05639	0.627076	#377eb8		SORBS3
	SSX2IP	1.40084	7.13517	0.000854171	3.06846	1.40084	#377eb8		SAMD1	0.587507	3.70265	0.362134	0.44113	0.587507	#000000		RILPL1	0.898488	3.81013	0.518574	0.28519	0.898488	#000000		RALGPS2	0.591027	4.93329	0.101879	0.991916	0.591027	#000000		LBH	0.763617	3.22849	0.0309472	1.50938	0.763617	#377eb8		TP53I13	0.626897	3.84375	0.0170072	1.76937	0.626897	#377eb8		NBPF8
	MACROH2A2	1.39461	5.51399	0.112834	0.94756	1.39461	#000000		SLC4A4	0.587463	5.72236	0.0898226	1.04661	0.587463	#000000		PDXDC2P-NPIPB14P	0.898098	3.80998	0.514714	0.288434	0.898098	#000000		ZNF787	0.590791	3.41055	0.43055	0.365976	0.590791	#000000		AMBP	0.763181	8.16191	9.94832e-09	8.00225	0.763181	#377eb8		AP3D1	0.625912	6.32655	8.70648e-07	6.06016	0.625912	#377eb8		MRPL30
	CRIM1	1.39389	5.38141	0.13954	0.855302	1.39389	#000000		CFAP276	0.587155	3.7027	0.362771	0.440368	0.587155	#000000		ZNF839	0.897768	3.8101	0.582987	0.234341	0.897768	#000000		PTMAP10	0.590735	3.41052	0.508579	0.293641	0.590735	#000000		SDSL	0.762123	2.92994	0.0553897	1.25657	0.762123	#000000		CREB3	0.625456	3.90026	0.0200169	1.6986	0.625456	#377eb8		ZNF777
	ANKRD50	1.39236	5.51403	0.111339	0.953352	1.39236	#000000		STMN3	0.58692	4.29698	0.190713	0.71962	0.58692	#000000		RUSC2	0.897598	3.80988	0.531631	0.27439	0.897598	#000000		GALNT3	0.590597	4.56962	0.122133	0.913167	0.590597	#000000		C20orf27	0.761976	3.43171	0.025963	1.58564	0.761976	#377eb8		FXN	0.625178	3.63245	0.0289365	1.53855	0.625178	#377eb8		MED21
	MAF	1.39173	5.38146	0.174998	0.756966	1.39173	#000000		SOCS5	0.586869	3.65185	0.417346	0.379503	0.586869	#000000		PRICKLE1	0.896849	5.42768	0.133446	0.874695	0.896849	#000000		PITX2	0.590221	4.08478	0.330403	0.480955	0.590221	#000000		SRGAP2	0.760049	3.30937	0.0554694	1.25595	0.760049	#000000		TANC2	0.624562	3.90036	0.0479401	1.3193	0.624562	#377eb8		FAM89B
	DZIP3	1.38894	6.41493	0.0138056	1.85994	1.38894	#377eb8		PAK3	0.586713	7.63594	0.00116406	2.93402	0.586713	#377eb8		NEFL	0.896531	5.7008	0.244727	0.611318	0.896531	#000000		SOX1-OT	0.589769	2.98927	0.478506	0.320112	0.589769	#000000		PBLD	0.758672	3.02873	0.0707834	1.15007	0.758672	#000000		EZR	0.624094	7.74066	9.60278e-10	9.0176	0.624094	#377eb8		PIN1
	TBC1D4	1.38647	6.91214	0.00310934	2.50733	1.38647	#377eb8		COL9A2	0.586331	3.5983	0.46123	0.336083	0.586331	#000000		SLC38A11	0.894433	4.71528	0.26416	0.578133	0.894433	#000000		GALM	0.589397	2.98935	0.474958	0.323345	0.589397	#000000		BRI3BP	0.75861	4.06107	0.00620473	2.20728	0.75861	#377eb8		SLC39A5	0.624074	3.30278	0.0597931	1.22335	0.624074	#000000		RABAC1
	ZBTB44	1.38608	5.37733	0.128157	0.892258	1.38608	#000000		HPN	0.586296	5.08667	0.0787283	1.10387	0.586296	#000000		ANKRD52	0.891316	4.71516	0.25345	0.596107	0.891316	#000000		H4-16	0.58931	2.98938	0.481102	0.317763	0.58931	#000000		RAB25	0.757892	4.4293	0.0017861	2.74809	0.757892	#377eb8		GPR143	0.622935	2.53004	0.161467	0.791915	0.622935	#000000		RFX5
	MAGI2-AS3	1.3819	5.06155	0.217479	0.662583	1.3819	#000000		GNAS	0.586199	9.57478	0.000353524	3.45158	0.586199	#377eb8		HMGA2	0.890357	4.13447	0.475975	0.322416	0.890357	#000000		GNG12	0.589234	4.29824	0.186466	0.7294	0.589234	#000000		GRK2	0.757323	4.10773	0.00622786	2.20566	0.757323	#377eb8		TADA2B	0.622794	2.52996	0.152152	0.817723	0.622794	#000000		NAP1L1P1
	GRK5	1.37679	4.87385	0.317695	0.49799	1.37679	#000000		ZBTB18	0.58618	4.93541	0.123988	0.906619	0.58618	#000000		QPCT	0.889689	5.88912	0.0432521	1.36399	0.889689	#377eb8		RAB11FIP1	0.589137	5.71791	0.0428501	1.36805	0.589137	#377eb8		BCAT2	0.756737	3.52796	0.0202711	1.69312	0.756737	#377eb8		CASKIN2	0.622478	3.38464	0.0416087	1.38082	0.622478	#377eb8		SCRN3
	CCDC150	1.37427	5.05774	0.267946	0.571953	1.37427	#000000		COL27A1	0.585823	5.5842	0.0908759	1.04155	0.585823	#000000		MAP3K12	0.88871	4.13451	0.557463	0.253784	0.88871	#000000		ANTXR2	0.588256	6.19254	0.00852918	2.06909	0.588256	#377eb8		RFWD3	0.756379	3.7901	0.0159275	1.79785	0.756379	#377eb8		LINC00543	0.622468	2.52994	0.161467	0.791915	0.622468	#000000		ZNF542P
	IFNGR2	1.37388	4.87307	0.276603	0.558143	1.37388	#000000		BRAF	0.585781	7.65357	0.00427344	2.36922	0.585781	#377eb8		FHIP2B	0.887021	4.13506	0.429849	0.366684	0.887021	#000000		KRT8	0.587923	7.43871	0.000129995	3.88607	0.587923	#377eb8		SIDT2	0.755968	4.03129	0.00794781	2.09975	0.755968	#377eb8		SIRT7	0.621623	3.46207	0.0986147	1.00606	0.621623	#000000		ZSWIM8
	PACS2	1.37347	4.87287	0.267946	0.571953	1.37347	#000000		RNF157	0.585673	5.50843	0.0509328	1.293	0.585673	#000000		IMPA2	0.886969	4.45342	0.370467	0.431251	0.886969	#000000		SIRT1	0.587797	5.28044	0.0524901	1.27992	0.587797	#000000		LACTB	0.75578	3.52749	0.0199674	1.69968	0.75578	#377eb8		CITED4	0.621499	5.20719	0.000318778	3.49651	0.621499	#377eb8		RPL29
	MITF	1.37281	6.26003	0.0213743	1.67011	1.37281	#377eb8		MEF2D	0.58553	3.94671	0.343213	0.464437	0.58553	#000000		PTPRD	0.886538	7.27686	0.00218473	2.6606	0.886538	#377eb8		RNF220	0.586528	5.11913	0.0652347	1.18552	0.586528	#000000		TNFRSF1A	0.755053	2.86494	0.054076	1.267	0.755053	#000000		IFI27L2	0.621452	4.76017	0.00130235	2.88527	0.621452	#377eb8		TMEM14A
	CTNND2	1.37247	9.02724	9.15132e-06	5.03852	1.37247	#377eb8		SLC35B4	0.585013	4.71862	0.144598	0.839837	0.585013	#000000		CSRP1	0.886341	4.90077	0.26342	0.579351	0.886341	#000000		DCDC1	0.586376	7.34144	0.00192882	2.71471	0.586376	#377eb8		INPP4B	0.754923	6.87988	3.83529e-06	5.4162	0.754923	#377eb8		BCL7C	0.621108	4.76017	0.00171881	2.76477	0.621108	#377eb8		SELENOW
	LMX1B-DT	1.37097	4.87176	0.278145	0.555729	1.37097	#000000		MGAM2	0.584919	5.828	0.0358256	1.44581	0.584919	#377eb8		GOLT1A	0.885979	4.13547	0.448937	0.347815	0.885979	#000000		FBXO8	0.586063	6.42302	0.0028193	2.54986	0.586063	#377eb8		DAB2IP	0.754615	4.07923	0.0176921	1.75222	0.754615	#377eb8		DAB2	0.6208	2.98347	0.114734	0.940308	0.6208	#000000		MAPK7
	UQCC3	1.37013	5.05743	0.277534	0.556684	1.37013	#000000		SYN2	0.58487	3.65153	0.448652	0.34809	0.58487	#000000		ENSG00000240086	0.885716	4.13525	0.428332	0.368219	0.885716	#000000		PPDPF	0.585903	6.7686	0.00183581	2.73617	0.585903	#377eb8		TMEM184A	0.754255	4.34432	0.001984	2.70246	0.754255	#377eb8		PRKACA	0.620214	4.02272	0.0155902	1.80715	0.620214	#377eb8		FAT4
	ABR	1.36738	4.65365	0.394799	0.403624	1.36738	#000000		SINHCAF	0.584546	6.62006	0.00471032	2.32695	0.584546	#377eb8		TRIM66	0.885365	4.67121	0.267094	0.573336	0.885365	#000000		INPP5A	0.585714	3.53162	0.381245	0.418795	0.585714	#000000		CCDC18	0.753585	3.98209	0.0277056	1.55743	0.753585	#377eb8		ZBTB7B	0.61998	3.32804	0.070612	1.15112	0.61998	#000000		GET3
	CRTAC1	1.36502	4.65318	0.415048	0.381902	1.36502	#000000		BCL11A	0.58377	5.55614	0.0642728	1.19197	0.58377	#000000		ATPSCKMT	0.885272	4.13449	0.407628	0.389736	0.885272	#000000		MAP3K4-AS1	0.585475	4.16206	0.274809	0.560969	0.585475	#000000		HADH	0.753122	3.6572	0.0117104	1.93143	0.753122	#377eb8		MYO18A	0.618776	4.74791	0.00162623	2.78882	0.618776	#377eb8		RPL18
	CD47	1.36489	4.65374	0.365824	0.436727	1.36489	#000000		KIT	0.583634	5.52729	0.0446859	1.34983	0.583634	#377eb8		MFSD3	0.884431	4.13451	0.428263	0.368289	0.884431	#000000		IKBKE	0.585298	3.5316	0.380373	0.419791	0.585298	#000000		COL6A1	0.753018	3.41334	0.0218869	1.65982	0.753018	#377eb8		MRPL30	0.617705	4.36993	0.00835729	2.07793	0.617705	#377eb8		RHOC
	WWC3	1.363	4.65355	0.357956	0.44617	1.363	#000000		RHOH	0.583341	6.5513	0.00836264	2.07766	0.583341	#377eb8		EPB41L4B	0.884275	5.75211	0.0826235	1.0829	0.884275	#000000		EIF4E3	0.585054	4.16209	0.20268	0.69319	0.585054	#000000		ARAF	0.752165	2.96756	0.0429173	1.36737	0.752165	#377eb8		SLC9A1	0.61718	3.17982	0.0640852	1.19324	0.61718	#000000		TXN2
	KIAA0319L	1.3626	5.61524	0.086714	1.06191	1.3626	#000000		IFT20	0.582626	4.64088	0.153796	0.813054	0.582626	#000000		PITPNM1	0.883598	4.13418	0.434833	0.361677	0.883598	#000000		CD24	0.584444	8.91997	1.17785e-06	5.92891	0.584444	#377eb8		TGIF1	0.751388	4.09542	0.00698961	2.15555	0.751388	#377eb8		TSPOAP1	0.616777	3.17981	0.0745566	1.12751	0.616777	#000000		ARF6
	TUSC2	1.36157	4.65231	0.364607	0.438175	1.36157	#000000		ANTXR2	0.582456	6.47506	0.0307081	1.51275	0.582456	#377eb8		FTCD	0.880397	4.67093	0.297719	0.526193	0.880397	#000000		ENSG00000289810	0.583908	3.35303	0.39648	0.401779	0.583908	#000000		RTKN2	0.751306	4.27965	0.00480186	2.31859	0.751306	#377eb8		IER5L	0.616777	5.03677	0.000790267	3.10223	0.616777	#377eb8		CAPRIN2
	SLC26A2	1.36134	4.65275	0.38157	0.418426	1.36134	#000000		SZRD1	0.582252	5.16763	0.0720471	1.14238	0.582252	#000000		C22orf39	0.879212	3.72751	0.577305	0.238595	0.879212	#000000		MNT	0.583817	3.35302	0.406112	0.391354	0.583817	#000000		TANC1	0.751254	4.9209	0.000321555	3.49275	0.751254	#377eb8		CTDSP1	0.61659	4.13577	0.0111322	1.95342	0.61659	#377eb8		RIT1
	TFCP2	1.36081	5.49307	0.105175	0.978086	1.36081	#000000		FKTN	0.582113	4.22766	0.220221	0.657142	0.582113	#000000		TCEAL2	0.877821	3.72621	0.533551	0.272824	0.877821	#000000		TNRC6C	0.583429	6.56806	0.0052441	2.28033	0.583429	#377eb8		STYX	0.75115	4.42001	0.00168181	2.77422	0.75115	#377eb8		ETHE1	0.616554	4.58184	0.00300649	2.52194	0.616554	#377eb8		CCNG1
	PGM2L1	1.36062	4.65074	0.395923	0.402389	1.36062	#000000		UBXN10	0.581675	4.22787	0.229687	0.638864	0.581675	#000000		OBSCN	0.877775	3.72652	0.607967	0.21612	0.877775	#000000		HADH	0.582622	4.23581	0.234509	0.62984	0.582622	#000000		RCN1	0.75012	6.44698	3.83713e-06	5.41599	0.75012	#377eb8		RNF212	0.616428	2.4255	0.191496	0.717841	0.616428	#000000		RING1
	BRWD3	1.35145	6.31945	0.031281	1.50472	1.35145	#377eb8		ZNF33B	0.581584	4.43325	0.173001	0.761952	0.581584	#000000		ENSG00000233251	0.877631	3.727	0.667771	0.175373	0.877631	#000000		LIN7A	0.582144	6.16023	0.0235163	1.62863	0.582144	#377eb8		ENSG00000286739	0.749439	3.0638	0.0453916	1.34302	0.749439	#377eb8		TBC1D10A	0.616339	2.42544	0.193467	0.713393	0.616339	#000000		GPC1
	IL32	1.34867	4.39394	0.502276	0.299058	1.34867	#000000		GSDMD	0.58142	3.5427	0.375749	0.425103	0.58142	#000000		SMC5-DT	0.877594	3.72692	0.564416	0.2484	0.877594	#000000		PGM1	0.581691	3.14918	0.449247	0.347515	0.581691	#000000		STK26	0.749226	3.97002	0.00537078	2.26996	0.749226	#377eb8		MAP3K21	0.616132	4.81701	0.00152697	2.81617	0.616132	#377eb8		DDAH2
	KIF1C	1.34568	4.39234	0.523774	0.280856	1.34568	#000000		GALNT17	0.580795	3.94651	0.428386	0.368165	0.580795	#000000		MAK16	0.877515	3.72729	0.556212	0.25476	0.877515	#000000		TEPSIN	0.581606	3.14916	0.463432	0.334014	0.581606	#000000		NFAT5	0.748501	6.16684	4.2645e-06	5.37013	0.748501	#377eb8		TRIP6	0.615874	4.34172	0.00408603	2.3887	0.615874	#377eb8		SLC44A5
	BTBD2	1.34568	4.39234	0.523774	0.280856	1.34568	#000000		ENOX1	0.580789	6.34876	0.0537154	1.2699	0.580789	#000000		PLGRKT	0.876855	3.72663	0.526487	0.278612	0.876855	#000000		FOXO3B	0.581316	3.1491	0.499559	0.301413	0.581316	#000000		APEH	0.747295	4.76826	0.000660504	3.18012	0.747295	#377eb8		CERS4	0.615779	4.00215	0.0210786	1.67616	0.615779	#377eb8		HECA
	CFAP20DC	1.34542	6.37869	0.0240707	1.61851	1.34542	#377eb8		ENSG00000250461	0.580759	3.06307	0.542568	0.265546	0.580759	#000000		ENSG00000275234	0.876559	3.7274	0.550931	0.258903	0.876559	#000000		RGP1	0.580393	4.01199	0.268576	0.570932	0.580393	#000000		DTNBP1	0.745809	3.79762	0.0125607	1.90099	0.745809	#377eb8		PDP1	0.615132	4.92985	0.00190168	2.72086	0.615132	#377eb8		ZBTB49
	MMP11	1.34509	4.39276	0.499795	0.301208	1.34509	#000000		EPHA6	0.579985	7.44917	0.0186566	1.72917	0.579985	#377eb8		VPS41	0.876487	6.70624	0.0126224	1.89886	0.876487	#377eb8		ERRFI1	0.58014	5.92591	0.0483429	1.31567	0.58014	#377eb8		APOC1	0.745596	6.87128	1.68466e-06	5.77349	0.745596	#377eb8		ANKH	0.614996	4.05308	0.0198577	1.70207	0.614996	#377eb8		APH1B
	EGFEM1P	1.34465	9.28097	4.85466e-06	5.31384	1.34465	#377eb8		NUMBL	0.579262	4.11769	0.313444	0.50384	0.579262	#000000		LETMD1	0.876142	4.40012	0.342576	0.465243	0.876142	#000000		SNX14	0.579258	4.30578	0.191105	0.718727	0.579258	#000000		NSUN5P2	0.74537	3.2388	0.0426234	1.37035	0.74537	#377eb8		EFNB1	0.614917	3.3525	0.0603993	1.21897	0.614917	#000000		UBXN6
	XKR4	1.3437	7.24057	0.00105384	2.97723	1.3437	#377eb8		DOK6	0.578104	8.65402	0.000219751	3.65807	0.578104	#377eb8		TIMP1	0.875924	3.72706	0.574007	0.241083	0.875924	#000000		C11orf54	0.579123	4.55013	0.136021	0.866395	0.579123	#000000		MAML2	0.745188	4.95929	0.00105135	2.97825	0.745188	#377eb8		ABHD6	0.614705	3.62579	0.0372869	1.42844	0.614705	#377eb8		TAFA2
	BMP1	1.34329	4.39148	0.487096	0.312385	1.34329	#000000		CEP85L	0.577659	6.58675	0.00646826	2.18921	0.577659	#377eb8		LINC00571	0.875879	5.60662	0.113689	0.94428	0.875879	#000000		FAM114A1	0.579068	2.91195	0.551939	0.258109	0.579068	#000000		PABPC1L	0.74487	3.31821	0.0387335	1.41191	0.74487	#377eb8		ARPIN	0.614463	3.01472	0.084543	1.07292	0.614463	#000000		TMSB15A
	RHPN2	1.34317	4.392	0.499694	0.301296	1.34317	#000000		DYRK1B	0.577515	5.59191	0.0802701	1.09545	0.577515	#000000		MNT	0.875349	3.72701	0.587768	0.230794	0.875349	#000000		PLP2	0.578884	5.16198	0.055511	1.25562	0.578884	#000000		KANK1	0.744838	5.67068	0.000200215	3.6985	0.744838	#377eb8		SH3KBP1	0.614175	3.91169	0.0237963	1.62349	0.614175	#377eb8		PSME1
	ENSG00000266865	1.34317	4.39263	0.459283	0.33792	1.34317	#000000		FNDC3B	0.576261	7.08439	0.00369053	2.43291	0.576261	#377eb8		CCDC136	0.874196	4.0677	0.564431	0.248389	0.874196	#000000		NECTIN3	0.578835	6.53422	0.00608757	2.21556	0.578835	#377eb8		BCAM	0.74476	3.39506	0.0555819	1.25507	0.74476	#000000		SERPINB1	0.613632	5.66677	3.93942e-05	4.40457	0.613632	#377eb8		CD151
	NUMA1	1.34265	5.20449	0.203303	0.691856	1.34265	#000000		TIPARP	0.575601	5.86839	0.0593538	1.22655	0.575601	#000000		IFI6	0.870697	4.0678	0.470918	0.327054	0.870697	#000000		ZNF300	0.578449	2.91202	0.519142	0.284714	0.578449	#000000		CDCP1	0.744074	4.28475	0.00397024	2.40118	0.744074	#377eb8		ZNF691	0.612774	2.70615	0.124601	0.904478	0.612774	#000000		MTURN
	SNX7	1.34212	5.2037	0.18658	0.729135	1.34212	#000000		TEAD2	0.57552	3.7645	0.350564	0.455232	0.57552	#000000		EPB41L4A	0.870333	5.68525	0.0970069	1.0132	0.870333	#000000		TTC39B	0.578324	4.2032	0.278962	0.554454	0.578324	#000000		SRC	0.743989	3.31876	0.0728876	1.13735	0.743989	#000000		VANGL1	0.612714	4.24018	0.00812813	2.09001	0.612714	#377eb8		FHIP2B
	NEURL1B	1.34195	4.39101	0.49054	0.309326	1.34195	#000000		FBXO38-DT	0.574966	4.03957	0.382316	0.417577	0.574966	#000000		TIMP2	0.868913	4.06876	0.470017	0.327886	0.868913	#000000		GALNT8	0.578107	3.47898	0.458744	0.338429	0.578107	#000000		MEX3A	0.743388	5.77526	2.97694e-05	4.52623	0.743388	#377eb8		KCNMB2-AS1	0.61065	2.82822	0.136263	0.865623	0.61065	#000000		LCMT1
	SFT2D3	1.34152	4.39149	0.489818	0.309965	1.34152	#000000		WFDC2	0.574391	5.23163	0.0692354	1.15967	0.574391	#000000		CGN	0.86828	4.82011	0.237064	0.625135	0.86828	#000000		SMCO4	0.577983	3.47895	0.408523	0.388783	0.577983	#000000		VIL1	0.743149	6.49635	2.76704e-06	5.55798	0.743149	#377eb8		BICD2	0.610023	4.6461	0.00366981	2.43536	0.610023	#377eb8		TMEM214
	SDK2	1.34093	4.39129	0.504228	0.297373	1.34093	#000000		DBNDD1	0.574247	2.98231	0.533375	0.272968	0.574247	#000000		THAP1	0.868008	4.06879	0.479203	0.31948	0.868008	#000000		FAM210B	0.576779	6.15282	0.0107149	1.97001	0.576779	#377eb8		ARL6IP1	0.74306	6.39164	5.50249e-06	5.25944	0.74306	#377eb8		PFKFB3	0.609685	4.48165	0.00983773	2.00711	0.609685	#377eb8		SLC9A3R1
	GAREM1	1.34071	7.74581	0.000213664	3.67027	1.34071	#377eb8		MAMDC2-AS1	0.573915	2.98251	0.549031	0.260403	0.573915	#000000		TCF4	0.867607	6.15776	0.0341704	1.46635	0.867607	#377eb8		RPP25L	0.576663	4.09328	0.255334	0.592891	0.576663	#000000		CTSZ	0.742881	5.12042	0.00028428	3.54625	0.742881	#377eb8		COL9A2	0.609624	3.83226	0.0180213	1.74421	0.609624	#377eb8		ATP5PO
	ENSG00000247925	1.33813	4.39203	0.501825	0.299448	1.33813	#000000		DHX37	0.573776	2.98228	0.539602	0.267927	0.573776	#000000		ASCL1	0.866363	4.62571	0.421959	0.37473	0.866363	#000000		KLHL25	0.576148	3.29322	0.434571	0.361939	0.576148	#000000		SH3YL1	0.742761	4.96907	0.000368108	3.43402	0.742761	#377eb8		USB1	0.609321	3.52841	0.053756	1.26957	0.609321	#000000		BABAM1
	PLEKHG1	1.33788	6.1605	0.0387292	1.41196	1.33788	#377eb8		UBALD2	0.573379	5.23084	0.0942962	1.02551	0.573379	#000000		BROX	0.866301	5.31278	0.259799	0.585363	0.866301	#000000		RCC1	0.57607	3.74759	0.350818	0.454918	0.57607	#000000		PRIM1	0.741706	3.26914	0.049321	1.30697	0.741706	#377eb8		RALB	0.608502	3.94434	0.0194873	1.71025	0.608502	#377eb8		CIRBP
	KLF9	1.3368	4.39155	0.501825	0.299448	1.3368	#000000		PHLPP2	0.572862	3.99877	0.314177	0.502826	0.572862	#000000		FAM110B	0.866297	6.51528	0.0301828	1.52024	0.866297	#377eb8		ADCK1	0.575373	3.2932	0.457149	0.339942	0.575373	#000000		VPS37C	0.741116	3.18572	0.0504496	1.29714	0.741116	#000000		ZP3	0.607288	2.47117	0.196116	0.707488	0.607288	#000000		UNC45A
	GPAM	1.33648	4.39089	0.507422	0.294631	1.33648	#000000		CDKAL1	0.572424	10.0067	0.000111057	3.95445	0.572424	#377eb8		TANC2	0.866171	4.99089	0.234791	0.629319	0.866171	#000000		AATK	0.575082	3.29324	0.461995	0.335363	0.575082	#000000		KNL1	0.739955	3.81846	0.0154595	1.81081	0.739955	#377eb8		ANXA3	0.606445	6.63881	1.01839e-06	5.99209	0.606445	#377eb8		BET1L
	UBXN7	1.33545	5.99603	0.0492394	1.30769	1.33545	#377eb8		RTN1	0.57123	5.7219	0.0427291	1.36928	0.57123	#377eb8		ZNF680	0.864453	4.34346	0.441892	0.354684	0.864453	#000000		CEP76	0.575063	3.29305	0.508579	0.293641	0.575063	#000000		ENSG00000224905	0.739389	4.45168	0.00353694	2.45137	0.739389	#377eb8		SPATA20	0.606184	3.90608	0.0219537	1.65849	0.606184	#377eb8		RNF7
	ENTPD1-AS1	1.33477	5.03268	0.270385	0.568017	1.33477	#000000		GSTM3	0.570704	6.1175	0.0158047	1.80121	0.570704	#377eb8		LIN28B	0.861894	6.12653	0.0479429	1.31928	0.861894	#377eb8		KRT10-AS1	0.574414	3.5948	0.367153	0.435153	0.574414	#000000		CMTM4	0.738813	4.60986	0.00101831	2.99212	0.738813	#377eb8		ZNF672	0.605426	3.9603	0.0180928	1.74249	0.605426	#377eb8		MT-TT
	MBD3	1.33425	5.03348	0.238736	0.622081	1.33425	#000000		ACOT7	0.570048	4.1641	0.446059	0.350608	0.570048	#000000		ZNF704	0.861024	4.77706	0.333705	0.476637	0.861024	#000000		PGM2	0.573621	3.9741	0.349739	0.456255	0.573621	#000000		SLCO5A1	0.738551	5.04316	0.00109501	2.96058	0.738551	#377eb8		CASP3	0.604583	5.83904	5.27649e-05	4.27765	0.604583	#377eb8		PDE3A
	ENSG00000287144	1.33327	5.03536	0.30782	0.511703	1.33327	#000000		WNT5A	0.569854	2.8975	0.595212	0.225329	0.569854	#000000		DPP10	0.860974	9.91996	7.2286e-05	4.14095	0.860974	#377eb8		CDK7	0.573072	4.17016	0.290868	0.536303	0.573072	#000000		CAPN2	0.738403	5.49683	0.000109323	3.96129	0.738403	#377eb8		NCEH1	0.604075	2.97304	0.119934	0.921056	0.604075	#000000		BTF3
	TMED8	1.33252	6.87149	0.00373189	2.42807	1.33252	#377eb8		DLGAP1	0.569589	8.04808	0.00374464	2.42659	0.569589	#377eb8		MED16	0.858883	4.57734	0.309258	0.509679	0.858883	#000000		TLE5	0.57273	8.12461	1.85409e-05	4.73187	0.57273	#377eb8		ARPC1B	0.738392	3.7833	0.0120468	1.91913	0.738392	#377eb8		MTCL1	0.60336	6.90757	4.40576e-07	6.35598	0.60336	#377eb8		NAB1
	DUSP10	1.32846	5.90326	0.0702723	1.15322	1.32846	#000000		ENSG00000220472	0.569498	2.89719	0.552333	0.257799	0.569498	#000000		HDAC6	0.857937	4.95456	0.262786	0.580398	0.857937	#000000		RPA3	0.572332	4.83549	0.104382	0.981374	0.572332	#000000		LYN	0.738005	3.13085	0.0969599	1.01341	0.738005	#000000		HK1	0.603272	3.97633	0.0247762	1.60596	0.603272	#377eb8		RBMS3
	ZNF891	1.32675	5.03151	0.293221	0.532804	1.32675	#000000		HECTD3	0.569152	2.89717	0.542568	0.265546	0.569152	#000000		ZSWIM5	0.855459	4.77979	0.329585	0.482033	0.855459	#000000		CELSR1	0.572271	3.08028	0.473074	0.325071	0.572271	#000000		NDC1	0.737699	3.66454	0.0288542	1.53979	0.737699	#377eb8		WSB2	0.60257	3.26018	0.0869995	1.06048	0.60257	#000000		BORCS7
	ENSG00000265980	1.32627	5.90079	0.0718026	1.14386	1.32627	#000000		CFAP410	0.569122	3.95695	0.295958	0.52877	0.569122	#000000		CLU	0.855383	5.81721	0.0865091	1.06294	0.855383	#000000		RGPD2	0.572195	3.08021	0.493211	0.306967	0.572195	#000000		CAMK1D	0.737627	4.02492	0.0159023	1.79854	0.737627	#377eb8		AGRN	0.60032	5.80716	2.42266e-05	4.61571	0.60032	#377eb8		ENSG00000275234
	GNPNAT1	1.32405	4.84134	0.373847	0.427306	1.32405	#000000		PRKAR1B	0.568952	4.20068	0.233671	0.631396	0.568952	#000000		CHODL	0.855168	5.66309	0.241543	0.617005	0.855168	#000000		COPS7B	0.572072	3.84456	0.339343	0.469361	0.572072	#000000		PABIR2	0.737345	3.34702	0.0720307	1.14248	0.737345	#000000		IQGAP2	0.600172	4.23142	0.016169	1.79132	0.600172	#377eb8		ADGRL1
	SAMD3	1.32351	7.26614	0.00103111	2.9867	1.32351	#377eb8		OBI1	0.568664	3.71484	0.418092	0.378728	0.568664	#000000		SSX2IP	0.854292	6.92915	0.0756732	1.12106	0.854292	#000000		RPL24P2	0.571812	3.08036	0.55276	0.257463	0.571812	#000000		ISOC1	0.737028	4.02495	0.0103461	1.98522	0.737028	#377eb8		PROCA1	0.599644	2.51552	0.191325	0.718227	0.599644	#000000		CERS1
	WBP2	1.31692	4.83787	0.353797	0.451246	1.31692	#000000		CEP44	0.567991	4.7794	0.229435	0.63934	0.567991	#000000		ZFP36L1	0.851491	3.63794	0.621679	0.206434	0.851491	#000000		PRSS1	0.571733	3.42438	0.503607	0.297909	0.571733	#000000		ENSG00000213365	0.736977	3.03998	0.0434591	1.36192	0.736977	#377eb8		COG4	0.599584	4.43671	0.00529095	2.27647	0.599584	#377eb8		RNPEPL1
	ENSG00000273329	1.3153	4.07557	0.642654	0.192023	1.3153	#000000		MOSPD3	0.567837	3.36255	0.499908	0.301109	0.567837	#000000		PKDCC	0.851236	4.9188	0.283637	0.547237	0.851236	#000000		CCDC113	0.571591	4.63746	0.174553	0.758073	0.571591	#000000		MYO19	0.736468	3.49319	0.0231189	1.63603	0.736468	#377eb8		LRRC27	0.599237	2.89701	0.130029	0.885961	0.599237	#000000		RAD51AP1
	ENTPD7	1.3148	4.83862	0.317982	0.497598	1.3148	#000000		EPSTI1	0.567808	6.71617	0.00634738	2.19741	0.567808	#377eb8		OBI1	0.850938	3.99988	0.565538	0.247538	0.850938	#000000		ATAT1	0.57058	4.40837	0.175905	0.754721	0.57058	#000000		EPPK1	0.736094	3.13119	0.042864	1.36791	0.736094	#377eb8		MCAM	0.599017	2.51556	0.193572	0.713157	0.599017	#000000		MOCS2
	SDE2	1.31419	4.0757	0.616343	0.210178	1.31419	#000000		MAZ	0.56769	4.99429	0.102129	0.990849	0.56769	#000000		GOLGA2P5	0.85035	3.63908	0.622132	0.206118	0.85035	#000000		PDZRN3	0.570283	9.03012	1.59333e-05	4.79769	0.570283	#377eb8		TKT	0.736075	6.46435	5.61604e-06	5.25057	0.736075	#377eb8		ENSG00000276855	0.59893	2.897	0.122649	0.911335	0.59893	#000000		PABPC1
	RAB1B	1.31342	4.83867	0.355909	0.448661	1.31342	#000000		PRR36	0.567402	3.29726	0.505988	0.29586	0.567402	#000000		NTNG1	0.850194	7.02001	0.0119631	1.92216	0.850194	#377eb8		DTNB	0.56999	4.69102	0.122181	0.912995	0.56999	#000000		MAST2	0.735887	4.20605	0.00435954	2.36056	0.735887	#377eb8		MT1F	0.598711	2.78067	0.130029	0.885961	0.598711	#000000		PYGO1
	ENSG00000279814	1.31272	4.07515	0.645841	0.189875	1.31272	#000000		RTKN	0.566661	4.70506	0.228406	0.641293	0.566661	#000000		FAM193B	0.849953	4.52919	0.359346	0.444487	0.849953	#000000		SOX2-OT	0.569833	3.42428	0.504917	0.29678	0.569833	#000000		PPIC	0.734242	3.21747	0.0383894	1.41579	0.734242	#377eb8		STXBP5-AS1	0.598513	2.7807	0.161467	0.791915	0.598513	#000000		HIGD1A
	PLEKHM1	1.31231	4.075	0.617346	0.209471	1.31231	#000000		PHC1	0.566239	4.83357	0.117128	0.93134	0.566239	#000000		CD99P1	0.849596	3.63815	0.597179	0.223896	0.849596	#000000		DDAH2	0.569626	5.85285	0.023151	1.63543	0.569626	#377eb8		SLC37A4	0.734128	3.21737	0.0450577	1.34623	0.734128	#377eb8		GAL3ST1	0.597981	3.19817	0.101307	0.994358	0.597981	#000000		SRGAP3
	ZMYM3	1.31214	4.07377	0.619061	0.208267	1.31214	#000000		CCSAP	0.566175	3.29744	0.528376	0.277057	0.566175	#000000		CNNM2	0.849491	5.88942	0.117805	0.928836	0.849491	#000000		NEURL1	0.56857	6.53521	0.00249981	2.60209	0.56857	#377eb8		ZNF362	0.733902	3.44875	0.0312455	1.50521	0.733902	#377eb8		CARD10	0.597975	4.15453	0.0107593	1.96822	0.597975	#377eb8		TMPRSS2
	C21orf91	1.31198	4.83613	0.340926	0.46734	1.31198	#000000		TMEM176B	0.566099	4.37776	0.245249	0.610392	0.566099	#000000		TFE3	0.849487	3.63851	0.63885	0.194601	0.849487	#000000		GFRA1	0.567788	6.43626	0.00888126	2.05153	0.567788	#377eb8		YWHAH	0.733798	5.24165	0.000300244	3.52253	0.733798	#377eb8		FGFRL1	0.597867	5.03189	0.00105787	2.97557	0.597867	#377eb8		HMG20B
	ENSG00000260733	1.31179	4.07543	0.607151	0.216703	1.31179	#000000		UBE2F	0.566091	4.20052	0.314224	0.50276	0.566091	#000000		DMGDH	0.849456	3.63857	0.588037	0.230595	0.849456	#000000		ELMO1	0.567711	5.50073	0.0487761	1.31179	0.567711	#377eb8		FRAS1	0.733396	7.05223	1.72398e-05	4.76347	0.733396	#377eb8		TPM3	0.597846	8.0773	1.91052e-09	8.71885	0.597846	#377eb8		HTR1E
	MYLK4	1.31126	4.07469	0.632036	0.199258	1.31126	#000000		SNHG5	0.566046	6.26955	0.0131906	1.87974	0.566046	#377eb8		PLEKHM1	0.849433	3.63825	0.601642	0.220662	0.849433	#000000		MS4A8	0.567479	2.83049	0.587392	0.231072	0.567479	#000000		ATXN7L3	0.733255	3.96341	0.00906776	2.0425	0.733255	#377eb8		SNN	0.597668	4.15459	0.0190764	1.7195	0.597668	#377eb8		GEMIN7
	CELSR3	1.31123	4.837	0.35055	0.45525	1.31123	#000000		MAST3	0.564979	2.80663	0.629509	0.200998	0.564979	#000000		CPLX2	0.849429	4.287	0.420684	0.376044	0.849429	#000000		SDC2	0.565059	4.84075	0.109936	0.958859	0.565059	#000000		GNG12	0.732802	3.96328	0.01689	1.77237	0.732802	#377eb8		PLEKHM3	0.597601	5.43973	0.0017307	2.76178	0.597601	#377eb8		FRAT2
	CENPJ	1.31084	4.07445	0.603501	0.219322	1.31084	#000000		CPNE4	0.564866	3.61131	0.3838	0.415895	0.564866	#000000		GMEB2	0.849171	4.28772	0.41347	0.383556	0.849171	#000000		WDR41	0.56504	4.44305	0.204963	0.688324	0.56504	#000000		LINC01659	0.732289	2.76855	0.112151	0.950196	0.732289	#000000		ERGIC1	0.597369	5.83919	2.39878e-05	4.62001	0.597369	#377eb8		HMGA1
	COLCA2	1.31084	4.07328	0.614281	0.211633	1.31084	#000000		NELL2	0.56483	3.91439	0.487875	0.311692	0.56483	#000000		HNF1A-AS1	0.84917	3.99901	0.506315	0.295579	0.84917	#000000		TDO2	0.564803	6.44754	0.082667	1.08267	0.564803	#000000		CREB3	0.732192	3.91208	0.0121705	1.91469	0.732192	#377eb8		LRRTM4	0.597283	4.55758	0.0077098	2.11296	0.597283	#377eb8		ATP5MC2
	AFF2	1.3107	5.32962	0.201842	0.694989	1.3107	#000000		RPL11P3	0.564776	3.29752	0.481437	0.317461	0.564776	#000000		VWA1	0.849168	3.63837	0.566551	0.246761	0.849168	#000000		TP53I11	0.564731	4.88723	0.263191	0.579729	0.564731	#000000		HCFC1R1	0.731293	3.37586	0.0572122	1.24251	0.731293	#000000		PKP2	0.596509	5.3127	0.000300665	3.52192	0.596509	#377eb8		ACOT9
	SLC27A5	1.31065	4.07384	0.628538	0.201669	1.31065	#000000		COX10-DT	0.56474	5.2574	0.0947543	1.0234	0.56474	#000000		EHBP1-AS1	0.848792	3.6379	0.585533	0.232449	0.848792	#000000		LINC01515	0.564576	5.50458	0.163232	0.787194	0.564576	#000000		NET1	0.731071	5.45363	0.000101131	3.99512	0.731071	#377eb8		GRAMD1A	0.595774	4.49662	0.00353471	2.45165	0.595774	#377eb8		LRRCC1
	SORBS3	1.31048	4.07377	0.602004	0.220401	1.31048	#000000		ERCC6L2-AS1	0.564737	4.31312	0.343444	0.464144	0.564737	#000000		TMEM42	0.848591	3.9989	0.484234	0.314944	0.848591	#000000		PSD	0.564148	4.44326	0.223792	0.650155	0.564148	#000000		ENSG00000230202	0.730541	9.06681	1.95875e-09	8.70802	0.730541	#377eb8		EMP2	0.594778	3.91717	0.0345697	1.4613	0.594778	#377eb8		DDX60
	HERC6	1.31032	4.07371	0.615154	0.211016	1.31032	#000000		MSI1	0.564712	4.65327	0.164718	0.78326	0.564712	#000000		GEMIN2	0.84844	3.63776	0.621604	0.206486	0.84844	#000000		DPM3	0.562617	4.50396	0.254034	0.595108	0.562617	#000000		DHRS3	0.730439	3.29905	0.108046	0.966391	0.730439	#000000		MPZL2	0.594599	3.54284	0.0408693	1.3886	0.594599	#377eb8		EFEMP1
	KLF4	1.31028	4.07541	0.633916	0.197968	1.31028	#000000		AGA-DT	0.564383	6.42991	0.00989617	2.00453	0.564383	#377eb8		NAPEPLD	0.847785	3.99858	0.522747	0.281708	0.847785	#000000		ARHGEF16	0.56238	4.8193	0.102503	0.989263	0.56238	#000000		CENPJ	0.73043	4.41912	0.0030877	2.51036	0.73043	#377eb8		SLC25A44	0.593959	3.13338	0.0967312	1.01443	0.593959	#000000		PTPRT
	ZGLP1	1.30954	4.07396	0.603501	0.219322	1.30954	#000000		ATXN1L	0.564311	3.61108	0.379165	0.421172	0.564311	#000000		RGS20	0.847772	3.99733	0.548658	0.260699	0.847772	#000000		CNPY3	0.562335	4.35015	0.239792	0.620166	0.562335	#000000		LONRF1	0.729599	4.21138	0.00667076	2.17582	0.729599	#377eb8		ITPK1	0.593945	4.35425	0.010931	1.96134	0.593945	#377eb8		ZNF511
	DNASE1L1	1.30939	4.07399	0.617346	0.209471	1.30939	#000000		PHF10	0.562819	5.41537	0.0666128	1.17644	0.562819	#000000		MAVS	0.847459	4.52836	0.33623	0.473364	0.847459	#000000		H2BC11	0.561854	6.08556	0.00887986	2.05159	0.561854	#377eb8		LINC00261	0.729295	9.4872	4.67483e-08	7.33023	0.729295	#377eb8		ZNF655	0.59382	4.89706	0.00300706	2.52186	0.59382	#377eb8		NDRG2
	SLC40A1	1.30918	4.07446	0.60597	0.217549	1.30918	#000000		VPS52	0.562766	4.1272	0.310042	0.508579	0.562766	#000000		RGPD2	0.847403	3.99838	0.484555	0.314657	0.847403	#000000		RNF208	0.561292	3.0078	0.531764	0.274281	0.561292	#000000		TNFRSF21	0.729147	5.77651	6.05311e-05	4.21802	0.729147	#377eb8		ENSG00000264112	0.593735	3.22511	0.0674831	1.1708	0.593735	#000000		WIPF2
	WDR86	1.30897	4.07492	0.63883	0.194615	1.30897	#000000		RRS1	0.562527	4.62593	0.295324	0.529702	0.562527	#000000		PSMA3-AS1	0.847391	4.5287	0.321036	0.493447	0.847391	#000000		TAF5L	0.56121	3.75854	0.356718	0.447675	0.56121	#000000		ABCA4	0.729035	3.47529	0.0811721	1.09059	0.729035	#000000		PTP4A2	0.593149	6.12538	5.19977e-06	5.28402	0.593149	#377eb8		PDXK
	WFDC2	1.30847	5.57761	0.120689	0.918332	1.30847	#000000		FOXJ1	0.562329	6.35182	0.0168099	1.77444	0.562329	#377eb8		TEP1	0.847173	3.63862	0.609963	0.214696	0.847173	#000000		TMSB4X	0.56105	8.20727	9.60641e-06	5.01744	0.56105	#377eb8		SLC44A2	0.728546	3.93156	0.00837137	2.0772	0.728546	#377eb8		SLFN13	0.591574	2.55866	0.179185	0.746699	0.591574	#000000		CFAP418-AS1
	PLCL2	1.30827	5.88749	0.067979	1.16763	1.30827	#000000		S100A13	0.562068	5.01996	0.0940451	1.02666	0.562068	#000000		ZSCAN1	0.845725	3.99905	0.523475	0.281104	0.845725	#000000		ZNF649	0.56089	3.00776	0.503784	0.297756	0.56089	#000000		NCOA7	0.728396	3.93135	0.010546	1.97691	0.728396	#377eb8		KLHDC9	0.591026	2.40994	0.203494	0.691449	0.591026	#000000		SDC4
	GXYLT2	1.30809	4.07351	0.622419	0.205917	1.30809	#000000		TUB	0.562023	3.22904	0.480998	0.317856	0.562023	#000000		FUT10	0.84429	4.28718	0.442088	0.354491	0.84429	#000000		ZNF626	0.560778	4.25106	0.253836	0.595446	0.560778	#000000		CCDC28B	0.727525	4.44667	0.00235726	2.62759	0.727525	#377eb8		FAM83F	0.590962	3.63275	0.0549173	1.26029	0.590962	#000000		ITM2C
	ENSG00000266378	1.30808	4.07341	0.605325	0.218011	1.30808	#000000		MXI1	0.561264	4.60005	0.275314	0.560172	0.561264	#000000		GRHL1	0.843747	4.73574	0.343201	0.464451	0.843747	#000000		ARAF	0.560617	3.00774	0.539939	0.267655	0.560617	#000000		COQ2	0.727136	3.47557	0.0242181	1.61586	0.727136	#377eb8		SERPINB8	0.590939	2.4099	0.193126	0.714159	0.590939	#000000		C6orf226
	PCED1A	1.30772	4.07274	0.605325	0.218011	1.30772	#000000		ATL3	0.561155	3.55596	0.491214	0.308729	0.561155	#000000		ITGB8	0.842516	7.22539	0.0102535	1.98913	0.842516	#377eb8		CANT1	0.560507	4.06649	0.333432	0.476992	0.560507	#000000		MRPL16	0.727132	4.66914	0.00107479	2.96868	0.727132	#377eb8		RPL29P11	0.590783	5.42842	0.000276845	3.55776	0.590783	#377eb8		LIAS
	PNMA2	1.30772	4.07274	0.605325	0.218011	1.30772	#000000		TLCD4-RWDD3	0.561012	3.82379	0.413858	0.383149	0.561012	#000000		LYSMD3	0.840992	5.19446	0.189998	0.72125	0.840992	#000000		ATG2A	0.560395	3.75836	0.390389	0.408503	0.560395	#000000		C5	0.726235	3.6096	0.0210718	1.6763	0.726235	#377eb8		TUBB2A	0.590704	4.72955	0.00636807	2.19599	0.590704	#377eb8		TOR3A
	NFS1	1.30751	4.07437	0.619061	0.208267	1.30751	#000000		DUS1L	0.559492	5.26158	0.103709	0.984182	0.559492	#000000		LCLAT1	0.840859	5.56818	0.127294	0.895193	0.840859	#000000		ANKRD44	0.55965	4.06629	0.307626	0.511977	0.55965	#000000		CAMKK2	0.725865	3.78965	0.0133758	1.87368	0.725865	#377eb8		PINK1	0.590618	4.10233	0.0189888	1.7215	0.590618	#377eb8		DOCK6
	ENSG00000277047	1.30736	4.07323	0.619654	0.207851	1.30736	#000000		RHOQ	0.558689	4.24423	0.280991	0.551308	0.558689	#000000		PALS2	0.840697	5.67325	0.109299	0.961382	0.840697	#000000		ERBB3	0.559483	4.79766	0.151962	0.818264	0.559483	#000000		MBD3	0.724763	4.98686	0.000534491	3.27206	0.724763	#377eb8		FAM78B	0.590605	4.94097	0.0020854	2.68081	0.590605	#377eb8		AJUBA
	ZBTB7C	1.30715	4.07253	0.614304	0.211617	1.30715	#000000		PDGFA	0.557251	4.04848	0.376788	0.423903	0.557251	#000000		CRYZ	0.837773	4.69203	0.303021	0.518527	0.837773	#000000		PRKAR1B	0.559252	4.06635	0.322472	0.491508	0.559252	#000000		SPATS2L	0.723967	7.30242	2.27203e-07	6.64359	0.723967	#377eb8		BRI3	0.589944	6.54619	3.35171e-06	5.47473	0.589944	#377eb8		CRTC2
	RAI2	1.30707	6.42139	0.0283803	1.54698	1.30707	#377eb8		MINDY3	0.556668	5.90751	0.0331906	1.47898	0.556668	#377eb8		TMEM126B	0.837559	4.69333	0.334519	0.47558	0.837559	#000000		CBX2	0.55863	3.49215	0.406352	0.391098	0.55863	#000000		DPEP1	0.723168	4.66167	0.00371694	2.42982	0.723168	#377eb8		ZYX	0.589624	5.027	0.00123983	2.90664	0.589624	#377eb8		OPN3
	LRRC37BP1	1.30699	4.07363	0.605931	0.217576	1.30699	#000000		INPP5A	0.556598	3.4994	0.415895	0.381016	0.556598	#000000		ASPH	0.837469	10.7047	0.000193703	3.71286	0.837469	#377eb8		B3GALT6	0.558028	4.14477	0.254079	0.595031	0.558028	#000000		KIAA0930	0.722713	3.10881	0.0500272	1.30079	0.722713	#000000		SLC7A5	0.58943	4.70774	0.00349401	2.45668	0.58943	#377eb8		RTN4R
	ANKRA2	1.30651	4.83591	0.398064	0.400047	1.30651	#000000		SKIL	0.556554	6.55398	0.0106904	1.971	0.556554	#377eb8		RAVER2	0.837368	5.04253	0.299497	0.523607	0.837368	#000000		RNF150	0.55802	7.29397	0.000889913	3.05065	0.55802	#377eb8		SPATA6L	0.722579	3.10858	0.0613817	1.21196	0.722579	#000000		PMS2P1	0.588102	3.71723	0.0643773	1.19127	0.588102	#000000		UBL4A
	OLMALINC	1.3057	4.07198	0.619061	0.208267	1.3057	#000000		RUBCN	0.556426	4.20925	0.243762	0.613034	0.556426	#000000		STX5	0.83653	4.47896	0.42199	0.374697	0.83653	#000000		AP1B1	0.557676	4.72527	0.116071	0.935275	0.557676	#000000		DUT	0.722566	5.43921	0.000123436	3.90856	0.722566	#377eb8		MAPK12	0.587359	4.3091	0.0131067	1.88251	0.587359	#377eb8		TSPAN18
	METAP1D	1.3057	4.07198	0.619061	0.208267	1.3057	#000000		BDH2	0.556375	5.22643	0.115018	0.939234	0.556375	#000000		STARD13	0.835226	5.16196	0.243047	0.61431	0.835226	#000000		SETDB2	0.557436	4.53682	0.168294	0.773931	0.557436	#000000		PRMT7	0.722064	3.75412	0.0134409	1.87157	0.722064	#377eb8		LDAF1	0.586882	2.85154	0.147225	0.832018	0.586882	#000000		CYP39A1
	VCPIP1	1.30509	5.17815	0.204134	0.690084	1.30509	#000000		STAG3L2	0.556031	3.15743	0.564243	0.248534	0.556031	#000000		LMCD1-AS1	0.834748	4.69225	0.52955	0.276093	0.834748	#000000		TMEM198B	0.557317	3.16587	0.525552	0.279384	0.557317	#000000		FAM136A	0.721516	5.62108	0.000109323	3.96129	0.721516	#377eb8		GRIN2A	0.585642	5.20504	0.00181727	2.74058	0.585642	#377eb8		ENSG00000225200
	MTARC1	1.30272	4.07257	0.637413	0.195579	1.30272	#000000		AAR2	0.555985	3.77608	0.348674	0.45758	0.555985	#000000		GTPBP8	0.834284	4.69143	0.311316	0.506798	0.834284	#000000		OXR1	0.556997	5.17822	0.070145	1.154	0.556997	#000000		ADAT2	0.721264	3.75335	0.0265275	1.5763	0.721264	#377eb8		GSTM4	0.585352	3.27747	0.0738706	1.13153	0.585352	#000000		GLO1
	STARD4-AS1	1.30263	5.17917	0.231431	0.635578	1.30263	#000000		DDX39B	0.555605	4.57149	0.261333	0.582806	0.555605	#000000		GPBAR1	0.833813	4.47886	0.363696	0.439262	0.833813	#000000		RTN4IP1	0.556977	3.16573	0.497666	0.303062	0.556977	#000000		RNF19A	0.72072	5.28435	0.000542029	3.26598	0.72072	#377eb8		SH3BP2	0.585243	3.27755	0.0694805	1.15814	0.585243	#000000		FAM227B
	ADCY1	1.30005	6.80078	0.00559443	2.25224	1.30005	#377eb8		MSC-AS1	0.555414	5.06441	0.205423	0.687351	0.555414	#000000		PCSK5	0.832773	5.16256	0.23824	0.622985	0.832773	#000000		SAYSD1	0.556799	3.60704	0.386019	0.413391	0.556799	#000000		RAP2B	0.719952	4.29893	0.00541867	2.26611	0.719952	#377eb8		TSHZ2	0.585185	8.10361	3.64322e-08	7.43851	0.585185	#377eb8		RBM22
	C3orf14	1.2998	5.1766	0.207867	0.682214	1.2998	#000000		MYD88	0.554927	3.77588	0.36044	0.443167	0.554927	#000000		TESC	0.832226	4.47761	0.467333	0.330374	0.832226	#000000		NAIPP2	0.556138	3.16583	0.524371	0.280361	0.556138	#000000		MGAM	0.719774	3.71677	0.0461101	1.3362	0.719774	#377eb8		CAMK2N1	0.584092	5.85365	0.00010227	3.99025	0.584092	#377eb8		RBM10
	COX10-DT	1.29913	6.79595	0.00617133	2.20962	1.29913	#377eb8		DAB2IP	0.55399	4.35369	0.22533	0.64718	0.55399	#000000		PDK3	0.831037	7.61348	0.00181856	2.74027	0.831037	#377eb8		CERS4	0.556078	3.94509	0.325022	0.488087	0.556078	#000000		AFP	0.719612	4.81342	0.00247085	2.60715	0.719612	#377eb8		HRK	0.583841	4.19146	0.0148663	1.8278	0.583841	#377eb8		RHOG
	PNRC1	1.29794	5.788	0.107657	0.967957	1.29794	#000000		NIPBL-DT	0.553884	3.77595	0.380992	0.419084	0.553884	#000000		KITLG	0.830782	4.22924	0.496713	0.303895	0.830782	#000000		ENSG00000287460	0.555609	5.98679	0.0217076	1.66339	0.555609	#377eb8		VDAC1	0.718768	6.12511	1.89557e-05	4.72226	0.718768	#377eb8		GMPPA	0.583767	3.09505	0.110409	0.956997	0.583767	#000000		LYPD6B
	ENSG00000197585	1.29732	5.45127	0.139997	0.853881	1.29732	#000000		BAIAP2L2	0.552943	6.3612	0.0269287	1.56978	0.552943	#377eb8		SLC44A3-AS1	0.83054	5.42597	0.156933	0.804285	0.83054	#000000		CDK5RAP2	0.55414	4.56889	0.216952	0.663637	0.55414	#000000		HOOK2	0.718336	3.88561	0.00988981	2.00481	0.718336	#377eb8		RNPEPL1	0.583698	4.3742	0.00996809	2.00139	0.583698	#377eb8		RIMBP2
	RALYL	1.29726	8.32023	0.00030066	3.52192	1.29726	#377eb8		LINC01881	0.552922	3.96734	0.332169	0.47864	0.552922	#000000		DIO3	0.830452	4.22907	0.508425	0.293773	0.830452	#000000		VHL	0.553463	5.02346	0.135783	0.867154	0.553463	#000000		ALMS1	0.718328	3.52681	0.0365013	1.43769	0.718328	#377eb8		WDR59	0.583007	5.21882	0.000873248	3.05886	0.583007	#377eb8		G6PC3
	ENSG00000287092	1.29663	5.57496	0.156498	0.805491	1.29663	#000000		PDE3B	0.55285	7.94625	0.000557045	3.25411	0.55285	#377eb8		ATF6B	0.830242	4.22791	0.45124	0.345593	0.830242	#000000		ITCH	0.553392	4.56886	0.153531	0.813805	0.553392	#000000		PKP2	0.717899	4.72646	0.00154665	2.81061	0.717899	#377eb8		SUCLG1	0.58283	5.82489	9.96072e-05	4.00171	0.58283	#377eb8		PRR14
	DCUN1D1	1.29623	5.44897	0.148403	0.828557	1.29623	#000000		DNAJB2	0.552265	3.96726	0.31732	0.498503	0.552265	#000000		CEP78	0.829106	4.22745	0.481405	0.31749	0.829106	#000000		PCBP4	0.553328	6.11191	0.0182131	1.73962	0.553328	#377eb8		ZBTB5	0.717361	2.95507	0.105994	0.974718	0.717361	#000000		TXN2	0.582571	5.80007	7.50678e-05	4.12455	0.582571	#377eb8		RHOD
	PAK3	1.29598	7.64305	0.00117598	2.9296	1.29598	#377eb8		USP42	0.552205	4.63267	0.176173	0.754061	0.552205	#000000		PDZRN3	0.82894	8.235	0.00491288	2.30866	0.82894	#377eb8		INPP4B	0.552532	5.78133	0.104433	0.981161	0.552532	#000000		LZIC	0.716605	4.49924	0.00265197	2.57643	0.716605	#377eb8		CCDC148	0.581819	3.69174	0.0391328	1.40746	0.581819	#377eb8		FAM53B
	CADM1	1.2951	8.59988	1.79661e-05	4.74555	1.2951	#377eb8		KATNB1	0.551974	4.32077	0.261333	0.582806	0.551974	#000000		SNHG18	0.828777	3.92612	0.5667	0.246647	0.828777	#000000		CBX4	0.552449	4.11026	0.309625	0.509164	0.552449	#000000		RNF220	0.716252	5.26717	0.000332065	3.47878	0.716252	#377eb8		TPM1	0.581542	9.06271	1.97251e-10	9.70498	0.581542	#377eb8		DMPK
	DLEU1	1.29376	5.44705	0.205543	0.687098	1.29376	#000000		ZNF135	0.551836	3.72737	0.378592	0.421829	0.551836	#000000		MID2	0.828729	3.92673	0.647509	0.188754	0.828729	#000000		BAG4	0.55218	4.11047	0.269546	0.569367	0.55218	#000000		PPT2	0.715988	3.05117	0.0602758	1.21986	0.715988	#000000		ZMYM3	0.581035	4.4746	0.00445623	2.35103	0.581035	#377eb8		BRMS1
	CLK3	1.29226	4.61322	0.44923	0.347531	1.29226	#000000		ENSG00000230202	0.551645	8.31768	0.00100681	2.99705	0.551645	#377eb8		NPM2	0.82859	4.22765	0.487351	0.312158	0.82859	#000000		SETD1A	0.551383	3.81269	0.340568	0.467797	0.551383	#000000		CHD3	0.715561	3.38503	0.0461616	1.33572	0.715561	#377eb8		LYSMD4	0.580943	3.30304	0.103124	0.986638	0.580943	#000000		CCDC122
	CGNL1	1.29194	5.4506	0.15913	0.798247	1.29194	#000000		GNA11	0.551402	5.39134	0.109662	0.959942	0.551402	#000000		KIF12	0.828399	5.01004	0.252873	0.597098	0.828399	#000000		SEMA4C	0.550706	4.18649	0.237597	0.624159	0.550706	#000000		ARID3A	0.715492	6.33587	5.61604e-06	5.25057	0.715492	#377eb8		SLC35A4	0.580803	4.43689	0.00772392	2.11216	0.580803	#377eb8		ABRAXAS1
	HSD17B14	1.29039	4.61191	0.43035	0.366179	1.29039	#000000		ZNF474	0.55128	3.08227	0.544707	0.263837	0.55128	#000000		FAM83F	0.82635	3.9261	0.541184	0.266655	0.82635	#000000		ENSG00000224905	0.550563	3.43791	0.415809	0.381106	0.550563	#000000		ARMT1	0.715309	4.94141	0.00107261	2.96956	0.715309	#377eb8		HOTAIRM1	0.57969	4.89731	0.00188936	2.72368	0.57969	#377eb8		SSBP4
	LINC00491	1.29037	5.00575	0.306704	0.51328	1.29037	#000000		PMM2	0.550973	4.42483	0.328521	0.483437	0.550973	#000000		FSIP2-AS1	0.825829	4.83848	0.283637	0.547237	0.825829	#000000		TMEM129	0.550327	3.43788	0.463432	0.334014	0.550327	#000000		DAPK1	0.715076	5.81784	0.000251695	3.59912	0.715076	#377eb8		AIDA	0.579354	4.74223	0.00315783	2.50061	0.579354	#377eb8		NDUFB10
	LGALS8	1.2897	6.12929	0.0371505	1.43004	1.2897	#377eb8		SMIM32	0.550943	3.44035	0.515066	0.288137	0.550943	#000000		TMEM117	0.825707	3.92605	0.555401	0.255394	0.825707	#000000		CASTOR3	0.549563	4.54308	0.201597	0.695516	0.549563	#000000		CHAMP1	0.714983	4.23223	0.0118973	1.92455	0.714983	#377eb8		VTI1B	0.578496	5.72762	5.2615e-05	4.27889	0.578496	#377eb8		TMEM160
	ASNSD1	1.28918	4.61428	0.44612	0.350549	1.28918	#000000		KRT8	0.550752	7.07986	0.00597479	2.22368	0.550752	#377eb8		LGR4	0.82507	5.96229	0.138143	0.85967	0.82507	#000000		BICRA	0.548745	2.9316	0.538757	0.268607	0.548745	#000000		FSD1	0.714892	2.95432	0.0965157	1.0154	0.714892	#000000		NTF3	0.577707	3.02516	0.152459	0.816846	0.577707	#000000		DEPTOR
	ENSG00000244313	1.28856	4.61348	0.423442	0.373206	1.28856	#000000		RITA1	0.550704	3.08234	0.527878	0.277466	0.550704	#000000		GZF1	0.824625	3.92521	0.519899	0.284081	0.824625	#000000		ANKRD40	0.54821	4.32786	0.231428	0.635584	0.54821	#000000		NID1	0.71441	3.90512	0.00997969	2.00088	0.71441	#377eb8		CYP4V2	0.577453	3.84973	0.0280519	1.55204	0.577453	#377eb8		ZFPL1
	NMRK1	1.2879	4.61275	0.470188	0.327729	1.2879	#000000		ENSG00000239482	0.550302	3.88018	0.456048	0.34099	0.550302	#000000		KLF11	0.824459	3.92592	0.525735	0.279233	0.824459	#000000		AGO4	0.547345	4.92209	0.157858	0.801734	0.547345	#000000		ATP9A	0.712765	6.21976	8.79948e-06	5.05554	0.712765	#377eb8		SESN2	0.57713	4.18694	0.0237873	1.62366	0.57713	#377eb8		GDF11
	MTUS2	1.28623	8.52174	5.38112e-05	4.26913	1.28623	#377eb8		TBCEL	0.549929	4.13556	0.312799	0.504735	0.549929	#000000		GAR1	0.824199	3.9257	0.52705	0.278149	0.824199	#000000		ABRAXAS1	0.547233	3.667	0.391839	0.406893	0.547233	#000000		PLAGL2	0.712009	4.07149	0.00682337	2.166	0.712009	#377eb8		PLOD1	0.575259	4.79979	0.0035676	2.44762	0.575259	#377eb8		OMA1
	LINC01811	1.28551	7.44185	0.0168154	1.77429	1.28551	#377eb8		MLXIP	0.54979	5.51709	0.0777897	1.10908	0.54979	#000000		CCDC125	0.823633	3.92559	0.526874	0.278293	0.823633	#000000		PIP4K2B	0.547151	4.07516	0.272389	0.56481	0.547151	#000000		ABHD3	0.711654	5.12973	0.00105206	2.97796	0.711654	#377eb8		PHF13	0.574837	4.15469	0.0125434	1.90159	0.574837	#377eb8		FAM189A1
	SGPP2	1.28543	4.61219	0.411504	0.385626	1.28543	#000000		BAHD1	0.549055	3.67684	0.4201	0.376648	0.549055	#000000		ARID3A	0.823029	6.45385	0.0688342	1.1622	0.823029	#000000		ENSG00000253171	0.547134	4.39367	0.239472	0.620745	0.547134	#000000		TMSB4XP4	0.711211	6.12148	2.92747e-05	4.53351	0.711211	#377eb8		ANKRD20A5P	0.574567	4.3942	0.00690056	2.16112	0.574567	#377eb8		ISY1
	CASTOR3	1.28501	5.00364	0.28791	0.540743	1.28501	#000000		ACVR1	0.549049	6.28112	0.0262854	1.58029	0.549049	#377eb8		SCRN3	0.823017	4.4243	0.500543	0.300559	0.823017	#000000		LRRC73	0.546373	3.09752	0.513293	0.289634	0.546373	#000000		WDR72	0.71118	4.02471	0.0170591	1.76804	0.71118	#377eb8		PCSK4	0.5744	3.15214	0.0986558	1.00588	0.5744	#000000		CRMP1
	BTG2	1.28488	8.13966	0.000719971	3.14268	1.28488	#377eb8		TMEM241	0.548322	3.08217	0.543119	0.265105	0.548322	#000000		PHACTR1	0.821263	6.65689	0.0508873	1.29339	0.821263	#000000		PDK2	0.546182	3.09756	0.519285	0.284594	0.546182	#000000		PODXL	0.710111	3.0864	0.0603316	1.21946	0.710111	#000000		ZBTB8A	0.574165	2.80481	0.134032	0.87279	0.574165	#000000		GMCL1
	S100A6	1.28398	6.20182	0.0607245	1.21664	1.28398	#000000		HMCES	0.548307	3.67683	0.402679	0.395041	0.548307	#000000		THUMPD2	0.821041	5.12888	0.279389	0.55379	0.821041	#000000		ADCY2	0.546128	5.99408	0.0723351	1.14065	0.546128	#000000		HPCAL1	0.710007	3.81761	0.0214125	1.66933	0.710007	#377eb8		STX3	0.573965	6.79455	9.61768e-07	6.01693	0.573965	#377eb8		GGPS1
	UCP2	1.28353	5.00239	0.268755	0.570643	1.28353	#000000		MTURN	0.548078	4.42419	0.255276	0.59299	0.548078	#000000		ENSG00000229321	0.820676	3.92578	0.58691	0.231428	0.820676	#000000		CHST3	0.546017	3.09766	0.584146	0.233479	0.546017	#000000		SPINT1	0.709498	6.04393	0.000130518	3.88433	0.709498	#377eb8		COTL1	0.573554	5.39762	0.00116804	2.93254	0.573554	#377eb8		PRDM16-DT
	ADGRG2	1.28201	5.0033	0.329746	0.48182	1.28201	#000000		TBC1D8	0.548035	4.60553	0.227683	0.642669	0.548035	#000000		CRYBG1	0.818187	4.42444	0.446961	0.34973	0.818187	#000000		AHI1-DT	0.545937	4.45672	0.197642	0.70412	0.545937	#000000		CENPK	0.709018	4.30341	0.0110651	1.95604	0.709018	#377eb8		CELF2	0.573316	4.10719	0.0263235	1.57966	0.573316	#377eb8		TPGS1
	MAOB	1.28188	5.00044	0.317763	0.497897	1.28188	#000000		TMEM74B	0.547921	3.43972	0.544763	0.263793	0.547921	#000000		EFHB	0.818078	3.54439	0.683821	0.165057	0.818078	#000000		EFHC2	0.545434	3.09769	0.558971	0.252611	0.545434	#000000		PCNA	0.708059	5.19968	0.000228727	3.64068	0.708059	#377eb8		WBP1L	0.572905	4.16861	0.017107	1.76683	0.572905	#377eb8		MICAL1
	BACH2	1.28165	6.46544	0.0450581	1.34623	1.28165	#377eb8		MAD2L1-DT	0.546842	4.39401	0.276492	0.558317	0.546842	#000000		EHBP1	0.817759	7.37154	0.0100798	1.99655	0.817759	#377eb8		FAM81B	0.544714	4.22709	0.234509	0.62984	0.544714	#000000		PRKACB	0.70797	6.66525	2.29823e-06	5.63861	0.70797	#377eb8		ZNF513	0.572334	3.88411	0.0467891	1.32985	0.572334	#377eb8		SPRING1
	MCOLN3	1.2803	4.99966	0.334925	0.475052	1.2803	#000000		VPS9D1	0.546694	3.37812	0.48635	0.313051	0.546694	#000000		EBAG9	0.817022	5.09548	0.268543	0.570986	0.817022	#000000		PCIF1	0.543414	3.24646	0.467759	0.329978	0.543414	#000000		TBX1	0.707834	2.99172	0.0845154	1.07306	0.707834	#000000		CHST9	0.572135	7.12226	4.6493e-07	6.33261	0.572135	#377eb8		RPL18A
	CDC42EP3	1.28	8.76582	7.7317e-06	5.11173	1.28	#377eb8		C5orf22	0.54624	3.37849	0.465289	0.332278	0.54624	#000000		PCGF2	0.817022	4.7988	0.331036	0.480124	0.817022	#000000		YBX3	0.543354	5.65908	0.0470798	1.32717	0.543354	#377eb8		MGAT4B	0.706868	5.19952	0.000491303	3.30865	0.706868	#377eb8		ARAF	0.571846	3.45488	0.0742418	1.12935	0.571846	#000000		RABL6
	KCTD12	1.27808	6.83084	0.0106436	1.97291	1.27808	#377eb8		ZMYM5	0.546099	4.42459	0.26146	0.582594	0.546099	#000000		NACAD	0.816212	3.54497	0.648356	0.188186	0.816212	#000000		HES6	0.542849	5.67484	0.144937	0.83882	0.542849	#000000		CCDC93	0.706855	3.5099	0.0266766	1.57387	0.706855	#377eb8		CBX4	0.571734	4.36635	0.0102489	1.98932	0.571734	#377eb8		RNF212
	MIR222HG	1.27772	6.62595	0.025934	1.58613	1.27772	#377eb8		PAF1	0.546071	4.55011	0.188416	0.724882	0.546071	#000000		GALNT18	0.816117	3.54501	0.648503	0.188088	0.816117	#000000		ENSG00000253553	0.542717	4.42904	0.235	0.628933	0.542717	#000000		EOGT	0.706836	3.36588	0.0341163	1.46704	0.706836	#377eb8		PEG10	0.571517	6.98748	9.89965e-07	6.00438	0.571517	#377eb8		TMEM9
	COX11	1.27361	5.76784	0.0934651	1.02935	1.27361	#000000		ENSG00000287694	0.54561	4.57819	0.35786	0.446286	0.54561	#000000		STPG2-AS1	0.815213	3.54481	0.626569	0.203031	0.815213	#000000		DGKH	0.542536	6.1293	0.0116697	1.93294	0.542536	#377eb8		F2R	0.706315	4.1511	0.00650133	2.187	0.706315	#377eb8		NUDT21	0.570828	4.41768	0.0078861	2.10314	0.570828	#377eb8		ZNF664
	LRIG3	1.27079	6.26235	0.0354568	1.4503	1.27079	#377eb8		PAICS	0.545513	5.25215	0.0892115	1.04958	0.545513	#000000		PDCL3P4	0.815118	3.54485	0.63808	0.195125	0.815118	#000000		CERS1	0.542339	3.3816	0.515773	0.287542	0.542339	#000000		LPIN2	0.705988	4.77384	0.00382845	2.41698	0.705988	#377eb8		BPGM	0.5708	3.9552	0.0271991	1.56545	0.5708	#377eb8		PLEKHG4B
	DCX	1.27029	8.17257	0.000171391	3.76601	1.27029	#377eb8		PGM2	0.544155	3.00281	0.552696	0.257514	0.544155	#000000		ZNF74	0.814968	3.54462	0.629872	0.200748	0.814968	#000000		PARVA	0.541838	4.03907	0.310982	0.507264	0.541838	#000000		MYO9B	0.704185	4.45932	0.00221598	2.65443	0.704185	#377eb8		EIF4E3	0.570576	3.18008	0.118648	0.925741	0.570576	#000000		APBB1
	SGCD	1.26928	9.07246	7.95245e-06	5.0995	1.26928	#377eb8		MTRR	0.544029	4.63922	0.267578	0.572549	0.544029	#000000		ENSG00000289899	0.814785	5.24022	0.226714	0.644521	0.814785	#000000		PFDN5	0.541617	3.38157	0.475098	0.323217	0.541617	#000000		KCNMB4	0.704056	3.66402	0.0201917	1.69483	0.704056	#377eb8		COLGALT1	0.570493	4.83515	0.00294926	2.53029	0.570493	#377eb8		GIPC1
	NRCAM	1.26871	8.5913	3.8675e-05	4.41257	1.26871	#377eb8		WRN	0.544015	6.10548	0.0382104	1.41782	0.544015	#377eb8		PRPH2	0.814733	3.54407	0.659673	0.180671	0.814733	#000000		HTATSF1	0.541572	9.17617	1.96134e-05	4.70745	0.541572	#377eb8		MAGI1	0.703937	8.66609	3.33273e-07	6.4772	0.703937	#377eb8		OMA1	0.569895	3.18005	0.125204	0.902381	0.569895	#000000		WDR4
	TMOD1	1.26787	8.17427	8.80067e-05	4.05548	1.26787	#377eb8		FSCN1	0.543984	4.36176	0.279441	0.55371	0.543984	#000000		FRY	0.814413	7.79783	0.0024682	2.60762	0.814413	#377eb8		SMOX	0.541238	4.03897	0.302465	0.519324	0.541238	#000000		CD276	0.703384	4.43692	0.00946977	2.02366	0.703384	#377eb8		FRMD4B	0.56914	6.12136	3.19089e-05	4.49609	0.56914	#377eb8		PLCB1
	PFKL	1.26485	5.65887	0.115112	0.93888	1.26485	#000000		PLP2	0.543594	3.314	0.515066	0.288137	0.543594	#000000		CCDC8	0.814332	3.54398	0.658944	0.181152	0.814332	#000000		ZNF432	0.541201	3.38164	0.454049	0.342897	0.541201	#000000		SMC2	0.703381	5.70102	7.06643e-05	4.1508	0.703381	#377eb8		BECN1	0.569059	4.97032	0.00161758	2.79113	0.569059	#377eb8		CEBPA
	LINC02388	1.26468	7.85142	0.00130549	2.88423	1.26468	#377eb8		NMRK1	0.543299	3.31372	0.522637	0.2818	0.543299	#000000		SLC39A5	0.814054	3.54472	0.644592	0.190715	0.814054	#000000		FBRSL1	0.541154	5.67416	0.0602269	1.22021	0.541154	#000000		SOX13	0.701899	3.66417	0.0562313	1.25002	0.701899	#000000		SCN7A	0.568903	9.2787	1.04979e-11	10.9789	0.568903	#377eb8		TPT1
	ELAVL2	1.26414	8.50267	0.0001019	3.99183	1.26414	#377eb8		CHSY1	0.543173	4.77315	0.179321	0.746368	0.543173	#000000		RND3	0.813853	3.54418	0.629018	0.201337	0.813853	#000000		MDK	0.540341	9.89302	6.04185e-06	5.21883	0.540341	#377eb8		FAM149A	0.701492	3.31799	0.0759736	1.11934	0.701492	#000000		B3GNTL1	0.568899	2.5444	0.196826	0.705917	0.568899	#000000		MED22
	KHDRBS2	1.26023	6.32283	0.028261	1.54881	1.26023	#377eb8		MACC1	0.543137	4.49263	0.244584	0.611572	0.543137	#000000		ODF2L	0.813681	5.57863	0.14751	0.831179	0.813681	#000000		BIVM	0.540225	3.50519	0.412323	0.384762	0.540225	#000000		D2HGDH	0.701469	3.12037	0.100899	0.996115	0.701469	#000000		MYCN	0.568795	3.97113	0.0337716	1.47145	0.568795	#377eb8		FAM135B
	NKAIN4	1.25907	5.15111	0.251097	0.600158	1.25907	#000000		ZFP36L2	0.542974	4.3614	0.255619	0.592407	0.542974	#000000		SLC8A1-AS1	0.813536	3.54435	0.633045	0.198565	0.813536	#000000		PPL	0.540074	5.47617	0.0495191	1.30523	0.540074	#377eb8		RMI1	0.700682	3.80342	0.0374978	1.42599	0.700682	#377eb8		ZCCHC24	0.568648	2.54445	0.19697	0.7056	0.568648	#000000		ZNF697
	KCTD8	1.25902	5.85808	0.143397	0.84346	1.25902	#000000		HDGF	0.542902	5.97232	0.0577156	1.23871	0.542902	#000000		KRTCAP3	0.813513	3.54498	0.656895	0.182504	0.813513	#000000		ENSG00000289349	0.539992	4.19457	0.344775	0.462465	0.539992	#000000		NACC2	0.700608	2.82389	0.116837	0.932418	0.700608	#000000		TBC1D10B	0.567625	3.47722	0.0679592	1.16775	0.567625	#000000		SLC39A14
	SERPINI1	1.2572	5.6556	0.138322	0.85911	1.2572	#000000		TMEM51	0.542184	5.90677	0.0380653	1.41947	0.542184	#377eb8		IRX1	0.813474	3.54441	0.683837	0.165047	0.813474	#000000		CRTC3	0.539988	3.50513	0.412323	0.384762	0.539988	#000000		IGF2BP3	0.700011	6.94189	5.58212e-06	5.2532	0.700011	#377eb8		BAG4	0.567548	4.60617	0.00659248	2.18095	0.567548	#377eb8		IFI27L1
	GGA2	1.25674	5.656	0.116542	0.933518	1.25674	#000000		KIZ	0.541933	5.21634	0.0885888	1.05262	0.541933	#000000		PABPC5	0.81308	3.54393	0.669123	0.174494	0.81308	#000000		FBXL20	0.539325	5.18985	0.140845	0.85126	0.539325	#000000		ZFPM1	0.699871	5.46584	0.000118351	3.92683	0.699871	#377eb8		VPS18	0.566356	3.40064	0.0757757	1.12047	0.566356	#000000		NACA
	ZNF704	1.25604	5.42593	0.165553	0.781064	1.25604	#000000		CITED2	0.541333	4.01832	0.317319	0.498504	0.541333	#000000		ZFP91	0.812832	5.23829	0.279097	0.554245	0.812832	#000000		RCAN3	0.53919	7.82319	9.3095e-05	4.03107	0.53919	#377eb8		TAF5L	0.699583	3.31776	0.0621113	1.20683	0.699583	#000000		DEPDC5	0.565951	2.71905	0.208965	0.679927	0.565951	#000000		ACAA2
	FBXL3	1.25555	5.14812	0.268833	0.570518	1.25555	#000000		MZT2A	0.540995	4.58566	0.340056	0.46845	0.540995	#000000		NR3C1	0.812413	9.13576	0.00148226	2.82907	0.812413	#377eb8		SSBP3	0.539123	6.9606	0.00145883	2.83599	0.539123	#377eb8		REEP1	0.6994	3.62428	0.0392383	1.40629	0.6994	#377eb8		CD63	0.565926	7.54232	2.94796e-08	7.53048	0.565926	#377eb8		APOA1
	PIGN	1.25322	5.1486	0.254524	0.594271	1.25322	#000000		MREG	0.540628	4.18215	0.309563	0.509251	0.540628	#000000		TMEM263	0.8116	5.55314	0.154851	0.810085	0.8116	#000000		CHSY3	0.538811	3.619	0.385897	0.413528	0.538811	#000000		NPY1R	0.698811	3.9502	0.0215882	1.66578	0.698811	#377eb8		PERP	0.565398	7.5364	8.71653e-09	8.05966	0.565398	#377eb8		AGR3
	PIGH	1.2521	4.34654	0.530291	0.275486	1.2521	#000000		SERPINH1	0.540003	4.01865	0.394041	0.404459	0.540003	#000000		KIAA1328	0.811326	5.5563	0.209445	0.678931	0.811326	#000000		CCDC150	0.538249	4.71341	0.286022	0.5436	0.538249	#000000		CRB3	0.698096	3.49283	0.0361054	1.44243	0.698096	#377eb8		RAP2A	0.565157	5.29859	0.00134162	2.87237	0.565157	#377eb8		P3H2
	BRMS1	1.2521	4.34654	0.530291	0.275486	1.2521	#000000		ENSG00000289040	0.5391	3.73947	0.509019	0.293266	0.5391	#000000		MAN2A1	0.811202	7.78805	0.0124336	1.9054	0.811202	#377eb8		E4F1	0.537312	3.82308	0.337846	0.471282	0.537312	#000000		PDE11A	0.696715	4.7488	0.00670058	2.17389	0.696715	#377eb8		NXPH2	0.564966	4.70169	0.00632836	2.19871	0.564966	#377eb8		SNX6
	PIK3R4	1.25105	4.80288	0.352668	0.452634	1.25105	#000000		ZNF66	0.538896	3.57003	0.425199	0.371407	0.538896	#000000		FCF1	0.810661	4.16539	0.530094	0.275647	0.810661	#000000		ELOVL2	0.53722	3.82294	0.408523	0.388783	0.53722	#000000		TBC1D13	0.696449	3.06296	0.0756839	1.121	0.696449	#000000		DECR1	0.564242	6.26128	1.41191e-05	4.85019	0.564242	#377eb8		JADE1
	ENSG00000225087	1.24971	5.65695	0.204134	0.690084	1.24971	#000000		SIK2	0.538848	5.99909	0.0442823	1.35377	0.538848	#377eb8		LHPP	0.810104	4.16461	0.485695	0.313636	0.810104	#000000		PRPF40B	0.537169	3.72458	0.382117	0.417804	0.537169	#000000		UBE2C	0.696325	4.15613	0.0240039	1.61972	0.696325	#377eb8		GUCY1A2	0.563843	8.73933	1.00707e-09	8.99694	0.563843	#377eb8		MEIS1-AS3
	INKA2	1.24934	4.34559	0.527253	0.277981	1.24934	#000000		ELOVL7	0.538674	3.56996	0.445149	0.351495	0.538674	#000000		SRCIN1	0.809752	4.16601	0.477799	0.320755	0.809752	#000000		PIP5K1B	0.536906	3.91527	0.394158	0.404329	0.536906	#000000		MFSD9	0.695251	3.78875	0.0202711	1.69312	0.695251	#377eb8		CSNK1G1	0.563745	3.59197	0.0528237	1.27717	0.563745	#000000		ACADS
	THAP2	1.24857	4.34533	0.523272	0.281272	1.24857	#000000		PEX5	0.538329	3.56964	0.437606	0.358916	0.538329	#000000		ZFYVE26	0.808334	4.16464	0.502592	0.298785	0.808334	#000000		ZNF358	0.536383	3.91525	0.325022	0.488087	0.536383	#000000		THOP1	0.694485	4.31322	0.00487674	2.31187	0.694485	#377eb8		ARL6IP5	0.563275	6.06619	3.21504e-05	4.49281	0.563275	#377eb8		TCEAL8
	EML2	1.24857	4.34533	0.523272	0.281272	1.24857	#000000		MED22	0.537462	3.24648	0.549598	0.259955	0.537462	#000000		PDLIM1	0.807646	4.16555	0.475975	0.322416	0.807646	#000000		FN1	0.536193	6.60186	0.00502473	2.29889	0.536193	#377eb8		ZHX1	0.693131	4.9639	0.00167557	2.77584	0.693131	#377eb8		RBM20	0.562881	2.58668	0.227295	0.64341	0.562881	#000000		CRCP
	RCAN2	1.24844	7.06201	0.00507515	2.29455	1.24844	#377eb8		PLEKHH1	0.537192	4.99273	0.141329	0.849768	0.537192	#000000		ZSCAN12	0.807147	4.16638	0.54773	0.261433	0.807147	#000000		ECT2	0.536125	3.82304	0.367113	0.4352	0.536125	#000000		F11R	0.692575	4.67926	0.00148888	2.82714	0.692575	#377eb8		ZDHHC1	0.562845	2.58668	0.207796	0.682363	0.562845	#000000		MANF
	PER1	1.24814	4.34572	0.545848	0.262929	1.24814	#000000		HADH	0.536887	3.24632	0.514465	0.288644	0.536887	#000000		MAST4	0.806607	7.04087	0.021176	1.67416	0.806607	#377eb8		DCAF7	0.535892	5.80541	0.0416972	1.37989	0.535892	#377eb8		TTF2	0.692434	3.96857	0.0205869	1.68641	0.692434	#377eb8		GFUS	0.562597	5.18299	0.00154878	2.81001	0.562597	#377eb8		DNAH6
	UNC119	1.2477	4.34621	0.543585	0.264733	1.2477	#000000		ANAPC4	0.536813	3.93495	0.39192	0.406803	0.536813	#000000		BICRAL	0.806433	5.20813	0.231381	0.635673	0.806433	#000000		CCDC181	0.535509	5.41655	0.104203	0.982121	0.535509	#000000		PLEKHG5	0.692159	3.1857	0.0723962	1.14028	0.692159	#000000		NUP50-DT	0.562595	2.58657	0.217762	0.662018	0.562595	#000000		FIS1
	NUDT21	1.24764	4.345	0.553494	0.256887	1.24764	#000000		AIMP2	0.536534	4.14465	0.36201	0.441279	0.536534	#000000		ELL2	0.805461	8.48938	0.00104751	2.97984	0.805461	#377eb8		PIAS3	0.535277	2.85107	0.580469	0.236221	0.535277	#000000		KIF26B	0.69167	4.1284	0.0320273	1.49448	0.69167	#377eb8		IGSF3	0.562134	4.76081	0.00448819	2.34793	0.562134	#377eb8		PEF1
	KCNK1	1.24764	4.34509	0.564411	0.248404	1.24764	#000000		EFEMP2	0.536365	2.91867	0.573801	0.241239	0.536365	#000000		CCDC122	0.80435	4.75633	0.314892	0.501838	0.80435	#000000		LATS2	0.535204	2.85105	0.592597	0.227241	0.535204	#000000		PARP2	0.691286	3.18489	0.0656564	1.18272	0.691286	#000000		DAPK1-IT1	0.561278	3.01496	0.111373	0.953222	0.561278	#000000		TEPSIN
	NRP1	1.24724	6.76182	0.0133952	1.87305	1.24724	#377eb8		GRPR	0.536365	3.24643	0.549435	0.260083	0.536365	#000000		CBWD2	0.802524	4.3718	0.427084	0.369487	0.802524	#000000		YOD1	0.53497	4.08391	0.294622	0.530735	0.53497	#000000		TBC1D9B	0.691049	3.98684	0.0109817	1.95933	0.691049	#377eb8		SLC27A3	0.561076	3.52141	0.0674962	1.17072	0.561076	#000000		WDR18
	EDC3	1.24719	4.34485	0.523774	0.280856	1.24719	#000000		APAF1	0.536221	5.1423	0.121353	0.91595	0.536221	#000000		PPP6R1	0.802287	3.84906	0.64079	0.193284	0.802287	#000000		NCAPH2	0.534929	2.85106	0.577842	0.238191	0.534929	#000000		MAP4	0.690434	5.45134	0.00419893	2.37686	0.690434	#377eb8		BCORL1	0.560849	3.83834	0.0599021	1.22256	0.560849	#000000		GORASP1
	MTERF4	1.24677	5.75094	0.133113	0.875778	1.24677	#000000		TSSC4	0.536221	5.78575	0.0881437	1.05481	0.536221	#000000		THAP4	0.802176	4.37222	0.444897	0.351741	0.802176	#000000		LINC02381	0.534829	4.74178	0.135672	0.867509	0.534829	#000000		HK2	0.690335	4.38058	0.00545982	2.26282	0.690335	#377eb8		PRLR	0.560578	2.75642	0.163866	0.785511	0.560578	#000000		FBXW9
	NR2F1	1.2466	5.75208	0.099392	1.00265	1.2466	#000000		PPP1R32	0.53556	2.9188	0.642892	0.191862	0.53556	#000000		MKKS	0.801998	4.37015	0.479203	0.31948	0.801998	#000000		SLC29A3	0.534822	2.85105	0.563208	0.249331	0.534822	#000000		PRKAR1B	0.689893	4.14523	0.0098268	2.00759	0.689893	#377eb8		CPQ	0.560524	3.14292	0.11948	0.922703	0.560524	#000000		AMBP
	MEAK7	1.24643	4.34458	0.523272	0.281272	1.24643	#000000		NFKBIB	0.535145	3.24614	0.553741	0.256693	0.535145	#000000		STK39	0.801864	6.09733	0.117805	0.928836	0.801864	#000000		RFT1	0.534657	2.85109	0.57341	0.241535	0.534657	#000000		CTNNBIP1	0.689875	4.88415	0.00161174	2.79271	0.689875	#377eb8		SLC2A4RG	0.560423	4.73948	0.00762365	2.11784	0.560423	#377eb8		THOC6
	ZNF280D	1.24478	5.75311	0.121808	0.914325	1.24478	#000000		CCDC124	0.53505	5.56015	0.0734414	1.13406	0.53505	#000000		CPNE8	0.801667	4.75665	0.368191	0.433927	0.801667	#000000		NPM3	0.534591	2.85112	0.573899	0.241164	0.534591	#000000		SKAP2	0.689032	5.12126	0.000809978	3.09153	0.689032	#377eb8		SLC9A3R1	0.560133	5.58115	0.000197601	3.70421	0.560133	#377eb8		CTDSP2
	GRAMD2A	1.24384	4.34433	0.545116	0.263511	1.24384	#000000		MMP16	0.534547	7.02958	0.0102037	1.99124	0.534547	#377eb8		SNED1	0.801088	4.75746	0.394428	0.404033	0.801088	#000000		NETO1	0.53442	7.62251	0.000191809	3.71713	0.53442	#377eb8		TP53	0.688661	3.0033	0.0741187	1.13007	0.688661	#000000		H2AJ	0.559881	6.01893	2.59586e-05	4.58572	0.559881	#377eb8		CCDC25
	IRS1	1.24361	4.3418	0.617346	0.209471	1.24361	#000000		EFHB	0.534318	3.51363	0.477364	0.32115	0.534318	#000000		LRATD1	0.801046	6.59381	0.0202009	1.69463	0.801046	#377eb8		SPICE1	0.534278	2.85109	0.571413	0.24305	0.534278	#000000		ZNF395	0.687991	3.09735	0.0997025	1.00129	0.687991	#000000		EVC	0.559804	2.75632	0.179068	0.746981	0.559804	#000000		FOXP4
	NAV3	1.24342	8.57257	0.000506321	3.29557	1.24342	#377eb8		BEX5	0.533916	3.93467	0.399974	0.397968	0.533916	#000000		LINC00174	0.800316	3.8483	0.58687	0.231458	0.800316	#000000		CIRBP	0.534025	6.6173	0.00453101	2.3438	0.534025	#377eb8		PTBP1	0.687656	6.26609	1.17822e-05	4.92877	0.687656	#377eb8		MAVS	0.559778	4.205	0.0166269	1.77919	0.559778	#377eb8		FAM136A
	AK4	1.24334	4.34297	0.572458	0.242257	1.24334	#000000		HECA	0.533724	2.91866	0.619918	0.207666	0.533724	#000000		PGM1	0.800173	4.37218	0.457951	0.339181	0.800173	#000000		TBC1D16	0.533203	5.75833	0.0473563	1.32462	0.533203	#377eb8		ABLIM1	0.687025	5.35819	0.000340582	3.46778	0.687025	#377eb8		TWF2	0.559141	4.70793	0.00479543	2.31917	0.559141	#377eb8		EZH1
	GLCCI1	1.24194	5.28327	0.239589	0.620534	1.24194	#000000		RNF121	0.533603	3.89123	0.443917	0.352699	0.533603	#000000		LRGUK	0.80007	4.37126	0.428888	0.367656	0.80007	#000000		LOXL3	0.533105	3.18212	0.512954	0.289922	0.533105	#000000		IMPDH2	0.686729	5.78257	0.000144603	3.83982	0.686729	#377eb8		RASSF7	0.559062	4.54378	0.00638228	2.19502	0.559062	#377eb8		ACTR1B
	OTULINL	1.23912	4.34324	0.563278	0.249277	1.23912	#000000		ZFYVE9	0.533187	6.28227	0.0293147	1.53292	0.533187	#377eb8		ZSCAN18	0.799712	3.84918	0.564431	0.248389	0.799712	#000000		TNPO2	0.53294	4.43562	0.300414	0.522279	0.53294	#000000		NUCB1	0.686499	5.15124	0.00149208	2.82621	0.686499	#377eb8		NUDT14	0.558705	4.50788	0.0129016	1.88936	0.558705	#377eb8		ENSG00000260261
	IL1RAP	1.23714	4.34256	0.603707	0.219174	1.23714	#000000		RFLNB	0.53289	3.8911	0.402679	0.395041	0.53289	#000000		PDE10A	0.799689	4.37197	0.533551	0.272824	0.799689	#000000		THOC5	0.532911	4.30478	0.271619	0.566039	0.532911	#000000		CDS1	0.686375	4.00598	0.0293625	1.53221	0.686375	#377eb8		CMTM4	0.558661	5.54641	0.000393237	3.40535	0.558661	#377eb8		VPS28
	WBP11	1.23536	5.83987	0.0948296	1.02306	1.23536	#000000		RNF168	0.532546	4.64549	0.207463	0.68306	0.532546	#000000		PLPPR2	0.799126	3.84913	0.609298	0.21517	0.799126	#000000		RESF1	0.532699	4.97576	0.136021	0.866395	0.532699	#000000		ELF1	0.686153	5.95434	0.000183973	3.73525	0.686153	#377eb8		GAMT	0.55814	4.04857	0.0195125	1.70969	0.55814	#377eb8		CDC26
	ARHGEF3	1.23512	4.97308	0.365442	0.437182	1.23512	#000000		ADGRL1	0.531664	4.22649	0.27509	0.560526	0.531664	#000000		SMIM30	0.798431	5.2835	0.310774	0.507556	0.798431	#000000		CDR2	0.532198	3.18212	0.526481	0.278618	0.532198	#000000		PHF11	0.684035	2.79553	0.138291	0.859206	0.684035	#000000		FLYWCH2	0.558137	4.04851	0.0339432	1.46925	0.558137	#377eb8		CAPNS1
	ZDHHC14	1.23459	7.97147	0.000591635	3.22795	1.23459	#377eb8		PRKAR1A	0.531406	9.36973	0.000158166	3.80089	0.531406	#377eb8		PRR16	0.797502	6.33874	0.201656	0.695389	0.797502	#000000		HSPBAP1	0.531583	3.45138	0.46425	0.333248	0.531583	#000000		FN1	0.683774	8.58287	6.98001e-08	7.15614	0.683774	#377eb8		TMED8	0.55792	4.11231	0.0213252	1.67111	0.55792	#377eb8		B3GALT5
	CTSA	1.23432	5.28115	0.238201	0.623056	1.23432	#000000		ELOVL2	0.530783	5.63544	0.133065	0.875936	0.530783	#000000		GALNT7	0.797218	5.77225	0.1099	0.959001	0.797218	#000000		SPATA13	0.531545	3.56947	0.473859	0.324351	0.531545	#000000		MRPS26	0.682981	6.32923	1.39541e-05	4.8553	0.682981	#377eb8		LLGL1	0.557902	2.441	0.234312	0.630205	0.557902	#000000		CNTN4
	TPRG1L	1.23277	4.97323	0.328151	0.483927	1.23277	#000000		MIR222HG	0.530669	5.59159	0.090462	1.04353	0.530669	#000000		PRMT6	0.796498	4.55188	0.439728	0.356816	0.796498	#000000		CHMP6	0.53116	3.45152	0.472564	0.32554	0.53116	#000000		NYAP2	0.682681	3.87171	0.0329909	1.48161	0.682681	#377eb8		DOCK6	0.557813	3.369	0.0768086	1.11459	0.557813	#000000		BAG5
	GPRIN3	1.2324	6.80008	0.0270152	1.56839	1.2324	#377eb8		FSIP1	0.530517	4.49897	0.249457	0.603004	0.530517	#000000		ANGPT1	0.796315	4.71382	0.541165	0.26667	0.796315	#000000		SEZ6	0.530435	3.6786	0.416326	0.380566	0.530435	#000000		PDIA4	0.682675	6.78629	3.34371e-05	4.47577	0.682675	#377eb8		MAP4	0.557746	6.78948	8.05514e-06	5.09393	0.557746	#377eb8		RPL13
	PPM1H	1.2318	6.30225	0.0435036	1.36148	1.2318	#377eb8		AKR1B1	0.530019	4.47007	0.2539	0.595337	0.530019	#000000		FAM222A	0.79499	4.55308	0.405676	0.39182	0.79499	#000000		FMN1	0.53038	3.45137	0.57341	0.241535	0.53038	#000000		IGF2-AS	0.682658	3.65497	0.0763527	1.11718	0.682658	#000000		MYL9	0.55772	7.58961	6.94561e-07	6.15829	0.55772	#377eb8		KCNH3
	TNFRSF21	1.23108	7.89743	0.000537216	3.26985	1.23108	#377eb8		GTPBP2	0.529512	3.45497	0.522975	0.281519	0.529512	#000000		PHLDA2	0.792542	4.10108	0.536203	0.270671	0.792542	#000000		GJC1	0.530188	3.67847	0.385897	0.413528	0.530188	#000000		TEX2	0.682424	5.45483	0.00128554	2.89091	0.682424	#377eb8		SDC1	0.557643	3.85568	0.0385034	1.4145	0.557643	#377eb8		GRINA
	PLEKHA8	1.22939	5.40623	0.18658	0.729135	1.22939	#000000		NMT2	0.529345	4.33676	0.247968	0.605604	0.529345	#000000		HIVEP2	0.790982	5.56627	0.183457	0.736466	0.790982	#000000		PACS1	0.529914	3.56934	0.430966	0.365557	0.529914	#000000		AP1G2	0.681981	3.4306	0.0523591	1.28101	0.681981	#000000		BCKDK	0.557539	4.75777	0.0118109	1.92772	0.557539	#377eb8		CEP250
	RMST	1.22886	5.7361	0.140502	0.852319	1.22886	#000000		PPCDC	0.529171	3.17544	0.525375	0.279531	0.529171	#000000		YPEL1	0.790595	5.2551	0.269986	0.568659	0.790595	#000000		THSD7A	0.52973	6.67017	0.00995966	2.00176	0.52973	#377eb8		GJC1	0.681351	4.77624	0.00449742	2.34704	0.681351	#377eb8		MNT	0.557244	3.6328	0.0565416	1.24763	0.557244	#000000		RPS6KB2
	LINC01090	1.2285	5.28032	0.317695	0.49799	1.2285	#000000		ZNF730	0.528762	3.17556	0.525375	0.279531	0.528762	#000000		ADAMTS12	0.790319	4.55233	0.450914	0.345907	0.790319	#000000		C16orf72	0.529674	5.04129	0.115428	0.937689	0.529674	#000000		PLEKHG3	0.681251	3.73794	0.032503	1.48808	0.681251	#377eb8		FAM234A	0.557173	5.40553	0.000873546	3.05871	0.557173	#377eb8		RPL12
	BICC1	1.22609	4.96927	0.361496	0.441897	1.22609	#000000		FAM210B	0.528218	6.25752	0.0438936	1.3576	0.528218	#377eb8		ACE	0.790053	4.09982	0.536158	0.270707	0.790053	#000000		FAM53C	0.52935	3.78007	0.384634	0.414952	0.52935	#000000		PML	0.681176	3.03928	0.0695214	1.15788	0.681176	#000000		WDR91	0.556807	3.71741	0.0461973	1.33538	0.556807	#377eb8		BMF
	OAZ2	1.22556	5.40411	0.192546	0.715466	1.22556	#000000		MT-TE	0.527537	3.84587	0.382688	0.417155	0.527537	#000000		PLPPR5	0.789035	4.1008	0.500743	0.300386	0.789035	#000000		WDR59	0.527667	4.69582	0.164725	0.783239	0.527667	#000000		PPIL1	0.68109	4.43601	0.00789102	2.10287	0.68109	#377eb8		SLFN5	0.556578	2.62763	0.202182	0.694258	0.556578	#000000		TMEM218
	SNCAIP	1.22537	5.40743	0.211811	0.674052	1.22537	#000000		SNHG10	0.527264	2.82943	0.605167	0.218125	0.527264	#000000		TRAF3	0.788973	5.91364	0.109444	0.960807	0.788973	#000000		FBXO38-DT	0.527407	4.34212	0.297853	0.525998	0.527407	#000000		ECI2	0.680611	4.30712	0.00679107	2.16806	0.680611	#377eb8		ATAD3B	0.556177	4.48236	0.0116275	1.93451	0.556177	#377eb8		RPS4X
	CYSLTR2	1.22386	4.96887	0.359642	0.44413	1.22386	#000000		KIAA1958	0.526884	6.75596	0.0102787	1.98806	0.526884	#377eb8		LPAR1	0.788037	7.28045	0.0268768	1.57062	0.788037	#377eb8		DVL3	0.527289	4.69557	0.197906	0.703541	0.527289	#000000		SVIP	0.680045	4.39911	0.00451048	2.34578	0.680045	#377eb8		FOSL2	0.556093	4.43322	0.00829494	2.08119	0.556093	#377eb8		MEAF6
	GRIA2	1.21916	5.73446	0.139997	0.853881	1.21916	#000000		EZR	0.526807	7.09466	0.0078026	2.10776	0.526807	#377eb8		GPX7	0.787913	4.71326	0.337647	0.471537	0.787913	#000000		ABLIM1	0.526551	4.98018	0.117456	0.930125	0.526551	#000000		NACC1	0.679795	4.36105	0.0042031	2.37643	0.679795	#377eb8		PXN	0.555852	4.06352	0.0331438	1.4796	0.555852	#377eb8		COQ5
	FOXA1	1.21695	5.1254	0.317695	0.49799	1.21695	#000000		ZNF566	0.526566	3.63706	0.430739	0.365786	0.526566	#000000		ANKRD49	0.787782	4.10162	0.533105	0.273187	0.787782	#000000		FAM126B	0.525975	5.39106	0.0748621	1.12574	0.525975	#000000		MYRF	0.679315	3.16386	0.0764723	1.1165	0.679315	#000000		AGPAT3	0.555343	5.21469	0.0012736	2.89497	0.555343	#377eb8		MEA1
	METAP1	1.21692	5.12139	0.335306	0.474559	1.21692	#000000		CAST	0.526324	6.59235	0.0262854	1.58029	0.526324	#377eb8		HSD17B7	0.787352	4.10178	0.560845	0.251157	0.787352	#000000		ENSG00000237550	0.524955	5.12597	0.135783	0.867154	0.524955	#000000		MTCL1	0.679182	4.34685	0.0178368	1.74868	0.679182	#377eb8		COMMD8	0.555313	4.57564	0.00738805	2.13147	0.555313	#377eb8		SRC
	STX7	1.21548	5.12074	0.316982	0.498965	1.21548	#000000		HMGB2	0.526018	4.56332	0.21806	0.661423	0.526018	#000000		STX16	0.787057	5.35643	0.20443	0.689456	0.787057	#000000		UBALD2	0.524115	5.34305	0.0817457	1.08753	0.524115	#000000		DNAJC9	0.678874	4.74675	0.00590644	2.22867	0.678874	#377eb8		MYO9A	0.555145	4.97845	0.00335973	2.4737	0.555145	#377eb8		RAB3D
	AIF1	1.21395	4.57087	0.486275	0.313118	1.21395	#000000		SH3BP2	0.525953	2.8297	0.674665	0.170912	0.525953	#000000		ZFAT	0.786023	4.31526	0.47805	0.320526	0.786023	#000000		NAV3	0.523814	9.90688	5.48966e-07	6.26045	0.523814	#377eb8		INO80E	0.678241	4.12188	0.0142641	1.84576	0.678241	#377eb8		PRKCZ	0.554953	4.73624	0.00524093	2.28059	0.554953	#377eb8		PPIL1
	PLIN3	1.21368	5.1221	0.330117	0.481332	1.21368	#000000		PPL	0.525474	6.08624	0.0307142	1.51266	0.525474	#377eb8		TNIP2	0.785259	4.10035	0.52705	0.278149	0.785259	#000000		MIR7-3HG	0.522981	3.83352	0.394158	0.404329	0.522981	#000000		DIPK1B	0.677933	4.41268	0.00658375	2.18153	0.677933	#377eb8		CCDC136	0.554792	3.28612	0.0957739	1.01875	0.554792	#000000		ZNF205
	ADARB1	1.21188	4.5724	0.45441	0.342552	1.21188	#000000		TMEM53	0.525371	3.39382	0.491521	0.308458	0.525371	#000000		SH3BGRL2	0.784478	4.85897	0.340248	0.468204	0.784478	#000000		KLHL5	0.522659	4.77479	0.214564	0.668444	0.522659	#000000		TMEM150A	0.677221	2.83689	0.137376	0.86209	0.677221	#000000		CHD3	0.554663	4.24488	0.0325913	1.4869	0.554663	#377eb8		NCK1-DT
	PCYOX1	1.2107	5.12114	0.292563	0.53378	1.2107	#000000		DST	0.524659	8.68599	0.000226775	3.6444	0.524659	#377eb8		KIF5C	0.783724	7.7127	0.00355375	2.44931	0.783724	#377eb8		HPS5	0.522558	4.24261	0.27843	0.555284	0.522558	#000000		MIR924HG	0.677214	6.42912	0.00209595	2.67862	0.677214	#377eb8		ZBTB22	0.55432	2.79273	0.213006	0.671609	0.55432	#000000		PBDC1
	GPX7	1.21043	4.57129	0.45715	0.339941	1.21043	#000000		MT-TL1	0.524452	4.15414	0.34858	0.457698	0.524452	#000000		CRPPA	0.783651	4.9899	0.272801	0.564154	0.783651	#000000		NUMA1	0.522126	5.48891	0.0577876	1.23817	0.522126	#000000		WEE1	0.677082	5.19472	0.00225008	2.6478	0.677082	#377eb8		JAK2	0.554171	4.30083	0.0230387	1.63754	0.554171	#377eb8		CFAP410
	NPAT	1.20938	4.57142	0.466872	0.330802	1.20938	#000000		GPR137C	0.524179	4.40852	0.243608	0.613308	0.524179	#000000		MRPS25	0.782955	4.31272	0.601607	0.220687	0.782955	#000000		SPAG8	0.521665	3.51831	0.546084	0.26274	0.521665	#000000		HLA-A	0.676976	6.82164	3.21825e-06	5.49238	0.676976	#377eb8		GPN2	0.554079	4.1409	0.0236332	1.62648	0.554079	#377eb8		PIGM
	UNC5C	1.20925	8.35523	0.000309278	3.50965	1.20925	#377eb8		SH3BP4	0.523634	3.98718	0.35834	0.445705	0.523634	#000000		RBBP5	0.782849	4.31403	0.48607	0.313301	0.782849	#000000		TMEM42	0.521661	3.39574	0.481102	0.317763	0.521661	#000000		CRYZL1	0.676629	3.8378	0.0269233	1.56987	0.676629	#377eb8		CTNNBIP1	0.553895	5.30507	0.000597507	3.22366	0.553895	#377eb8		PTDSS2
	ATG16L1	1.20897	4.57009	0.470698	0.327258	1.20897	#000000		TRAF2	0.522342	3.10111	0.558836	0.252716	0.522342	#000000		TAPT1	0.780251	5.62678	0.1862	0.73002	0.780251	#000000		MYO19	0.52134	3.63099	0.442212	0.354369	0.52134	#000000		THOC5	0.67609	4.07676	0.0186384	1.72959	0.67609	#377eb8		ATN1	0.553358	4.50436	0.00823418	2.08438	0.553358	#377eb8		ZNF263
	GHR	1.20871	6.35298	0.0572703	1.24207	1.20871	#000000		KCNMB3	0.522308	3.79952	0.435345	0.361166	0.522308	#000000		CENPB	0.779963	4.3155	0.448074	0.34865	0.779963	#000000		RCOR2	0.521284	3.63096	0.417393	0.379454	0.521284	#000000		ENSG00000283415	0.674953	3.7606	0.051402	1.28902	0.674953	#000000		REC8	0.553251	6.51025	1.73765e-05	4.76004	0.553251	#377eb8		B4GALNT4
	HMGB3	1.20829	6.41204	0.0397276	1.40091	1.20829	#377eb8		IKBKB	0.521927	3.39337	0.504663	0.296999	0.521927	#000000		GPR39	0.779643	4.31471	0.48086	0.317981	0.779643	#000000		ATL3	0.521272	3.51806	0.458864	0.338316	0.521272	#000000		STK11	0.674838	3.98052	0.016409	1.78492	0.674838	#377eb8		NIPSNAP2	0.552825	5.89756	0.000107726	3.96768	0.552825	#377eb8		RNF41
	LRRC1	1.20809	6.52741	0.0215724	1.6661	1.20809	#377eb8		PHTF2	0.521777	6.78808	0.00985114	2.00651	0.521777	#377eb8		TMEM51	0.779297	5.22051	0.360783	0.442754	0.779297	#000000		LINC00348	0.521028	3.39569	0.473602	0.324587	0.521028	#000000		MCRIP2	0.673726	3.1954	0.0586237	1.23193	0.673726	#000000		HID1	0.552328	4.02826	0.0358851	1.44509	0.552328	#377eb8		HDGF
	EPS8	1.20754	4.57007	0.50646	0.295455	1.20754	#000000		ENSG00000277654	0.521771	3.10119	0.564243	0.248534	0.521771	#000000		TRPS1	0.778042	7.76905	0.00496118	2.30441	0.778042	#377eb8		LRRC56	0.52097	3.26198	0.578105	0.237993	0.52097	#000000		SELENBP1	0.673668	4.3121	0.0062388	2.2049	0.673668	#377eb8		PSME2	0.55217	6.16684	3.49807e-05	4.45617	0.55217	#377eb8		ST3GAL5
	ACAD10	1.2069	4.57099	0.523446	0.281128	1.2069	#000000		MPPED2	0.521417	4.93294	0.270769	0.567402	0.521417	#000000		GALK2	0.776256	5.62566	0.156666	0.805025	0.776256	#000000		MAF1	0.520829	5.0684	0.105099	0.9784	0.520829	#000000		PALB2	0.673494	3.78137	0.0269465	1.5695	0.673494	#377eb8		RIT1	0.552029	4.09284	0.034661	1.46016	0.552029	#377eb8		RAC1
	ADAMTS2	1.20621	4.57026	0.510635	0.29189	1.20621	#000000		TFCP2	0.520684	4.81348	0.218782	0.659988	0.520684	#000000		CAMK2B	0.774764	5.22293	0.256183	0.591449	0.774764	#000000		RPSAP58	0.520609	3.39564	0.465379	0.332193	0.520609	#000000		HCCS-DT	0.673398	3.38397	0.0665214	1.17704	0.673398	#000000		AMZ2	0.551842	4.41783	0.00947348	2.02349	0.551842	#377eb8		FAM229B
	MKKS	1.20304	5.11623	0.368957	0.433024	1.20304	#000000		HOOK2	0.520558	3.94512	0.409077	0.388195	0.520558	#000000		WARS2	0.77451	4.66929	0.380958	0.419123	0.77451	#000000		D2HGDH	0.520317	3.11469	0.54037	0.267309	0.520317	#000000		ANK2	0.673346	4.31288	0.00930686	2.0312	0.673346	#377eb8		NACA3P	0.551251	2.4862	0.243096	0.614223	0.551251	#000000		TBC1D10B
	FNBP1	1.20138	6.57619	0.0231484	1.63548	1.20138	#377eb8		CTSC	0.520297	3.58373	0.519714	0.284236	0.520297	#000000		ENSG00000280009	0.773264	3.44433	0.723876	0.140336	0.773264	#000000		ENSG00000170846	0.520315	3.26191	0.507314	0.294723	0.520315	#000000		STAT3	0.673286	4.45357	0.00415384	2.38155	0.673286	#377eb8		KLF5	0.550929	7.85874	3.64322e-08	7.43851	0.550929	#377eb8		CETN2
	LSAMP	1.20113	9.09073	2.1558e-05	4.66639	1.20113	#377eb8		EPAS1	0.519702	3.10076	0.564573	0.24828	0.519702	#000000		NAPA	0.773029	3.44409	0.686143	0.163585	0.773029	#000000		CREB3L2	0.520265	4.98507	0.172723	0.762651	0.520265	#000000		RDH10	0.672316	2.97895	0.101035	0.995528	0.672316	#000000		MPND	0.550606	4.04364	0.0242765	1.61481	0.550606	#377eb8		TENM3
	HABP4	1.20017	5.25844	0.249995	0.602068	1.20017	#000000		FIGN	0.519543	4.59726	0.357041	0.447282	0.519543	#000000		PEX5L	0.77297	6.24188	0.0681284	1.16667	0.77297	#000000		C2orf15	0.520028	3.11475	0.522981	0.281514	0.520028	#000000		ERBB2	0.671947	3.30745	0.0602445	1.22008	0.671947	#000000		BMP2K	0.549805	6.48982	0.000108772	3.96348	0.549805	#377eb8		ERCC1
	LOXL4	1.20005	6.68903	0.0619065	1.20826	1.20005	#000000		TAPT1-AS1	0.519534	4.98139	0.244541	0.611649	0.519534	#000000		RASIP1	0.772773	3.44358	0.695339	0.157803	0.772773	#000000		DTWD2	0.520013	3.11461	0.535622	0.271142	0.520013	#000000		RBM27	0.671933	4.41793	0.020212	1.69439	0.671933	#377eb8		NKIRAS2	0.5496	3.77311	0.0391328	1.40746	0.5496	#377eb8		DNAJB1
	LHFPL6	1.19597	5.25637	0.238201	0.623056	1.19597	#000000		ABCA10	0.519218	4.23483	0.320617	0.494014	0.519218	#000000		DSP-AS1	0.772737	3.4449	0.736013	0.133114	0.772737	#000000		COL4A6	0.519933	7.00214	0.00206949	2.68414	0.519933	#377eb8		TPD52	0.671614	7.32928	9.31807e-07	6.03067	0.671614	#377eb8		HSPA4L	0.549495	3.7731	0.0383636	1.41608	0.549495	#377eb8		TSPAN6
	ST7	1.19539	5.72054	0.172385	0.7635	1.19539	#000000		SPECC1	0.519215	5.36092	0.103196	0.986335	0.519215	#000000		CYP51A1	0.772683	3.44457	0.725142	0.139577	0.772683	#000000		RGPD8	0.519901	3.1147	0.522981	0.281514	0.519901	#000000		TOMM34	0.671447	4.04733	0.0160401	1.79479	0.671447	#377eb8		PPP1R14B	0.549459	7.50893	3.05092e-08	7.51557	0.549459	#377eb8		ZNF211
	ENSG00000253553	1.19416	4.76841	0.436891	0.359627	1.19416	#000000		PAPSS2	0.519056	6.76051	0.0130468	1.88449	0.519056	#377eb8		CYP7B1	0.772632	4.95138	0.432607	0.363906	0.772632	#000000		RENO1	0.519817	2.95075	0.584794	0.232997	0.519817	#000000		NADK2	0.671147	3.1082	0.0598504	1.22293	0.671147	#000000		LINC02615	0.549075	3.10473	0.11191	0.95113	0.549075	#000000		GPR173
	SPAG16	1.19352	9.20455	1.06384e-05	4.97312	1.19352	#377eb8		PRR13	0.518824	4.11638	0.354522	0.450357	0.518824	#000000		KCTD7	0.772544	3.44436	0.682815	0.165697	0.772544	#000000		RBM38	0.519729	2.95078	0.600455	0.221519	0.519729	#000000		LASP1	0.671121	5.24285	0.000621566	3.20651	0.671121	#377eb8		GEMIN6	0.548709	4.05859	0.0245558	1.60985	0.548709	#377eb8		PGLS
	SYT5	1.19301	4.76955	0.40106	0.39679	1.19301	#000000		DIS3L	0.518453	3.58331	0.446295	0.350378	0.518453	#000000		FBXL6	0.772501	3.44372	0.722168	0.141361	0.772501	#000000		RGL3	0.519661	4.85004	0.193711	0.712846	0.519661	#000000		POLD2	0.671035	5.32081	0.000368108	3.43402	0.671035	#377eb8		PRDM11	0.548405	3.33642	0.0791201	1.10171	0.548405	#000000		STK36
	ARF3	1.19298	5.25753	0.28791	0.540743	1.19298	#000000		LRRC37A4P	0.517916	3.5829	0.494644	0.305707	0.517916	#000000		STK40	0.772455	4.66836	0.364162	0.438705	0.772455	#000000		LINC01320	0.519499	4.53599	0.343833	0.463652	0.519499	#000000		MPC2	0.669781	5.93907	7.67835e-05	4.11473	0.669781	#377eb8		CD151	0.547976	5.72812	0.000444368	3.35226	0.547976	#377eb8		NIPA1
	ATG16L2	1.19267	4.76817	0.419861	0.376894	1.19267	#000000		KIAA1217	0.517822	4.23528	0.352592	0.452727	0.517822	#000000		DSCAM	0.772406	6.50687	0.138703	0.857915	0.772406	#000000		SGO1-AS1	0.519295	5.81888	0.0955515	1.01976	0.519295	#000000		PKP4	0.668904	5.84887	0.000326455	3.48618	0.668904	#377eb8		WASHC3	0.547154	3.93919	0.0353433	1.45169	0.547154	#377eb8		TMTC2
	HECTD2	1.1919	5.80925	0.11302	0.946845	1.1919	#000000		PIGX	0.517634	3.75115	0.408414	0.3889	0.517634	#000000		MASTL	0.772188	3.4442	0.669106	0.174505	0.772188	#000000		OTOA	0.518871	2.95077	0.633396	0.198325	0.518871	#000000		CIAO3	0.668686	3.22697	0.12443	0.905075	0.668686	#000000		DBNDD1	0.546879	3.79122	0.0399305	1.3987	0.546879	#377eb8		NFU1
	SDC2	1.1919	6.85232	0.02791	1.55424	1.1919	#377eb8		RPL10P12	0.517417	3.33	0.535064	0.271595	0.517417	#000000		RIDA	0.772083	4.81788	0.323418	0.490236	0.772083	#000000		ZBED3	0.518515	4.47633	0.22972	0.638802	0.518515	#000000		ESRP1	0.668505	5.43412	0.00096341	3.01619	0.668505	#377eb8		IQCE	0.546829	3.93927	0.0294234	1.53131	0.546829	#377eb8		JRKL
	DAB2IP	1.19179	4.76731	0.419861	0.376894	1.19179	#000000		RGL1	0.517182	5.58728	0.0636426	1.19625	0.517182	#000000		ZNF486	0.771761	3.44442	0.673745	0.171505	0.771761	#000000		SLC35D1	0.518413	4.34945	0.31592	0.500423	0.518413	#000000		YBX1	0.667622	8.71518	9.813e-09	8.0082	0.667622	#377eb8		CDR2	0.546713	5.63861	0.00033207	3.47877	0.546713	#377eb8		LANCL1
	ZNF271P	1.19129	4.76929	0.412916	0.384138	1.19129	#000000		SOX13	0.516844	3.58308	0.505988	0.29586	0.516844	#000000		SDSL	0.77174	3.4441	0.67561	0.170304	0.77174	#000000		EFCAB12	0.517719	4.28174	0.252456	0.597814	0.517719	#000000		KLHL5	0.667538	4.69338	0.00248923	2.60393	0.667538	#377eb8		IDS	0.545549	2.53015	0.203494	0.691449	0.545549	#000000		DPP10-AS1
	CYB5A	1.19078	5.808	0.126442	0.89811	1.19078	#000000		CD2AP	0.516525	7.31466	0.00634738	2.19741	0.516525	#377eb8		ENSG00000269958	0.77173	3.44346	0.698846	0.155618	0.77173	#000000		BDH2	0.517437	5.39792	0.0677829	1.16888	0.517437	#000000		ZNF768	0.666937	3.96765	0.0160761	1.79382	0.666937	#377eb8		AACSP1	0.54544	3.00458	0.171082	0.766795	0.54544	#000000		NTAN1
	FAM20C	1.19072	4.76796	0.401627	0.396177	1.19072	#000000		NAA60	0.516474	4.65869	0.26444	0.577674	0.516474	#000000		FRG1FP	0.771601	3.44483	0.700587	0.154538	0.771601	#000000		CDHR3	0.517405	7.23576	0.0307153	1.51265	0.517405	#377eb8		BICD2	0.666895	4.24542	0.0271134	1.56682	0.666895	#377eb8		DYNLT3	0.545412	6.17726	1.95826e-05	4.70813	0.545412	#377eb8		JTB
	SEPTIN6	1.19072	4.76796	0.401627	0.396177	1.19072	#000000		CAMK1D	0.516156	4.44615	0.291523	0.535327	0.516156	#000000		MIER2	0.771357	3.444	0.681591	0.166476	0.771357	#000000		RANBP17	0.516534	4.82887	0.140151	0.853405	0.516534	#000000		PLK1	0.666881	3.33617	0.0926154	1.03332	0.666881	#000000		FANK1	0.545315	2.53012	0.223241	0.651226	0.545315	#000000		TSSC4
	MINDY1	1.18987	4.76809	0.393925	0.404587	1.18987	#000000		PER1	0.516091	3.75129	0.457007	0.340077	0.516091	#000000		ZNF471	0.771255	3.44436	0.67326	0.171817	0.771255	#000000		GORASP2	0.516522	5.36532	0.0899093	1.0462	0.516522	#000000		C22orf39	0.666595	3.14114	0.0803707	1.0949	0.666595	#000000		ENSG00000267260	0.545257	2.70638	0.196042	0.707651	0.545257	#000000		COMMD7
	SNAP91	1.18946	4.76897	0.439054	0.357483	1.18946	#000000		RDH10	0.51598	3.52769	0.504609	0.297045	0.51598	#000000		ARL17A	0.771244	3.44468	0.688506	0.162092	0.771244	#000000		GK5	0.515873	4.78002	0.217503	0.662535	0.515873	#000000		MMP15	0.666164	4.01726	0.0233308	1.63207	0.666164	#377eb8		MYOF	0.54454	5.42327	0.0039423	2.40425	0.54454	#377eb8		FKBP7
	PRKD1	1.18926	7.73114	0.000780489	3.10763	1.18926	#377eb8		KIF13A	0.515375	5.52676	0.116844	0.932393	0.515375	#000000		LIAS	0.771001	3.44385	0.680728	0.167026	0.771001	#000000		TMEM254	0.515609	3.88492	0.351199	0.454446	0.515609	#000000		PHLDB1	0.666022	3.14141	0.0700235	1.15476	0.666022	#000000		CCNI	0.544374	7.58073	4.22597e-08	7.37407	0.544374	#377eb8		GLRB
	USH1C	1.18926	5.80933	0.130017	0.886	1.18926	#000000		CNOT7	0.51531	6.47055	0.0185445	1.73178	0.51531	#377eb8		CLBA1	0.770981	3.44353	0.68356	0.165223	0.770981	#000000		FAM222A	0.515533	3.97333	0.373918	0.427224	0.515533	#000000		TPM3	0.665739	7.48165	1.72007e-06	5.76445	0.665739	#377eb8		ERBB2	0.544006	4.70814	0.0062323	2.20535	0.544006	#377eb8		NAA60
	TCEAL9	1.18871	5.38081	0.196816	0.70594	1.18871	#000000		LAMTOR5-AS1	0.515277	4.3119	0.287073	0.542008	0.515277	#000000		ZGLP1	0.770899	3.44421	0.672453	0.172338	0.770899	#000000		NPC2	0.51536	5.44757	0.0614277	1.21164	0.51536	#000000		TTC39A	0.664555	4.22034	0.010592	1.97502	0.664555	#377eb8		NECTIN2	0.543231	5.99101	8.89191e-05	4.051	0.543231	#377eb8		KCTD10
	DAPK3	1.18652	4.76714	0.433839	0.362672	1.18652	#000000		KHDRBS2	0.515258	4.74101	0.205985	0.686163	0.515258	#000000		OTUD7B	0.770525	4.95379	0.280831	0.551555	0.770525	#000000		BOP1	0.515244	3.885	0.356718	0.447675	0.515244	#000000		MGST1	0.663701	5.15031	0.000697367	3.15654	0.663701	#377eb8		CGN	0.542835	5.518	0.00045357	3.34336	0.542835	#377eb8		PSMD10
	TSPAN2	1.18201	6.26433	0.0638727	1.19469	1.18201	#000000		KIF27	0.514926	5.85007	0.0497457	1.30324	0.514926	#377eb8		LMO4	0.770313	5.07929	0.350103	0.455804	0.770313	#000000		SESN3	0.515122	7.88048	0.0022442	2.64894	0.515122	#377eb8		SMAD6	0.663083	3.36538	0.0444564	1.35207	0.663083	#377eb8		RIOX2	0.542363	4.54406	0.007089	2.14942	0.542363	#377eb8		GID4
	LINC01414	1.18181	5.38206	0.317695	0.49799	1.18181	#000000		PLIN2	0.514876	5.59078	0.0843813	1.07375	0.514876	#000000		EGR4	0.769854	3.76708	0.662523	0.178799	0.769854	#000000		GRIK3	0.514581	3.79056	0.410168	0.387038	0.514581	#000000		STARD3	0.662676	3.4656	0.0458697	1.33847	0.662676	#377eb8		ENSG00000225356	0.542331	3.82674	0.0408693	1.3886	0.542331	#377eb8		CBY1
	SEC23A	1.17862	6.13081	0.0713675	1.1465	1.17862	#000000		CASC15	0.514738	7.23113	0.01499	1.8242	0.514738	#377eb8		TEX2	0.769438	5.76122	0.136447	0.865037	0.769438	#000000		AP5M1	0.514517	4.94599	0.160196	0.79535	0.514517	#000000		BLOC1S1	0.661989	5.44955	0.000221054	3.6555	0.661989	#377eb8		DSEL	0.541825	4.29246	0.0126145	1.89913	0.541825	#377eb8		ORAI1
	PHLDB3	1.17734	4.94064	0.378976	0.421388	1.17734	#000000		NME5	0.514404	3.52766	0.507926	0.2942	0.514404	#000000		CD72	0.769156	3.44347	0.725142	0.139577	0.769156	#000000		DNAAF9	0.514432	5.69386	0.0390622	1.40824	0.514432	#377eb8		TM7SF3	0.661782	3.17396	0.0934502	1.02942	0.661782	#000000		ADAM9	0.541164	5.40796	0.000557258	3.25394	0.541164	#377eb8		CCND2
	NXF1	1.17602	4.93955	0.348875	0.45733	1.17602	#000000		UNC5C	0.514388	5.38084	0.128551	0.890924	0.514388	#000000		CAVIN2-AS1	0.768633	6.79078	0.23502	0.628896	0.768633	#000000		CDCP1	0.51438	3.79065	0.37515	0.425796	0.51438	#000000		TIMP2	0.661406	4.17668	0.0211144	1.67542	0.661406	#377eb8		RBAK	0.540979	2.89716	0.145223	0.837963	0.540979	#000000		LYPLA2
	KIF5C	1.17582	7.79038	0.000664751	3.17734	1.17582	#377eb8		ENSG00000213365	0.513984	3.02289	0.597437	0.223708	0.513984	#000000		OSBP2	0.768433	4.95326	0.324669	0.488559	0.768433	#000000		PARVB	0.514255	3.79068	0.37515	0.425796	0.514255	#000000		TBL1XR1	0.661271	7.43807	2.54147e-06	5.59492	0.661271	#377eb8		TNFAIP1	0.540867	4.68577	0.00690056	2.16112	0.540867	#377eb8		LRP4
	VPS33A	1.17481	4.93783	0.390287	0.408616	1.17481	#000000		LIMD1	0.513952	3.52732	0.462191	0.335179	0.513952	#000000		RUSC1	0.768049	3.76781	0.648356	0.188186	0.768049	#000000		TBC1D9B	0.513947	4.44909	0.223892	0.649962	0.513947	#000000		MED7	0.660629	3.64727	0.0314569	1.50228	0.660629	#377eb8		PRSS12	0.540457	4.24936	0.0361661	1.4417	0.540457	#377eb8		CSNK1G1
	NXN	1.1741	4.93801	0.357956	0.44617	1.1741	#000000		ANK3	0.513884	6.06628	0.218967	0.659621	0.513884	#000000		L1TD1	0.76803	3.44404	0.747824	0.126201	0.76803	#000000		TOR1AIP1	0.513925	4.90117	0.143366	0.843552	0.513925	#000000		SELENON	0.659897	4.3457	0.00961779	2.01692	0.659897	#377eb8		ACADSB	0.540198	3.68556	0.0616758	1.20988	0.540198	#000000		EIF4E3
	STARD9	1.17367	4.93955	0.355062	0.449696	1.17367	#000000		GPAM	0.513773	3.52746	0.476633	0.321816	0.513773	#000000		SLC40A1	0.767555	3.76804	0.621604	0.206486	0.767555	#000000		ALPK3	0.513893	4.50972	0.220105	0.65737	0.513893	#000000		MIDEAS	0.659709	3.28765	0.0694022	1.15863	0.659709	#000000		CRAT	0.540036	2.74403	0.184398	0.734244	0.540036	#000000		PRPF31
	SMC2	1.17285	7.00912	0.00689718	2.16133	1.17285	#377eb8		ENSG00000286776	0.513375	3.70166	0.427078	0.369492	0.513375	#000000		CDC14A	0.767488	5.39718	0.193387	0.713572	0.767488	#000000		PAK3	0.513816	8.25108	7.00849e-05	4.15438	0.513816	#377eb8		DLAT	0.659431	3.73089	0.0259751	1.58544	0.659431	#377eb8		AMPD3	0.539996	2.5728	0.207496	0.68299	0.539996	#000000		CYB5B
	MTMR7	1.17202	7.55214	0.00348634	2.45763	1.17202	#377eb8		GATB	0.513246	3.70143	0.431258	0.365262	0.513246	#000000		MYRF	0.767242	3.76785	0.590991	0.228419	0.767242	#000000		TNIP1	0.513619	4.38583	0.314644	0.502181	0.513619	#000000		MEN1	0.658411	3.58382	0.0306373	1.51375	0.658411	#377eb8		NINJ1	0.539821	4.96818	0.00263606	2.57904	0.539821	#377eb8		SNRPC
	SGCB	1.17152	4.93965	0.39263	0.406017	1.17152	#000000		AMPD2	0.512887	5.0331	0.140486	0.852367	0.512887	#000000		SCN3A	0.767002	3.76767	0.636432	0.196248	0.767002	#000000		MRPL48	0.513259	4.38584	0.237597	0.624159	0.513259	#000000		MT-TF	0.658065	4.55765	0.00388255	2.41088	0.658065	#377eb8		INAVA	0.539633	4.56527	0.00769777	2.11364	0.539633	#377eb8		CRY2
	TBXAS1	1.16932	4.01545	0.698972	0.15554	1.16932	#000000		E4F1	0.512691	3.52728	0.534425	0.272114	0.512691	#000000		ENSG00000285407	0.766724	3.76743	0.598264	0.223107	0.766724	#000000		PLIN2	0.512966	5.49546	0.079293	1.10076	0.512966	#000000		WDHD1	0.657908	3.49196	0.0422011	1.37468	0.657908	#377eb8		RIPK4	0.539617	4.06854	0.0268412	1.5712	0.539617	#377eb8		C14orf93
	SLCO6A1	1.16932	4.01545	0.698972	0.15554	1.16932	#000000		PCLO	0.512523	6.93634	0.0101131	1.99511	0.512523	#377eb8		ENSG00000251574	0.766464	3.7682	0.631679	0.199504	0.766464	#000000		SNX27	0.51271	5.36877	0.10036	0.998441	0.51271	#000000		TK2	0.657827	3.39364	0.0874304	1.05834	0.657827	#000000		TRIM39	0.539056	2.37836	0.243618	0.613291	0.539056	#000000		MXRA7
	ACSF3	1.16892	4.0152	0.679289	0.167945	1.16892	#000000		RNF138	0.512178	4.51356	0.263544	0.579147	0.512178	#000000		H1-4	0.766455	3.76849	0.664161	0.177727	0.766455	#000000		ZNF354C	0.512338	3.58173	0.481925	0.317021	0.512338	#000000		H2AC6	0.657437	4.19349	0.0246704	1.60782	0.657437	#377eb8		WDFY1	0.538746	4.61995	0.0108275	1.96547	0.538746	#377eb8		ZNF423
	PTGR1	1.16857	4.01452	0.676152	0.169956	1.16857	#000000		DEXI	0.512015	3.70141	0.423771	0.372868	0.512015	#000000		TCTA	0.766233	4.03269	0.569975	0.244144	0.766233	#000000		YKT6	0.512198	5.09478	0.115673	0.936768	0.512198	#000000		DDAH2	0.657164	6.19182	5.95757e-05	4.22493	0.657164	#377eb8		CYB561	0.538594	3.3032	0.0864792	1.06309	0.538594	#000000		DUSP14
	RHOBTB1	1.16856	5.09514	0.30782	0.511703	1.16856	#000000		MYO1D	0.511495	5.48197	0.11169	0.951987	0.511495	#000000		CD302	0.765843	4.03279	0.629872	0.200748	0.765843	#000000		ATF7	0.512093	3.46479	0.470591	0.327356	0.512093	#000000		TMEM94	0.657043	4.14951	0.0111504	1.95271	0.657043	#377eb8		SLC38A7	0.537732	4.01823	0.039964	1.39833	0.537732	#377eb8		BFAR
	SELENON	1.1681	5.09393	0.352668	0.452634	1.1681	#000000		HNRNPA1L3	0.511416	3.02262	0.579701	0.236796	0.511416	#000000		IQUB	0.765179	4.03245	0.579924	0.236629	0.765179	#000000		STX17-DT	0.51199	3.5818	0.485892	0.313461	0.51199	#000000		ENTR1	0.656949	3.97321	0.0360553	1.44303	0.656949	#377eb8		RPL12P4	0.537108	4.54064	0.0106203	1.97387	0.537108	#377eb8		EDF1
	SEPTIN8	1.16766	4.01354	0.679494	0.167814	1.16766	#000000		HIGD1A	0.51117	6.69094	0.0318141	1.49738	0.51117	#377eb8		VTA1	0.764732	5.3972	0.189294	0.722864	0.764732	#000000		GABPB1-AS1	0.511441	5.0132	0.174553	0.758073	0.511441	#000000		WDR77	0.656512	3.82948	0.0440975	1.35559	0.656512	#377eb8		ANKRD1	0.536938	7.22575	0.000265993	3.57513	0.536938	#377eb8		PPP1CA
	TSPAN17	1.16757	4.01474	0.689852	0.161244	1.16757	#000000		ERI1	0.510988	3.26312	0.528376	0.277057	0.510988	#000000		ENSG00000255139	0.763833	3.76802	0.643144	0.191692	0.763833	#000000		RPL12	0.511354	9.63655	9.22714e-07	6.03493	0.511354	#377eb8		SNN	0.656251	4.15019	0.0202501	1.69357	0.656251	#377eb8		MMP16	0.535566	5.89096	0.00267924	2.57199	0.535566	#377eb8		PHPT1
	ZNF382	1.1675	4.01348	0.68839	0.162166	1.1675	#000000		MEA1	0.510931	4.48447	0.319096	0.496079	0.510931	#000000		ZNF559	0.763498	4.03306	0.530648	0.275193	0.763498	#000000		MTSS2	0.511004	4.59937	0.186296	0.729796	0.511004	#000000		SCN9A	0.65618	4.2251	0.0137209	1.86262	0.65618	#377eb8		MCRIP2	0.535431	4.03356	0.024584	1.60935	0.535431	#377eb8		USH1C
	NAPRT	1.16735	4.01404	0.678469	0.16847	1.16735	#000000		CBARP	0.510791	3.26344	0.619326	0.208081	0.510791	#000000		UBE2Z	0.76349	5.66254	0.237993	0.623437	0.76349	#000000		SCRN2	0.510345	4.02014	0.357395	0.446852	0.510345	#000000		RFLNB	0.655356	2.95375	0.157554	0.80257	0.655356	#000000		ZNF587	0.534914	4.23201	0.0198954	1.70125	0.534914	#377eb8		IFT20
	COX15	1.16697	4.01326	0.677643	0.168999	1.16697	#000000		STARD13	0.51079	5.59417	0.131793	0.880107	0.51079	#000000		DDX39B	0.762757	4.91664	0.384358	0.415264	0.762757	#000000		ZCCHC14	0.510313	4.59917	0.27843	0.555284	0.510313	#000000		PPFIBP1	0.65493	4.99336	0.00121596	2.91508	0.65493	#377eb8		BCAM	0.534623	4.17347	0.0181324	1.74155	0.534623	#377eb8		CSNK2B
	NCEH1	1.16651	4.0137	0.676125	0.169973	1.16651	#000000		BZW2	0.510584	5.66569	0.0694465	1.15835	0.510584	#000000		PCDH17	0.762596	8.31159	0.0022935	2.6395	0.762596	#377eb8		COL4A5	0.510164	7.27104	0.00166175	2.77943	0.510164	#377eb8		PRDX6	0.654544	6.51003	2.2816e-05	4.64176	0.654544	#377eb8		CAP1	0.534477	6.20666	5.81157e-05	4.23571	0.534477	#377eb8		PHC1
	GPSM2	1.16649	4.01422	0.679114	0.168058	1.16649	#000000		ENSG00000275964	0.510336	3.26316	0.608632	0.215645	0.510336	#000000		ZKSCAN7	0.762531	4.03184	0.558687	0.252831	0.762531	#000000		RBPJ	0.510137	7.53605	0.00277565	2.55664	0.510137	#377eb8		SLC25A23	0.653351	3.51717	0.0571313	1.24313	0.653351	#000000		ADAMTS10	0.53443	2.61423	0.22196	0.653725	0.53443	#000000		IDH3G
	VPS18	1.16637	4.01534	0.689039	0.161756	1.16637	#000000		EGFR	0.510256	5.91235	0.0819737	1.08633	0.510256	#000000		ZNF586	0.762335	4.45116	0.444286	0.352338	0.762335	#000000		MTA3	0.509852	5.35406	0.100812	0.996488	0.509852	#000000		AHDC1	0.652908	3.7742	0.0256336	1.59119	0.652908	#377eb8		CCDC24	0.534406	3.45492	0.128066	0.892565	0.534406	#000000		EID1
	FLCN	1.16633	4.01416	0.671936	0.172672	1.16633	#000000		ZNF423	0.509995	4.03817	0.435928	0.360585	0.509995	#000000		PDE4DIPP2	0.761518	4.45181	0.491862	0.308157	0.761518	#000000		SCOC	0.509246	6.63444	0.00488278	2.31133	0.509246	#377eb8		IRAK1	0.651649	4.54848	0.00495701	2.30478	0.651649	#377eb8		UNC93A	0.534058	3.09519	0.144493	0.840154	0.534058	#000000		MRPL45
	TACR3-AS1	1.16595	4.01401	0.709573	0.149003	1.16595	#000000		TST	0.509914	4.94369	0.196726	0.706139	0.509914	#000000		CCDC7	0.76093	4.4511	0.427066	0.369505	0.76093	#000000		FAM27C	0.509098	3.19836	0.544279	0.264178	0.509098	#000000		MGAT3	0.65119	3.34638	0.0685121	1.16423	0.65119	#000000		DNMT3A	0.533786	6.28975	1.53349e-05	4.81432	0.533786	#377eb8		BNIP3L
	DCP1B	1.1658	4.01395	0.671936	0.172672	1.1658	#000000		POLR3D	0.509861	4.12582	0.4185	0.378305	0.509861	#000000		POLR2M	0.760823	4.45085	0.425809	0.370785	0.760823	#000000		BBS4	0.50889	4.48306	0.291224	0.535773	0.50889	#000000		CD99	0.651032	7.47879	5.72603e-06	5.24215	0.651032	#377eb8		TLCD1	0.53333	3.0951	0.128591	0.890789	0.53333	#000000		FKBP1B
	SDHAF4	1.16561	4.01271	0.689616	0.161392	1.16561	#000000		PXN-AS1	0.509656	3.02223	0.642724	0.191976	0.509656	#000000		FSIP2	0.760637	6.90674	0.0177613	1.75052	0.760637	#377eb8		SMARCD1	0.508825	5.31994	0.0874189	1.05839	0.508825	#000000		CAST	0.650867	6.56268	4.3566e-05	4.36085	0.650867	#377eb8		ASPH	0.533234	7.87613	8.65669e-09	8.06265	0.533234	#377eb8		INPPL1
	DEDD2	1.16545	4.01327	0.675186	0.170576	1.16545	#000000		CLDN6	0.509524	4.16244	0.44977	0.34701	0.509524	#000000		LSAMP	0.760295	8.28832	0.004101	2.38711	0.760295	#377eb8		NR2F6	0.508075	5.43661	0.0765103	1.11628	0.508075	#000000		RBMXL1	0.650346	3.3459	0.0633438	1.1983	0.650346	#000000		RNF157	0.53288	3.65948	0.0812791	1.09002	0.53288	#000000		TBC1D9B
	TLCD1	1.16529	4.01321	0.671432	0.172998	1.16529	#000000		FAXC	0.509415	5.16005	0.247189	0.606971	0.509415	#000000		NECAB3	0.759926	4.03123	0.633045	0.198565	0.759926	#000000		C14orf132	0.508	5.72561	0.04728	1.32532	0.508	#377eb8		MFSD10	0.650323	4.07618	0.0127013	1.89615	0.650323	#377eb8		PARL	0.53269	3.74253	0.0671478	1.17297	0.53269	#000000		HSBP1
	CLN8-AS1	1.16511	4.01367	0.671071	0.173232	1.16511	#000000		ANKRD36	0.509211	5.09666	0.21088	0.675964	0.509211	#000000		RABL6	0.759214	6.45129	0.0588906	1.22995	0.759214	#000000		SLC24A1	0.507941	3.19824	0.525408	0.279504	0.507941	#000000		TTTY14	0.65022	6.64486	6.82163e-06	5.16611	0.65022	#377eb8		TMSB10	0.532643	11.2153	5.67752e-15	14.2458	0.532643	#377eb8		RPSAP58
	DPYSL3	1.1648	4.01417	0.672585	0.172253	1.1648	#000000		WDR36	0.508747	5.27652	0.119059	0.924238	0.508747	#000000		WDR55	0.758953	4.62255	0.38938	0.409627	0.758953	#000000		CYREN	0.50788	4.28912	0.326362	0.486301	0.50788	#000000		SYNGR2	0.648969	4.27057	0.0172952	1.76208	0.648969	#377eb8		LTBR	0.532562	2.96266	0.147125	0.832312	0.532562	#000000		PRCP
	LRRC69	1.16464	4.0141	0.677821	0.168885	1.16464	#000000		UBE2Q2	0.508728	5.5942	0.098325	1.00734	0.508728	#000000		NEIL1	0.758275	4.03247	0.605837	0.217644	0.758275	#000000		TMEM263	0.507188	4.62995	0.186914	0.728357	0.507188	#000000		ZNF444	0.648966	4.57321	0.00809739	2.09165	0.648966	#377eb8		SCAMP5	0.532459	3.65945	0.0583104	1.23425	0.532459	#000000		TM7SF2
	MFAP2	1.16458	4.01346	0.675458	0.170402	1.16458	#000000		STYX	0.508669	4.66447	0.266966	0.573543	0.508669	#000000		CUX2	0.756525	5.27003	0.460889	0.336404	0.756525	#000000		GGA2	0.506649	4.57417	0.196252	0.707185	0.506649	#000000		NUF2	0.648284	3.63228	0.089813	1.04666	0.648284	#000000		ANXA4	0.532455	8.09594	4.7206e-09	8.326	0.532455	#377eb8		MTMR14
	TM4SF1	1.16443	4.0134	0.671936	0.172672	1.16443	#000000		ARHGAP28	0.508643	3.26291	0.539602	0.267927	0.508643	#000000		ADCK1	0.756166	4.45119	0.465696	0.331897	0.756166	#000000		PPP2CB	0.506378	5.05895	0.180343	0.743901	0.506378	#000000		FAAP100	0.647859	3.89078	0.0455915	1.34112	0.647859	#377eb8		TSPAN17	0.532261	3.65961	0.0797897	1.09805	0.532261	#000000		MARVELD1
	MYD88	1.16439	4.01222	0.683684	0.165145	1.16439	#000000		ZDHHC23	0.508302	3.263	0.566826	0.24655	0.508302	#000000		SUCLG2	0.755457	5.26831	0.22154	0.654548	0.755457	#000000		GSTCD	0.506134	4.51627	0.242409	0.615452	0.506134	#000000		TTLL4	0.647777	4.02922	0.0297114	1.52708	0.647777	#377eb8		TLCD3A	0.532096	4.12668	0.0279817	1.55313	0.532096	#377eb8		UROS
	IFIT5	1.16411	4.01389	0.671169	0.173168	1.16411	#000000		LYRM1	0.508244	4.84879	0.174904	0.7572	0.508244	#000000		ANKFY1	0.755433	5.86019	0.168648	0.773019	0.755433	#000000		PRNCR1	0.506124	3.04394	0.605954	0.217561	0.506124	#000000		GABBR1	0.647272	3.96089	0.0230844	1.63668	0.647272	#377eb8		ZNF532	0.531458	5.63889	0.000248554	3.60458	0.531458	#377eb8		ENSG00000233668
	HDDC2	1.1641	5.09072	0.384082	0.415576	1.1641	#000000		LINC02534	0.508128	3.26324	0.586768	0.231534	0.508128	#000000		ZNF462	0.754693	6.80336	0.0721267	1.1419	0.754693	#000000		TBC1D8B	0.505944	3.04395	0.594472	0.225869	0.505944	#000000		PARP1	0.646801	6.937	5.26609e-06	5.27851	0.646801	#377eb8		RBCK1	0.530852	4.14092	0.0230824	1.63672	0.530852	#377eb8		ACADSB
	GAMT	1.16408	4.01272	0.671432	0.172998	1.16408	#000000		TPT1-AS1	0.507793	4.68974	0.275432	0.559985	0.507793	#000000		CDH12	0.754266	6.22964	0.202399	0.693791	0.754266	#000000		MTIF3	0.505787	5.85255	0.0388592	1.41051	0.505787	#377eb8		GTF2IP12	0.646241	2.7384	0.132634	0.877345	0.646241	#000000		MGAT4B	0.530387	6.06781	0.000112434	3.9491	0.530387	#377eb8		H2BC9
	TMEM138	1.1639	4.01318	0.671936	0.172672	1.1639	#000000		PTAR1	0.507733	5.63798	0.0908658	1.0416	0.507733	#000000		SIK2	0.752516	6.63404	0.0700999	1.15428	0.752516	#000000		SBK1	0.505549	5.26973	0.0947537	1.0234	0.505549	#000000		ZNF525	0.646187	3.02671	0.0888277	1.05145	0.646187	#000000		NAB2	0.530353	3.12404	0.124395	0.905197	0.530353	#000000		EARS2
	ZNF585A	1.16387	4.01201	0.687266	0.162875	1.16387	#000000		TCEAL3	0.507731	3.99755	0.393545	0.405005	0.507731	#000000		RALGPS1	0.750725	5.43709	0.242098	0.616008	0.750725	#000000		ZNF214	0.505415	3.04406	0.625077	0.204066	0.505415	#000000		CYB5B	0.644719	5.07497	0.00107479	2.96868	0.644719	#377eb8		CASP10	0.530293	3.67913	0.0606664	1.21705	0.530293	#000000		MFSD6
	SYCE1L	1.16358	4.01368	0.675677	0.170261	1.16358	#000000		TCF3	0.507444	5.75198	0.0805944	1.0937	0.507444	#000000		CSRNP3	0.748311	6.84338	0.0429686	1.36685	0.748311	#377eb8		ETNK1	0.50537	9.32344	6.70421e-06	5.17365	0.50537	#377eb8		LIMS1	0.644325	6.09852	0.000128199	3.89211	0.644325	#377eb8		TESK1	0.530205	3.92844	0.0360496	1.4431	0.530205	#377eb8		KDELR1
	SAMD9	1.1634	4.01244	0.675135	0.17061	1.1634	#000000		AMPD3	0.507198	4.12533	0.326363	0.486299	0.507198	#000000		PHLDB2	0.746785	7.31237	0.00814593	2.08906	0.746785	#377eb8		KMT5C	0.505019	3.64276	0.426529	0.370052	0.505019	#000000		WWC2	0.643025	5.18557	0.00114985	2.93936	0.643025	#377eb8		COL7A1	0.530153	3.124	0.119575	0.922359	0.530153	#000000		ALDH5A1
	NPPB	1.16325	4.01408	0.679494	0.167814	1.16325	#000000		RING1	0.507194	4.24326	0.339295	0.469423	0.507194	#000000		S100PBP	0.746119	5.0058	0.356613	0.447803	0.746119	#000000		INTS4	0.504853	4.14379	0.355784	0.448814	0.504853	#000000		AGGF1	0.642574	3.70035	0.0449732	1.34705	0.642574	#377eb8		DGAT1	0.529908	4.33847	0.0188457	1.72479	0.529908	#377eb8		RNF123
	ENSG00000282097	1.16325	4.01408	0.679494	0.167814	1.16325	#000000		MAOA	0.506019	3.65013	0.481437	0.317461	0.506019	#000000		SLC11A2	0.745927	4.87693	0.381151	0.418902	0.745927	#000000		GSK3A	0.504757	4.5161	0.259528	0.585816	0.504757	#000000		DDX54	0.64222	3.40202	0.0810235	1.09139	0.64222	#000000		SAMD1	0.529785	4.97872	0.00577342	2.23857	0.529785	#377eb8		RNASEH1
	MAP3K10	1.16322	4.01291	0.671936	0.172672	1.16322	#000000		CHP1	0.505906	4.66418	0.268084	0.571728	0.505906	#000000		AP2A1	0.745834	4.73394	0.440579	0.355976	0.745834	#000000		ZNF883	0.504299	3.64276	0.427047	0.369524	0.504299	#000000		HID1	0.642046	5.02603	0.00167994	2.77471	0.642046	#377eb8		B4GALT1	0.529434	5.06035	0.00304554	2.51634	0.529434	#377eb8		LYRM1
	PRKCH	1.16322	4.01291	0.671936	0.172672	1.16322	#000000		NR3C2	0.50582	6.65841	0.0602794	1.21983	0.50582	#000000		MON1B	0.745031	4.73423	0.364809	0.437934	0.745031	#000000		PTTG1	0.504278	3.64284	0.437753	0.358771	0.504278	#000000		PRKAA2	0.641859	3.61547	0.038168	1.4183	0.641859	#377eb8		BEND5	0.528935	3.7792	0.0515295	1.28794	0.528935	#000000		PDCL3
[truncated: 10,364 more rows]
[truncated: 6 more columns]

## Sheet: Figure 2C
Cell Type	Cell Type Fine	GCG	ARX	ERBB4	INS	NKX6-1	FEV	SST	GHRL	CCK	SCT	TPH1	ASCL1	GAP43	NEUROG3	PAX4	MKI67	SPINK1	PDGFC	LAMA1	SQSTM1	CHGA
Alpha	Alpha	+	-	-	-	-	-	-	-	-	-	-	-	-	-	-	-	-	-	-	-	+
Alpha	Alpha (GCG-low)	*	-	-	-	-	-	-	-	-	-	-	-	-	-	-	-	-	-	-	-	+
[truncated: 45 more rows]

## Sheet: Figure 3C
IF counts (%) normalised on the total number of cells per aggregate (Hoechst+)
[truncated: 37 more rows]

[truncated: 21 more sheets: Figure 3E, Figure 4B, Figure 4D, Figure 4E, Figure 5D, Figure 5F, Figure 5G, Figure 6A, Figure 6B-G, Suppl. Fig. 2A, Suppl. Fig. 2B, Suppl. Fig. 2C, Suppl. Fig. 2D, Suppl. Fig. 5C, Suppl. Fig. 6C, Suppl. Fig. 7D, Suppl. Fig. 8 B-C, Suppl. Fig. 8 D-E, Suppl. Fig. 8G, Suppl. Fig. 8B …]
